# Supplementary material for: Crystal structure and Hirshfeld surface analysis of (2Z)-4-oxo-4-{phen­yl[(2E)-3-phenyl­prop-2-en-1-yl]amino}­but-2-enoic acid
Source: Acta Crystallogr E Crystallogr Commun. 2026 Jan 1;82(Pt 1):56–60. doi: 10.1107/S2056989025010746 (PMC12810272; doi:10.1107/S2056989025010746)
Supplement: Supplementary file 1 [file e-82-00056-sup1.cif]

##############################################################################
#                                                                            #
# This CIF contains the data in a paper accepted for publication in          #
# Acta Crystallographica Section E. It conforms to the requirements of       #
# Notes for Authors for Acta Crystallographica Section E, and has been       #
# peer reviewed under the auspices of the IUCr Commission on Journals.       #
#                                                                            #
# Full details of the Crystallographic Information File format               #
# are given in the paper "The Crystallographic Information File (CIF):       #
# a New Standard Archive File for Crystallography" by S. R. Hall, F. H.      #
# Allen and I. D. Brown [Acta Cryst. (1991), A47, 655-685].                  #
#                                                                            #
# The current version of the core CIF dictionary is obtainable from          #
# ftp://ftp.iucr.org/pub/cif_core.dic.                                       #
#                                                                            #
# Software is freely available for graphical display of the structure(s)     #
# in this CIF. For information consult the CIF software page                 #
# http://www.iucr.org/resources/cif/software.                                #
#                                                                            #
# This file may be used for bona fide research purposes within the           #
# scientific community so long as proper attribution is given to the journal # 
# article from which it was obtained.                                        #
#                                                                            #
##############################################################################
data_I
_audit_creation_method     'SHELXL-2019/3'
_journal_date_recd_electronic     2025-11-17
_journal_date_accepted     2025-12-02
_journal_name_full     'Acta Crystallographica, Section E'
_journal_year     2026
_journal_volume     82
_journal_issue      1
_journal_page_first     0
_journal_page_last     0
_journal_paper_category     GO
_journal_paper_doi     10.1107/S2056989025010746
_journal_coeditor_code     VM2320
_publ_contact_author_name     'Gizachew Mulugeta Manahelohe'
_publ_contact_author_address
;
Department of Chemistry,
University of Gondar,
P.O. Box 196, Gondar,
Ethiopia
;
_publ_contact_author_email     'Gizachew.Mulugeta@uog.edu.et'
_publ_contact_author_fax     ?
_publ_contact_author_phone     ?
_publ_section_title
;\
Crystal structure and Hirshfeld surface analysis of
(2<i>Z</i>)-4-oxo-4-{phenyl[(2<i>E</i>)-3-phenylprop-2-en-1-yl]amino}but-2-\
enoic acid
;
_publ_section_title_footnote     .
loop_
    _publ_author_name
    _publ_author_address
    'Kseniia A. Alekseeva'
;
RUDN University,
6 Miklukho-Maklaya St., Moscow 117198,
Russian Federation
;
    'Alexandra G. Kutasevich'
;
RUDN University,
6 Miklukho-Maklaya St., Moscow 117198,
Russian Federation
;
    'Anna A. Zhernosek'
;
RUDN University,
6 Miklukho-Maklaya St., Moscow 117198,
Russian Federation
;
    'Mehmet Akkurt'
;
Department of Physics,
Faculty of Sciences,
Erciyes University,
38039 Kayseri,
T\"urkiye
;
    'Gizachew Mulugeta Manahelohe'
;
Department of Chemistry,
University of Gondar,
PO Box 196, Gondar,
Ethiopia
;
    'Punhan J. Jamalov'
;
Department of Chemical Engineering,
Baku Engineering University,
Hasan  str. 120, Baku, Absheron AZ0101,
Azerbaijan
;
    'Khudayar I. Hasanov'
;
Azerbaijan Medical University,
Scientific Research Centre (SRC),
A. Kasumzade St. 14, AZ 1022, Baku,
Azerbaijan
;
_publ_section_synopsis
;
In the crystal,  C---H...O hydrogen bonds link the molecular pairs to form
dimers with an <i>R</i>^2^~2~(16) ring motif. Additionally, ribbons are
formed along the [101] direction by C---H...\p interactions. van der Waals
interactions between the ribbons contribute to the cohesion of the molecular
packing.
;
_chemical_name_systematic
;\
(2<i>Z</i>)-4-Oxo-4-{phenyl[(2<i>E</i>)-3-phenylprop-2-en-1-yl]\
amino}but-2-enoic acid
;
_chemical_name_common     ?
_chemical_formula_moiety     'C19 H17 N O3'
_chemical_formula_sum     'C19 H17 N O3'
_chemical_formula_iupac     'C19 H17 N O3'
_chemical_formula_weight     307.33
_chemical_melting_point     ?
_space_group_crystal_system     monoclinic
_space_group_name_H-M_alt     'C 2/c'
_space_group_name_Hall     '-C 2yc'
loop_
    _space_group_symop_operation_xyz
    'x, y, z'
    '-x, y, -z+1/2'
    'x+1/2, y+1/2, z'
    '-x+1/2, y+1/2, -z+1/2'
    '-x, -y, -z'
    'x, -y, z-1/2'
    '-x+1/2, -y+1/2, -z'
    'x+1/2, -y+1/2, z-1/2'
_cell_length_a     18.745(4)
_cell_length_b     10.550(2)
_cell_length_c     17.540(4)
_cell_angle_alpha     90
_cell_angle_beta     115.74(3)
_cell_angle_gamma     90
_cell_volume     3124.5(13)
_cell_formula_units_Z     8
_cell_measurement_reflns_used     600
_cell_measurement_theta_min     3.6
_cell_measurement_theta_max     36.0
_cell_measurement_temperature     100(2)
_exptl_crystal_description     prism
_exptl_crystal_colour     colourless
_exptl_crystal_size_max     0.150
_exptl_crystal_size_mid     0.150
_exptl_crystal_size_min     0.150
_exptl_crystal_density_diffrn     1.307
_exptl_crystal_density_meas     ?
_exptl_crystal_density_method     ?
_exptl_crystal_F_000     1296
_exptl_absorpt_coefficient_mu     0.202
_exptl_absorpt_correction_type     multi-scan
_exptl_absorpt_process_details
;
(Scala; Evans, 2006)
;
_exptl_absorpt_correction_T_min     0.960
_exptl_absorpt_correction_T_max     0.960
_diffrn_ambient_temperature     100(2)
_diffrn_source     ?
_diffrn_radiation_type     synchrotron
_diffrn_radiation_wavelength     0.96990
_diffrn_measurement_device_type     'MAR CCD'
_diffrn_measurement_method     '/f scan'
_diffrn_detector_area_resol_mean     ?
_diffrn_reflns_number     25658
_diffrn_reflns_av_R_equivalents     0.0640
_diffrn_reflns_av_unetI/netI     0.0465
_diffrn_reflns_theta_min     3.519
_diffrn_reflns_theta_max     38.182
_diffrn_reflns_theta_full     35.587
_diffrn_measured_fraction_theta_max     0.946
_diffrn_measured_fraction_theta_full     0.986
_diffrn_reflns_limit_h_min     -23
_diffrn_reflns_limit_h_max     23
_diffrn_reflns_limit_k_min     -13
_diffrn_reflns_limit_k_max     13
_diffrn_reflns_limit_l_min     -20
_diffrn_reflns_limit_l_max     20
_refine_special_details     ?
_reflns_number_total     3213
_reflns_number_gt     2779
_reflns_threshold_expression     'I > 2\s(I)'
_refine_ls_structure_factor_coef     Fsqd
_refine_ls_matrix_type     full
_refine_ls_R_factor_all     0.0520
_refine_ls_R_factor_gt     0.0422
_refine_ls_wR_factor_gt     0.1069
_refine_ls_wR_factor_ref     0.1316
_refine_ls_goodness_of_fit_ref     1.146
_refine_ls_restrained_S_all     1.146
_refine_ls_number_reflns     3213
_refine_ls_number_parameters     212
_refine_ls_number_restraints     0
_refine_ls_hydrogen_treatment     mixed
_refine_ls_weighting_scheme     calc
_refine_ls_weighting_details
              'w=1/[\s^2^(Fo^2^)+(0.0541P)^2^+3.0894P] where P=(Fo^2^+2Fc^2^)/3'
_atom_sites_solution_hydrogens     mixed
_atom_sites_solution_primary     difmap
_atom_sites_solution_secondary     difmap
_refine_ls_shift/su_max     0.000
_refine_ls_shift/su_mean     0.000
_refine_diff_density_max     0.250
_refine_diff_density_min     -0.273
_refine_ls_extinction_method
;
SHELXL2019/2 (Sheldrick, 2015b)
;
_refine_ls_extinction_coef     0.0077(6)
_refine_ls_extinction_expression
                                  'Fc^*^=kFc[1+0.001xFc^2^\l^3^/sin(2\q)]^-1/4^'
loop_
    _atom_type_symbol
    _atom_type_description
    _atom_type_scat_dispersion_real
    _atom_type_scat_dispersion_imag
    _atom_type_scat_source
    'C' 'C' 0.0070 0.0030
                         'International Tables Vol C Tables 4.2.6.8 and 6.1.1.4'
    'H' 'H' 0.0000 0.0000
                         'International Tables Vol C Tables 4.2.6.8 and 6.1.1.4'
    'N' 'N' 0.0130 0.0070
                         'International Tables Vol C Tables 4.2.6.8 and 6.1.1.4'
    'O' 'O' 0.0210 0.0120
                         'International Tables Vol C Tables 4.2.6.8 and 6.1.1.4'
_computing_data_collection
;
<i>Automar</i> (Doyle, 2011)
;
_computing_cell_refinement
;
<i>iMosflm</i> (Battye <i>et al.</i>,  2011)
;
_computing_data_reduction
;
<i>iMosflm</i> (Battye <i>et al.</i>,  2011)
;
_computing_structure_solution
;
<i>SHELXT</i> (Sheldrick, 2015a)
;
_computing_structure_refinement
;
<i>SHELXL2018</i> (Sheldrick, 2015b)
;
_computing_molecular_graphics
;
ORTEP-3 for Windows (Farrugia, 2012)
;
_computing_publication_material
;
PLATON (Spek, 2020)
;
loop_
    _atom_site_type_symbol
    _atom_site_label
    _atom_site_fract_x
    _atom_site_fract_y
    _atom_site_fract_z
    _atom_site_U_iso_or_equiv
    _atom_site_adp_type
    _atom_site_calc_flag
    _atom_site_occupancy
    _atom_site_disorder_assembly
    _atom_site_disorder_group
    C C1 0.81635(9) 0.40744(13) 0.60505(11) 0.0235(4) Uani d 1 . .
    C C2 0.74709(9) 0.38736(14) 0.62488(11) 0.0232(4) Uani d 1 . .
    H H2 0.760172 0.392749 0.683533 0.028 Uiso calc 1 . .
    C C3 0.66985(9) 0.36316(14) 0.57599(10) 0.0228(3) Uani d 1 . .
    H H3 0.637932 0.352217 0.605290 0.027 Uiso calc 1 . .
    C C4 0.62796(9) 0.35132(13) 0.48221(10) 0.0207(3) Uani d 1 . .
    C C5 0.50610(9) 0.30015(14) 0.35641(10) 0.0219(3) Uani d 1 . .
    H H5A 0.468419 0.228464 0.342232 0.026 Uiso calc 1 . .
    H H5B 0.542462 0.283513 0.330163 0.026 Uiso calc 1 . .
    C C6 0.46102(9) 0.42042(14) 0.32047(10) 0.0215(3) Uani d 1 . .
    H H6 0.488691 0.498638 0.336577 0.026 Uiso calc 1 . .
    C C7 0.38409(9) 0.42312(14) 0.26705(10) 0.0211(3) Uani d 1 . .
    H H7 0.357350 0.343931 0.253055 0.025 Uiso calc 1 . .
    C C8 0.33638(9) 0.53712(14) 0.22753(10) 0.0204(3) Uani d 1 . .
    C C9 0.36739(9) 0.66059(14) 0.24580(10) 0.0236(4) Uani d 1 . .
    H H9 0.421666 0.672530 0.283325 0.028 Uiso calc 1 . .
    C C10 0.31969(10) 0.76554(15) 0.20969(10) 0.0260(4) Uani d 1 . .
    H H10 0.341277 0.848460 0.223502 0.031 Uiso calc 1 . .
    C C11 0.24038(10) 0.74943(15) 0.15334(11) 0.0284(4) Uani d 1 . .
    H H11 0.207920 0.821191 0.128587 0.034 Uiso calc 1 . .
    C C12 0.20879(10) 0.62771(16) 0.13338(11) 0.0283(4) Uani d 1 . .
    H H12 0.154942 0.616287 0.094289 0.034 Uiso calc 1 . .
    C C13 0.25630(9) 0.52277(15) 0.17083(10) 0.0241(4) Uani d 1 . .
    H H13 0.234092 0.440158 0.157767 0.029 Uiso calc 1 . .
    C C14 0.51582(8) 0.26228(14) 0.50220(10) 0.0205(3) Uani d 1 . .
    C C15 0.45572(9) 0.33305(15) 0.50853(10) 0.0238(4) Uani d 1 . .
    H H15 0.439150 0.411006 0.478917 0.029 Uiso calc 1 . .
    C C16 0.42017(9) 0.28861(16) 0.55858(11) 0.0288(4) Uani d 1 . .
    H H16 0.379095 0.336094 0.563066 0.035 Uiso calc 1 . .
    C C17 0.44493(10) 0.17476(16) 0.60189(12) 0.0312(4) Uani d 1 . .
    H H17 0.420875 0.144754 0.636241 0.037 Uiso calc 1 . .
    C C18 0.50497(11) 0.10416(15) 0.59522(12) 0.0309(4) Uani d 1 . .
    H H18 0.521832 0.026592 0.625254 0.037 Uiso calc 1 . .
    C C19 0.54025(9) 0.14736(14) 0.54451(11) 0.0254(4) Uani d 1 . .
    H H19 0.580441 0.098896 0.538949 0.031 Uiso calc 1 . .
    N N1 0.55259(7) 0.30759(11) 0.44989(8) 0.0202(3) Uani d 1 . .
    O O1 0.88229(6) 0.41635(11) 0.66379(8) 0.0308(3) Uani d 1 . .
    O O2 0.80530(7) 0.41655(11) 0.52536(8) 0.0287(3) Uani d 1 . .
    H H2O 0.7476(14) 0.410(2) 0.4880(14) 0.043 Uiso d 1 . .
    O O3 0.65846(6) 0.38441(11) 0.43448(7) 0.0257(3) Uani d 1 . .
loop_
    _atom_site_aniso_label
    _atom_site_aniso_U_11
    _atom_site_aniso_U_22
    _atom_site_aniso_U_33
    _atom_site_aniso_U_12
    _atom_site_aniso_U_13
    _atom_site_aniso_U_23
    C1 0.0237(8) 0.0162(7) 0.0309(10) 0.0003(5) 0.0121(7) -0.0005(6)
    C2 0.0239(8) 0.0209(7) 0.0233(9) 0.0002(6) 0.0087(6) 0.0000(6)
    C3 0.0238(7) 0.0219(7) 0.0248(9) -0.0006(6) 0.0124(6) -0.0007(6)
    C4 0.0207(7) 0.0174(7) 0.0236(8) 0.0018(5) 0.0093(6) 0.0008(6)
    C5 0.0224(7) 0.0227(7) 0.0185(8) 0.0027(6) 0.0070(6) -0.0005(6)
    C6 0.0249(7) 0.0195(7) 0.0201(8) 0.0008(5) 0.0100(6) 0.0004(6)
    C7 0.0225(7) 0.0204(7) 0.0226(8) -0.0003(5) 0.0118(6) -0.0021(6)
    C8 0.0219(7) 0.0216(7) 0.0194(8) 0.0019(5) 0.0106(6) 0.0001(6)
    C9 0.0214(7) 0.0230(7) 0.0270(9) -0.0004(6) 0.0111(6) 0.0002(6)
    C10 0.0308(8) 0.0204(7) 0.0281(9) 0.0004(6) 0.0141(7) 0.0000(6)
    C11 0.0296(8) 0.0242(8) 0.0297(9) 0.0084(6) 0.0113(7) 0.0043(7)
    C12 0.0233(8) 0.0301(8) 0.0273(9) 0.0038(6) 0.0071(7) -0.0006(7)
    C13 0.0237(7) 0.0230(7) 0.0240(9) 0.0000(6) 0.0089(6) -0.0025(6)
    C14 0.0191(7) 0.0202(7) 0.0206(8) -0.0035(5) 0.0072(6) -0.0025(6)
    C15 0.0196(7) 0.0226(7) 0.0262(9) -0.0014(6) 0.0074(6) -0.0052(6)
    C16 0.0233(8) 0.0313(8) 0.0344(10) -0.0063(6) 0.0149(7) -0.0102(7)
    C17 0.0353(9) 0.0302(8) 0.0340(10) -0.0152(7) 0.0205(8) -0.0093(7)
    C18 0.0416(10) 0.0208(7) 0.0324(10) -0.0064(6) 0.0179(8) -0.0022(7)
    C19 0.0269(8) 0.0193(7) 0.0313(9) -0.0009(6) 0.0138(7) -0.0022(6)
    N1 0.0195(6) 0.0199(6) 0.0200(7) 0.0011(5) 0.0074(5) 0.0005(5)
    O1 0.0208(6) 0.0285(6) 0.0381(8) -0.0001(4) 0.0082(5) -0.0003(5)
    O2 0.0250(6) 0.0324(6) 0.0319(7) 0.0007(5) 0.0153(5) 0.0043(5)
    O3 0.0274(6) 0.0291(6) 0.0233(6) -0.0027(4) 0.0135(5) 0.0027(5)
_geom_special_details
;
 All esds (except the esd in the dihedral angle between two l.s. planes)
 are estimated using the full covariance matrix.  The cell esds are taken
 into account individually in the estimation of esds in distances, angles
 and torsion angles; correlations between esds in cell parameters are only
 used when they are defined by crystal symmetry.  An approximate (isotropic)
 treatment of cell esds is used for estimating esds involving l.s. planes.
;
loop_
    _geom_bond_atom_site_label_1
    _geom_bond_atom_site_label_2
    _geom_bond_site_symmetry_2
    _geom_bond_distance
    _geom_bond_publ_flag
    C1 O1 . 1.221(2) ?
    C1 O2 . 1.325(2) ?
    C1 C2 . 1.498(2) ?
    C2 C3 . 1.348(2) ?
    C2 H2 . 0.9500 ?
    C3 C4 . 1.489(2) ?
    C3 H3 . 0.9500 ?
    C4 O3 . 1.2511(19) ?
    C4 N1 . 1.3544(19) ?
    C5 N1 . 1.488(2) ?
    C5 C6 . 1.503(2) ?
    C5 H5A . 0.9900 ?
    C5 H5B . 0.9900 ?
    C6 C7 . 1.336(2) ?
    C6 H6 . 0.9500 ?
    C7 C8 . 1.479(2) ?
    C7 H7 . 0.9500 ?
    C8 C13 . 1.403(2) ?
    C8 C9 . 1.406(2) ?
    C9 C10 . 1.391(2) ?
    C9 H9 . 0.9500 ?
    C10 C11 . 1.393(2) ?
    C10 H10 . 0.9500 ?
    C11 C12 . 1.394(2) ?
    C11 H11 . 0.9500 ?
    C12 C13 . 1.394(2) ?
    C12 H12 . 0.9500 ?
    C13 H13 . 0.9500 ?
    C14 C19 . 1.391(2) ?
    C14 C15 . 1.395(2) ?
    C14 N1 . 1.447(2) ?
    C15 C16 . 1.394(2) ?
    C15 H15 . 0.9500 ?
    C16 C17 . 1.389(3) ?
    C16 H16 . 0.9500 ?
    C17 C18 . 1.396(3) ?
    C17 H17 . 0.9500 ?
    C18 C19 . 1.395(2) ?
    C18 H18 . 0.9500 ?
    C19 H19 . 0.9500 ?
    O2 H2O . 0.99(2) ?
loop_
    _geom_angle_atom_site_label_1
    _geom_angle_atom_site_label_2
    _geom_angle_atom_site_label_3
    _geom_angle_site_symmetry_1
    _geom_angle_site_symmetry_3
    _geom_angle
    _geom_angle_publ_flag
    O1 C1 O2 . . 121.44(15) ?
    O1 C1 C2 . . 118.47(15) ?
    O2 C1 C2 . . 120.09(14) ?
    C3 C2 C1 . . 132.74(16) ?
    C3 C2 H2 . . 113.6 ?
    C1 C2 H2 . . 113.6 ?
    C2 C3 C4 . . 128.61(15) ?
    C2 C3 H3 . . 115.7 ?
    C4 C3 H3 . . 115.7 ?
    O3 C4 N1 . . 120.78(15) ?
    O3 C4 C3 . . 122.75(14) ?
    N1 C4 C3 . . 116.41(14) ?
    N1 C5 C6 . . 111.80(12) ?
    N1 C5 H5A . . 109.3 ?
    C6 C5 H5A . . 109.3 ?
    N1 C5 H5B . . 109.3 ?
    C6 C5 H5B . . 109.3 ?
    H5A C5 H5B . . 107.9 ?
    C7 C6 C5 . . 123.45(14) ?
    C7 C6 H6 . . 118.3 ?
    C5 C6 H6 . . 118.3 ?
    C6 C7 C8 . . 126.49(14) ?
    C6 C7 H7 . . 116.8 ?
    C8 C7 H7 . . 116.8 ?
    C13 C8 C9 . . 118.09(13) ?
    C13 C8 C7 . . 119.17(13) ?
    C9 C8 C7 . . 122.73(13) ?
    C10 C9 C8 . . 120.90(14) ?
    C10 C9 H9 . . 119.6 ?
    C8 C9 H9 . . 119.6 ?
    C9 C10 C11 . . 120.20(15) ?
    C9 C10 H10 . . 119.9 ?
    C11 C10 H10 . . 119.9 ?
    C10 C11 C12 . . 119.79(14) ?
    C10 C11 H11 . . 120.1 ?
    C12 C11 H11 . . 120.1 ?
    C13 C12 C11 . . 119.92(15) ?
    C13 C12 H12 . . 120.0 ?
    C11 C12 H12 . . 120.0 ?
    C12 C13 C8 . . 121.08(14) ?
    C12 C13 H13 . . 119.5 ?
    C8 C13 H13 . . 119.5 ?
    C19 C14 C15 . . 120.92(15) ?
    C19 C14 N1 . . 119.27(13) ?
    C15 C14 N1 . . 119.80(13) ?
    C16 C15 C14 . . 119.57(15) ?
    C16 C15 H15 . . 120.2 ?
    C14 C15 H15 . . 120.2 ?
    C17 C16 C15 . . 119.85(15) ?
    C17 C16 H16 . . 120.1 ?
    C15 C16 H16 . . 120.1 ?
    C16 C17 C18 . . 120.37(16) ?
    C16 C17 H17 . . 119.8 ?
    C18 C17 H17 . . 119.8 ?
    C19 C18 C17 . . 120.10(16) ?
    C19 C18 H18 . . 119.9 ?
    C17 C18 H18 . . 119.9 ?
    C14 C19 C18 . . 119.17(15) ?
    C14 C19 H19 . . 120.4 ?
    C18 C19 H19 . . 120.4 ?
    C4 N1 C14 . . 123.00(13) ?
    C4 N1 C5 . . 118.99(13) ?
    C14 N1 C5 . . 117.96(12) ?
    C1 O2 H2O . . 108.4(13) ?
loop_
    _geom_torsion_atom_site_label_1
    _geom_torsion_atom_site_label_2
    _geom_torsion_atom_site_label_3
    _geom_torsion_atom_site_label_4
    _geom_torsion_site_symmetry_1
    _geom_torsion_site_symmetry_2
    _geom_torsion_site_symmetry_3
    _geom_torsion_site_symmetry_4
    _geom_torsion
    _geom_torsion_publ_flag
    O1 C1 C2 C3 . . . . -173.25(16) ?
    O2 C1 C2 C3 . . . . 7.5(3) ?
    C1 C2 C3 C4 . . . . -1.5(3) ?
    C2 C3 C4 O3 . . . . -12.6(2) ?
    C2 C3 C4 N1 . . . . 170.26(15) ?
    N1 C5 C6 C7 . . . . -130.63(16) ?
    C5 C6 C7 C8 . . . . -178.36(14) ?
    C6 C7 C8 C13 . . . . 178.36(16) ?
    C6 C7 C8 C9 . . . . -3.2(3) ?
    C13 C8 C9 C10 . . . . 1.0(2) ?
    C7 C8 C9 C10 . . . . -177.52(15) ?
    C8 C9 C10 C11 . . . . -1.2(3) ?
    C9 C10 C11 C12 . . . . 0.2(3) ?
    C10 C11 C12 C13 . . . . 1.0(3) ?
    C11 C12 C13 C8 . . . . -1.2(3) ?
    C9 C8 C13 C12 . . . . 0.2(2) ?
    C7 C8 C13 C12 . . . . 178.78(15) ?
    C19 C14 C15 C16 . . . . 0.6(2) ?
    N1 C14 C15 C16 . . . . 179.61(14) ?
    C14 C15 C16 C17 . . . . 0.2(2) ?
    C15 C16 C17 C18 . . . . -0.3(2) ?
    C16 C17 C18 C19 . . . . -0.3(3) ?
    C15 C14 C19 C18 . . . . -1.3(2) ?
    N1 C14 C19 C18 . . . . 179.70(14) ?
    C17 C18 C19 C14 . . . . 1.2(2) ?
    O3 C4 N1 C14 . . . . 176.87(13) ?
    C3 C4 N1 C14 . . . . -6.0(2) ?
    O3 C4 N1 C5 . . . . -0.4(2) ?
    C3 C4 N1 C5 . . . . 176.76(12) ?
    C19 C14 N1 C4 . . . . -71.30(19) ?
    C15 C14 N1 C4 . . . . 109.69(16) ?
    C19 C14 N1 C5 . . . . 105.99(16) ?
    C15 C14 N1 C5 . . . . -73.02(17) ?
    C6 C5 N1 C4 . . . . -90.16(16) ?
    C6 C5 N1 C14 . . . . 92.43(15) ?
loop_
    _geom_hbond_atom_site_label_D
    _geom_hbond_atom_site_label_H
    _geom_hbond_atom_site_label_A
    _geom_hbond_site_symmetry_A
    _geom_hbond_distance_DH
    _geom_hbond_distance_HA
    _geom_hbond_distance_DA
    _geom_hbond_angle_DHA
    _geom_hbond_publ_flag
    C5 H5B O1 7_656 0.99 2.51 3.2193(19) 128.0 yes
    O2 H2O O3 . 0.99(2) 1.54(2) 2.5341(19) 173(2) yes
    C2 H2 Cg1 3_666 0.95 2.76 3.597(2) 147 yes
    C9 H9 Cg2 3_666 0.95 2.91 3.6850(19) 140 yes
    C12 H12 Cg2 6_555 0.95 2.92 3.746(2) 146 yes
_shelx_space_group_comment
;
The symmetry employed for this shelxl refinement is uniquely defined
by the following loop, which should always be used as a source of
symmetry information in preference to the above space-group names.
They are only intended as comments.
;
_shelx_estimated_absorpt_T_min     0.970
_shelx_estimated_absorpt_T_max     0.970
_shelx_hkl_file
;
  23  -1  -6   -0.76    2.96
  23  -1  -7    1.50    2.91
  23   1  -7   -2.07    2.01
  23  -1  -8    0.45    3.23
  23   1  -8    1.63    1.99
  23   1  -9    1.34    1.85
  23  -1  -9    2.32    3.19
  23  -1 -10   15.92    3.99
  23   1 -10   10.99    3.22
  23   1 -11    2.79    1.87
  23  -1 -11    2.61    3.61
  23  -1 -12   19.16    4.45
  23   1 -12   14.79    3.51
  23   1 -13    1.20    1.83
  23  -1 -13    2.18    3.57
  23  -1 -14    0.17    2.64
  23   1 -14    1.30    2.47
 -23  -1  14    0.70    1.88
 -23   3   8    4.28    2.72
  23  -3  -8    1.72    3.13
 -23   3   9   53.15    5.38
  23  -3  -9   65.10    8.56
  23  -3 -10    0.69    2.21
 -23   3  10    2.23    2.61
  23   3 -10   -0.71    2.87
 -23  -3  10    2.28    2.44
  23  -3 -11    1.38    2.35
 -23   3  11    2.21    2.65
  23   3 -11    2.52    2.90
 -23  -3  11    2.75    2.46
  23  -3 -12  149.03   20.02
 -22   0   3   -0.45    0.96
  22   0  -3    0.40    1.93
 -22   0   4    0.85    1.06
  22   0  -4   -1.05    2.20
  22   0  -4    0.81    2.43
 -22   0   5    0.36    0.81
  22   0  -5   -0.04    1.72
  22   0  -5   -1.71    2.27
 -22   0   6    0.80    1.14
  22   0  -6    7.46    2.48
  22   0  -6    5.31    2.40
 -22   0   7   -0.38    1.18
  22   0  -7   -0.67    2.17
  22   0  -7    0.36    2.01
  22   0  -8    1.70    1.57
 -22   0   8    0.07    1.21
  22   0  -8    1.93    2.30
 -22   0   9    0.61    1.81
  22   0  -9   -0.24    2.47
  22   0  -9   -1.77    2.09
  22   0 -10   96.79   13.10
  22   0 -11    0.63    1.96
  22   0 -12   32.17    4.97
  22   0 -13    1.68    3.44
  22   0 -14   18.42    2.68
  22   0 -15    0.54    2.40
  22   0 -16    0.11    2.43
  22   2  -3    0.25    1.65
 -22  -2   3    0.59    1.16
 -22   2   4    0.36    1.12
 -22   2   4    4.68    2.66
  22  -2  -4    3.03    1.88
  22  -2  -4   -1.52    2.42
  22   2  -4    6.59    2.21
 -22  -2   4    0.80    1.38
 -22   2   5    1.14    2.63
  22  -2  -5    0.76    3.64
  22   2  -5    0.44    3.58
 -22  -2   5    0.81    2.89
 -22   2   6   -0.31    1.10
 -22   2   6    7.11    2.57
  22  -2  -6    5.91    2.25
  22  -2  -6   11.19    2.51
  22   2  -6    5.27    2.38
  22   2  -6   -0.33    2.18
 -22  -2   6    0.13    1.66
 -22   2   7   -0.38    1.26
 -22   2   7   15.60    2.44
  22  -2  -7   15.42    3.30
  22  -2  -7   18.96    2.97
  22   2  -7   17.00    2.80
  22   2  -7    1.84    2.32
 -22  -2   7    0.47    1.45
 -22   2   8   16.64    1.86
  22  -2  -8   20.82    2.97
  22   2  -8   17.56    3.04
  22   2  -8   14.55    2.73
 -22   2   9    3.61    2.05
  22  -2  -9    1.19    2.26
  22   2  -9    1.57    2.72
  22   2  -9    1.10    2.09
  22   2 -10   60.16    5.33
  22  -2 -10   59.11    8.23
 -22  -2  10   56.59    8.10
  22  -2 -11    1.22    2.10
  22   2 -11    1.31    2.10
 -22  -2  11    2.78    1.90
  22  -2 -12    0.98    2.26
  22   2 -12   -1.23    2.57
 -22  -2  12    1.28    1.83
  22  -2 -13   22.68    4.24
  22   2 -13   20.84    4.01
 -22  -2  13   15.81    3.31
 -22  -2  14    9.89    1.93
  22  -2 -14   12.51    3.92
  22   2 -14   16.65    3.45
  22  -2 -15    1.92    2.68
  22   2 -15    4.17    2.87
 -22  -2  15    1.25    1.90
 -22  -2  16    0.84    2.02
  22   2 -16    0.90    2.85
 -22   4   6    1.97    1.64
  22  -4  -6    1.93    2.83
 -22   4   7    1.03    2.40
  22  -4  -7    0.72    2.69
  22   4  -7   -0.03    2.42
 -22  -4   7    1.40    2.33
 -22   4   8   16.97    2.98
  22  -4  -8   19.16    3.58
  22   4  -8   -1.23    3.03
 -22  -4   8   15.81    3.09
  22  -4  -9    6.75    2.31
 -22   4   9    8.96    2.48
  22   4  -9    0.42    2.45
 -22  -4   9    3.40    2.36
  22  -4 -10   39.06    3.97
 -22   4  10   34.29    4.19
  22   4 -10   36.73    5.76
 -22  -4  10   31.12    5.61
  22   4 -11   -1.35    2.22
 -22   4  11    1.80    2.45
  22  -4 -11    0.66    2.90
 -22  -4  11    0.17    2.81
 -22   4  12  170.30   14.21
  22  -4 -12  159.06   22.08
  22   4 -12  156.75   22.08
 -22  -4  12  171.08   22.00
  22  -4 -13  112.73    9.14
 -22   4  13  111.70    9.80
  22   4 -13  104.65   14.77
 -22  -4  13  104.78   14.68
 -21   1   1   22.79    3.12
  21  -1  -1   25.87    3.41
  21   1  -1   25.76    3.40
 -21  -1   1   25.73    3.22
 -21   1   2    6.53    3.57
  21  -1  -2   -1.51    4.62
  21   1  -2   -0.60    4.62
 -21   1   3   -0.56    1.27
  21  -1  -3   15.51    2.10
  21  -1  -3    1.93    2.40
  21   1  -3   18.64    2.46
  21   1  -3   -1.91    2.58
 -21  -1   3    7.32    1.37
 -21   1   4    0.40    1.09
  21  -1  -4   14.20    2.20
  21  -1  -4   -0.01    2.21
  21   1  -4   16.05    2.40
  21   1  -4    1.22    1.72
 -21  -1   4    0.93    1.15
 -21  -1   5    0.00    1.73
 -21   1   5    0.60    1.74
  21   1  -5    5.89    2.91
  21  -1  -6  186.08    9.25
  21  -1  -6  197.57   11.56
  21   1  -6  186.34    9.22
  21   1  -6  200.44   11.59
  21  -1  -7    3.83    1.61
 -21   1   7   -0.21    1.02
  21  -1  -7    3.87    2.27
  21   1  -7    5.39    2.19
  21   1  -7    6.23    2.11
 -21  -1   7    0.21    1.39
 -21   1   8    0.25    1.12
  21  -1  -8    7.31    2.38
  21  -1  -8    6.41    2.11
  21   1  -8    6.46    2.31
  21   1  -8    5.44    2.09
 -21  -1   8   -0.20    1.65
  21   1  -9   11.19    1.78
 -21   1   9   -0.30    1.50
  21  -1  -9    7.45    2.31
  21  -1  -9    6.48    2.16
  21   1  -9    7.97    2.58
 -21  -1   9    1.33    1.29
  21  -1 -10   25.67    3.69
  21  -1 -10   42.91    3.80
  21   1 -10   32.49    3.66
  21   1 -10   40.65    3.70
 -21   1  11    2.57    1.90
 -21  -1  11    0.12    1.93
  21  -1 -12   17.73    3.38
  21   1 -12   19.23    3.39
  21   1 -13    0.66    1.49
  21  -1 -13    2.49    2.00
  21  -1 -14    1.35    1.52
  21   1 -14    2.92    2.04
  21  -1 -15  131.86   17.44
  21   1 -15  129.80   17.43
 -21  -1  15  129.73   17.32
  21  -1 -16   64.01    5.93
  21   1 -16   70.33    8.79
 -21  -1  16   51.75    8.35
  21  -1 -17   24.18    4.22
  21   1 -17   23.96    4.45
 -21  -1  17   21.38    3.81
  21  -3  -1   53.30    5.23
  21   3  -1   75.58    5.51
 -21  -3   1   71.05    5.44
  21   3  -2    3.06    1.42
 -21  -3   2    2.52    0.94
 -21   3   2   -1.36    1.10
 -21   3   2   -2.48    2.57
  21  -3  -2    2.50    1.77
  21  -3  -2   -0.63    2.47
  21  -3  -3   17.34    2.08
  21   3  -3   20.21    2.24
 -21  -3   3   20.17    2.03
 -21   3   3   16.86    2.45
  21  -3  -3   -0.91    2.86
  21   3  -3    1.87    2.86
 -21  -3   3   12.05    3.97
  21  -3  -4    8.31    2.06
 -21   3   4   -0.48    1.26
 -21   3   4   12.32    2.69
  21  -3  -4   11.49    2.14
  21   3  -4   12.58    2.36
  21   3  -4   -1.35    2.38
 -21  -3   4   -1.60    1.66
 -21  -3   4   12.68    2.93
  21  -3  -5    3.55    1.59
  21   3  -5    3.94    1.75
 -21  -3   5   -0.01    0.89
 -21   3   5    0.63    1.17
 -21   3   5    5.37    2.00
  21  -3  -5    2.77    2.00
  21   3  -5   -1.96    2.20
 -21  -3   5    4.22    2.63
 -21   3   6   28.34    2.79
  21  -3  -6   28.88    2.86
  21  -3  -6   31.32    3.34
  21   3  -6   32.38    2.67
 -21  -3   6   31.33    3.48
 -21   3   7    0.56    1.16
 -21   3   7    0.05    1.81
  21  -3  -7    2.11    1.90
  21  -3  -7   -1.41    2.16
  21   3  -7    1.43    2.39
  21   3  -7    1.07    2.05
 -21  -3   7    0.99    1.03
 -21  -3   7    1.50    2.43
 -21   3   8   94.21    4.80
  21  -3  -8   83.56    5.88
  21  -3  -8  115.35    7.45
  21   3  -8  106.17    6.25
  21   3  -8   86.86    7.24
 -21  -3   8   81.11    7.02
 -21   3   9   89.44    4.47
 -21  -3   9   92.94    4.51
  21  -3  -9  112.55    6.95
  21   3  -9   86.31    5.75
  21   3  -9  100.13    6.82
 -21   3  10    0.49    1.31
  21  -3 -10    2.15    2.33
  21   3 -10    1.54    2.45
  21   3 -10    1.49    2.07
 -21  -3  10    0.21    1.02
 -21  -3  10    0.02    1.83
  21   3 -11  172.46    8.60
 -21  -3  11  165.45    8.28
 -21   3  11  192.32    9.20
  21  -3 -11  188.09   13.64
  21   3 -11  113.49   10.77
  21  -3 -12    5.86    1.94
 -21   3  12    3.12    2.13
  21   3 -12    6.26    2.25
 -21  -3  12    7.09    2.07
 -21  -3  13   -0.01    1.31
 -21   3  13    1.14    1.94
  21  -3 -13    0.47    2.25
  21   3 -13    1.58    2.02
  21  -3 -14   72.77   10.71
  21   3 -14   75.08   10.63
 -21  -3  14   78.67   10.52
  21  -3 -15    2.45    3.23
  21   3 -15    0.58    2.83
 -21  -3  15    5.67    2.80
  21  -3 -16    7.58    2.63
  21   3 -16    5.57    3.19
 -21  -3  16    7.37    3.01
 -21   5   4   54.36    3.45
  21  -5  -4   48.50    4.90
  21   5  -4   62.66    4.23
 -21   5   5   24.65    3.05
  21  -5  -5   26.23    3.77
  21   5  -5   24.18    2.75
 -21   5   6   19.87    2.88
  21  -5  -6   18.67    3.45
  21   5  -6   18.30    2.45
 -21  -5   6   12.81    3.20
  21  -5  -7    5.38    2.67
  21   5  -7    2.52    1.95
  21   5  -7    1.61    2.45
 -21  -5   7   -1.00    1.00
 -21  -5   7    2.02    1.87
  21  -5  -8   36.45    2.97
 -21   5   8   35.57    3.20
  21   5  -8   26.81    2.58
 -21  -5   8   29.02    3.63
  21  -5  -9   70.31    5.74
 -21   5   9   66.46    6.25
  21   5  -9   52.69    8.82
 -21  -5   9   59.66    8.79
 -21   5  10   61.29    5.92
  21  -5 -10   61.12    8.30
  21   5 -10   56.13    8.43
 -21  -5  10   52.92    8.18
 -21   5  11   85.73    7.70
  21  -5 -11   80.30   11.31
  21   5 -11   81.93   11.41
 -21  -5  11   79.16   11.07
 -21   5  12   12.00    2.75
  21  -5 -12   12.44    3.33
  21   5 -12   10.24    3.33
 -21  -5  12    9.05    2.99
 -21   5  13    3.83    2.38
  21  -5 -13    1.73    2.13
  21   5 -13    3.10    2.88
 -21  -5  13    3.16    2.57
  21  -5 -14    0.07    2.24
 -21   5  14    0.69    2.65
  21   5 -14    1.26    1.98
 -21  -5  14   -0.74    2.46
 -20   0   1    0.47    0.84
  20   0  -1    0.08    1.26
  20   0  -1   -1.75    2.40
 -20   0   2   10.85    1.49
  20   0  -2   10.16    1.75
  20   0  -2    1.91    2.46
 -20   0   3    0.20    0.83
  20   0  -3    0.65    2.00
  20   0  -3   -1.85    2.08
  20   0  -4    7.52    1.84
 -20   0   4    7.04    1.29
  20   0  -4    8.47    2.27
 -20   0   5   -0.19    0.84
  20   0  -5    1.44    2.03
  20   0  -5   -2.38    2.03
 -20   0   6   30.25    3.80
  20   0  -6   32.93    4.07
  20   0  -6   33.25    4.87
 -20   0   7    0.55    0.98
  20   0  -7    0.97    2.53
  20   0  -7    0.01    1.90
 -20   0   8    8.90    1.97
  20   0  -8   20.12    2.66
  20   0  -8   22.04    2.95
 -20   0   9    1.93    1.75
  20   0  -9    1.18    2.12
  20   0  -9    0.81    1.88
 -20   0  10   24.06    3.25
  20   0 -10   24.32    3.33
  20   0 -10   29.68    4.08
  20   0 -11    0.19    1.54
  20   0 -11    0.54    1.88
 -20   0  12    1.37    1.13
  20   0 -12    1.22    1.95
  20   0 -12    6.14    1.99
  20   0 -13    0.29    1.89
  20   0 -14    1.07    1.93
  20   0 -15    1.27    1.98
  20   0 -16   31.18    4.87
  20   0 -17    0.57    1.52
 -20   0  17    0.28    1.35
 -20   0  18   15.14    3.11
  20   0 -18   18.18    3.49
 -20   2   1  232.37   22.01
 -20   2   1  209.62   16.71
  20  -2  -1  251.97   20.46
  20   2  -1  237.44   20.43
 -20  -2   1  217.83   21.98
 -20  -2   1  181.62   26.02
 -20   2   2    5.48    2.69
  20  -2  -2    6.81    1.99
  20  -2  -2   -0.43    2.38
  20   2  -2    6.50    1.70
  20   2  -2   -0.89    2.40
 -20  -2   2    8.29    1.22
 -20   2   3   84.59    9.63
 -20   2   3   90.41    7.93
  20  -2  -3  100.51    9.15
  20  -2  -3   85.49   11.60
  20   2  -3   83.63    9.02
 -20  -2   3   97.29    9.64
  20   2  -4   36.83    3.24
 -20  -2   4   42.36    3.61
 -20   2   4   33.64    3.61
  20  -2  -4   38.15    3.80
  20  -2  -4   36.52    4.74
 -20   2   5    0.19    1.06
 -20   2   5    0.17    1.77
  20  -2  -5    1.10    1.81
  20  -2  -5    0.05    2.28
  20   2  -5    1.11    1.91
  20   2  -5    0.97    1.99
 -20  -2   5    1.19    1.04
  20  -2  -6   29.07    2.86
  20   2  -6   28.13    2.70
 -20  -2   6   26.56    2.79
 -20   2   6   28.41    3.01
  20  -2  -6   26.84    2.98
  20   2  -6   25.58    3.68
 -20   2   7   17.65    2.44
  20  -2  -7   20.53    2.35
  20  -2  -7   21.92    3.03
  20   2  -7   22.89    2.62
  20   2  -7   21.65    2.81
 -20   2   8    2.49    1.32
 -20   2   8    0.19    0.89
  20  -2  -8    4.89    2.20
  20  -2  -8    2.37    2.27
  20   2  -8    1.78    2.23
  20   2  -8    3.60    2.01
 -20  -2   8    0.23    1.09
 -20   2   9  286.07   16.67
  20  -2  -9  254.80   20.53
  20  -2  -9  315.82   26.11
  20   2  -9  297.54   20.64
  20   2  -9  305.18   26.08
 -20   2  10   11.37    1.81
 -20   2  10   16.33    2.38
  20  -2 -10    9.17    2.26
  20  -2 -10   19.11    2.88
  20   2 -10   14.01    2.32
  20   2 -10   15.47    2.58
 -20   2  11   92.01    9.43
 -20   2  11  153.11    7.87
  20  -2 -11  184.70   11.65
  20   2 -11  111.70    9.17
  20   2 -11  157.68   11.49
  20   2 -12    8.39    1.73
 -20  -2  12    6.99    1.51
 -20   2  12    7.83    1.62
  20  -2 -12    8.72    2.20
 -20  -2  12    0.62    1.31
  20  -2 -13   28.57    4.72
  20   2 -13   32.18    4.74
 -20  -2  13   30.59    4.60
 -20  -2  14    8.96    1.72
  20  -2 -14   12.33    2.57
  20   2 -14    6.47    2.45
  20  -2 -15    0.29    2.02
  20   2 -15    0.58    2.00
 -20  -2  15   -1.83    1.81
  20  -2 -16    2.02    2.08
  20   2 -16    1.18    2.03
 -20  -2  16   -0.15    1.80
  20  -2 -17   36.93    6.22
  20   2 -17   33.84    5.74
 -20  -2  17   35.24    5.63
  20  -2 -18   37.20    4.38
  20   2 -18   43.61    6.92
 -20  -2  18   50.72    6.83
 -20   4   1   52.85    5.57
  20  -4  -1   65.59    5.58
  20   4  -1   72.52    5.50
 -20  -4   1   73.16    5.51
 -20   4   2   23.52    3.63
  20  -4  -2   24.78    2.95
  20  -4  -2    2.64    3.26
  20   4  -2   18.84    2.27
  20   4  -2    1.93    3.36
 -20  -4   2   21.79    2.04
 -20  -4   2   15.36    3.69
 -20   4   3   13.73    3.33
  20  -4  -3   14.99    2.67
  20  -4  -3   12.13    3.12
  20   4  -3   14.64    1.97
  20   4  -3   -0.17    2.95
 -20  -4   3   14.26    1.51
 -20  -4   3   13.93    3.24
 -20   4   4    0.97    1.06
 -20   4   4   -0.69    1.82
  20  -4  -4    1.18    1.97
  20  -4  -4    0.03    1.86
  20   4  -4   -0.86    2.23
  20   4  -4    2.11    2.45
 -20  -4   4   -0.39    1.11
 -20  -4   4    0.70    2.59
  20  -4  -5   28.03    2.61
 -20   4   5   31.90    3.17
  20  -4  -5   25.62    3.66
  20   4  -5   37.42    3.53
 -20  -4   5   26.35    2.75
 -20  -4   5   33.65    4.07
 -20   4   6   50.92    3.65
  20  -4  -6   47.84    4.45
  20  -4  -6   51.78    5.53
  20   4  -6   63.40    4.85
  20   4  -6   35.78    5.55
 -20  -4   6   56.94    5.72
  20   4  -7    1.43    1.73
 -20   4   7   -0.64    1.11
 -20   4   7    1.76    1.73
  20  -4  -7    1.70    1.70
  20  -4  -7    1.29    1.85
  20   4  -7    2.34    2.20
 -20  -4   7   -0.13    0.84
 -20  -4   7   -2.18    2.37
 -20   4   8   -0.89    1.22
 -20   4   8    1.42    1.75
  20  -4  -8    1.29    2.00
  20  -4  -8    2.85    1.87
  20   4  -8    1.26    1.83
  20   4  -8    0.15    1.99
 -20  -4   8   -0.01    0.95
 -20  -4   8    0.85    1.81
 -20  -4   9   67.19    3.70
 -20   4   9   78.34    4.33
  20  -4  -9   43.01    4.55
  20  -4  -9   70.96    5.42
  20   4  -9   72.96    4.57
  20   4  -9   66.75    5.48
  20  -4 -10  159.65    6.81
 -20   4  10  170.44    7.31
  20   4 -10  145.42    8.32
  20   4 -10  150.99   10.28
 -20  -4  10  149.93   10.09
 -20  -4  11  144.38    9.88
 -20   4  11  164.08   10.90
  20  -4 -11  149.32   16.59
  20   4 -11  126.63   13.24
 -20   4  12   57.65    4.76
  20  -4 -12   62.82    7.53
  20   4 -12   34.63    6.27
  20   4 -12   59.00    7.39
 -20  -4  12   53.51    7.25
 -20   4  13   24.24    3.20
  20  -4 -13   28.75    4.19
  20   4 -13   20.69    3.88
 -20  -4  13   20.94    3.78
 -20   4  14  159.77   12.97
  20   4 -14  138.62   12.09
 -20  -4  14  155.60   11.96
  20  -4 -14  151.14   20.34
 -20   4  15   49.19    5.66
  20  -4 -15   50.94    8.00
  20   4 -15   58.95    7.92
 -20  -4  15   56.64    7.69
  20   4 -16   51.51    4.95
 -20  -4  16   53.56    4.72
  20  -4 -16   42.62    7.33
  20   4 -17    4.34    3.00
 -20  -4  17    4.51    2.68
 -20  -6   3   14.06    1.35
 -20   6   3   11.16    2.84
  20  -6  -3   10.73    3.06
  20   6  -3   13.12    2.12
 -20   6   4   56.49    6.18
  20  -6  -4   59.65    8.75
  20   6  -4   56.85    6.65
 -20  -6   4   61.65    5.43
  20  -6  -5    1.01    2.32
 -20   6   5    2.62    2.53
  20   6  -5    1.80    1.80
  20   6  -5   -0.15    2.34
 -20  -6   5    1.09    0.97
 -20  -6   5    0.57    3.07
 -20   6   6    0.95    2.35
  20  -6  -6   -2.42    3.06
  20   6  -6    0.63    1.77
  20   6  -6    1.50    2.54
 -20  -6   6    0.64    0.91
 -20  -6   6   -0.51    2.04
 -20   6   7   92.74    4.50
  20  -6  -7   89.95    6.81
  20   6  -7   72.12    5.13
 -20  -6   7   77.27    6.61
 -20   6   8   51.36    3.12
  20  -6  -8   50.61    4.91
  20   6  -8   40.99    3.74
 -20  -6   8   48.50    4.58
 -20   6   9   50.96    4.97
  20  -6  -9   57.66    6.92
  20   6  -9   41.23    5.45
  20   6  -9   42.89    6.61
 -20  -6   9   33.43    6.32
 -20   6  10   61.53    6.00
  20  -6 -10   54.10    8.57
  20   6 -10   65.42    8.57
 -20  -6  10   56.21    8.37
 -20   6  11   56.92    5.06
  20   6 -11   49.67    5.14
  20  -6 -11   60.33    7.88
 -20  -6  11   50.65    7.57
 -20   6  12    4.78    2.39
  20  -6 -12    0.40    1.88
  20   6 -12    1.33    2.82
 -20  -6  12    1.78    2.63
  20  -6 -13   66.73    6.52
 -20   6  13   73.56    7.16
  20   6 -13   74.57   10.44
 -20  -6  13   80.34   10.32
  20   6 -14    1.82    2.86
 -20  -6  14    4.48    2.66
 -19   1   1  131.40   12.29
 -19   1   1  129.54    9.88
  19  -1  -1  131.99   11.47
  19   1  -1  122.25   11.46
 -19  -1   1  119.06   12.26
 -19   1   2   17.36    2.05
  19  -1  -2   16.68    1.87
  19   1  -2   15.59    1.89
 -19  -1   2   14.67    2.01
 -19   1   2   15.89    3.06
  19  -1  -2   14.68    3.22
  19   1  -2    7.53    3.08
  19   1  -3    0.64    0.90
 -19  -1   3    0.52    0.64
 -19   1   3    1.06    1.04
 -19   1   3   -0.22    2.29
  19  -1  -3    1.01    1.72
  19  -1  -3    2.86    2.10
  19   1  -3    2.32    2.13
 -19   1   4    5.41    1.42
 -19   1   4    3.81    1.20
  19  -1  -4    4.31    1.76
  19  -1  -4    3.02    2.39
  19   1  -4    6.77    2.06
  19   1  -4    5.40    2.24
 -19  -1   4    4.98    1.16
 -19   1   5  108.27   12.59
 -19   1   5  114.48    9.83
  19  -1  -5  113.48   11.78
  19  -1  -5  116.20   15.04
  19   1  -5  112.77   11.84
  19   1  -5  108.00   14.98
 -19  -1   5  113.01   12.59
 -19   1   6   14.63    2.11
 -19   1   6   16.46    2.59
  19  -1  -6   15.53    2.39
  19  -1  -6   14.37    3.18
  19   1  -6   16.10    2.62
  19   1  -6   13.82    2.63
 -19  -1   6   15.96    2.10
 -19   1   7  141.91   11.20
 -19   1   7  118.86   14.77
  19  -1  -7  135.87   13.84
  19  -1  -7  141.35   17.60
  19   1  -7  136.72   13.84
  19   1  -7  135.48   17.54
 -19  -1   7  132.94   14.79
 -19   1   8   11.44    1.65
 -19   1   8    8.69    1.65
  19  -1  -8    9.48    2.10
  19  -1  -8   12.60    2.79
  19   1  -8   11.74    2.38
  19   1  -8   14.61    2.54
 -19  -1   8   12.10    2.00
 -19   1   9    0.77    1.24
 -19   1   9    1.06    0.94
  19  -1  -9   -0.61    1.74
  19  -1  -9    0.95    2.00
  19   1  -9    0.25    1.52
  19   1  -9    0.72    1.81
 -19  -1   9    0.67    1.23
 -19   1  10   86.49    6.92
  19  -1 -10   66.56    8.21
  19  -1 -10   85.24   10.36
  19   1 -10   65.07    8.10
  19   1 -10   83.71   10.34
  19  -1 -11    2.30    1.44
 -19   1  11    0.77    1.23
  19  -1 -11    1.67    1.49
  19   1 -11    1.86    1.78
  19   1 -11    2.50    1.85
 -19  -1  11    1.26    0.81
 -19   1  12   57.40    6.49
  19  -1 -12  106.37   10.33
  19   1 -12   59.66    8.10
  19   1 -12  103.20   10.31
 -19  -1  12   82.16    6.59
  19   1 -13   37.91    2.96
  19  -1 -13   42.99    4.09
 -19  -1  13   21.56    2.81
  19  -1 -14   76.01   10.38
  19   1 -14   75.36   10.37
  19  -1 -15    7.32    2.19
  19   1 -15    3.23    2.18
  19  -1 -16   23.05    4.00
  19   1 -16   24.50    4.01
 -19  -1  16   23.61    3.83
  19  -1 -17   60.12    8.11
  19   1 -17   56.36    8.10
 -19  -1  17   55.82    7.95
  19  -1 -18    5.37    2.87
  19   1 -18    5.35    2.40
 -19  -1  18    6.31    2.14
 -19   1  19    0.23    2.00
  19  -1 -19    4.11    2.50
  19   1 -19    1.89    2.66
 -19  -1  19    0.43    1.93
 -19   3   1   16.79    2.11
  19  -3  -1   17.78    1.94
 -19   3   1   19.62    3.37
  19  -3  -1   -1.05    3.10
  19   3  -1   20.15    2.33
  19   3  -1    1.71    3.14
 -19  -3   1   18.76    2.10
 -19  -3   1   14.66    3.54
 -19   3   2   10.57    1.79
 -19   3   2   13.83    3.21
  19  -3  -2   14.14    2.34
  19  -3  -2   11.92    2.91
  19   3  -2   12.67    1.97
  19   3  -2    0.90    2.64
 -19  -3   2   13.02    1.69
 -19  -3   2   12.49    3.11
 -19   3   3  140.49   14.91
 -19   3   3  131.63   11.49
  19  -3  -3  150.21   13.93
  19  -3  -3  140.53   17.67
  19   3  -3  138.91   13.86
 -19  -3   3  142.09   14.87
 -19  -3   3  141.22   17.68
 -19   3   4   11.89    1.90
 -19   3   4   14.13    2.40
  19  -3  -4   12.01    2.15
  19  -3  -4   12.29    2.69
  19   3  -4   13.85    2.06
  19   3  -4   11.25    2.82
 -19  -3   4   13.89    1.81
 -19  -3   4   11.59    2.98
 -19  -3   5  131.30   10.29
 -19   3   5  123.93   14.57
 -19   3   5  124.40   11.22
  19  -3  -5  121.16   13.55
  19  -3  -5  125.07   17.25
  19   3  -5  134.49   13.65
  19   3  -5  129.11   17.31
 -19  -3   5  139.24   14.61
 -19   3   6  162.08   18.89
 -19   3   6  173.36   14.31
  19  -3  -6  153.58   17.51
  19  -3  -6  165.43   22.30
  19   3  -6  189.84   17.64
  19   3  -6  174.56   22.37
 -19  -3   6  171.80   18.89
 -19  -3   6  167.67   22.25
 -19   3   7   26.04    2.51
 -19   3   7   20.73    3.02
  19  -3  -7   21.82    3.14
  19  -3  -7   23.67    3.78
  19   3  -7   23.82    3.42
  19   3  -7   23.23    3.86
 -19  -3   7   23.88    2.92
 -19  -3   7   24.83    3.70
 -19   3   8  218.40   17.20
 -19   3   8  201.95   22.88
  19  -3  -8  187.32   21.22
  19  -3  -8  190.02   26.93
  19   3  -8  232.72   21.31
  19   3  -8  212.89   26.99
 -19  -3   8  196.43   26.87
 -19   3   9   63.18    7.35
 -19   3   9   61.38    6.06
  19  -3  -9   59.62    7.05
  19  -3  -9   66.32    8.81
  19   3  -9   66.19    7.05
  19   3  -9   72.36    8.87
 -19  -3   9   63.27    5.70
 -19  -3   9   63.42    8.71
  19  -3 -10    5.91    1.55
 -19  -3  10    5.01    1.41
 -19   3  10    2.74    1.32
 -19   3  10    6.51    1.88
  19  -3 -10    1.25    2.02
  19   3 -10    4.75    1.82
  19   3 -10    2.90    2.05
 -19  -3  10    2.87    1.06
 -19  -3  11    4.54    1.42
 -19   3  11    3.67    1.25
 -19   3  11    6.95    1.89
  19  -3 -11    1.12    1.82
  19  -3 -11    7.64    2.36
  19   3 -11    3.40    2.53
  19   3 -11    6.35    2.08
 -19  -3  11    3.36    1.19
 -19   3  12    5.38    1.41
  19   3 -12    5.67    1.62
 -19  -3  12    5.84    1.48
  19  -3 -12    7.06    2.44
  19   3 -12    3.95    2.01
 -19  -3  12    3.20    1.49
 -19   3  13   14.99    1.83
  19  -3 -13   16.50    3.01
  19   3 -13    7.80    2.22
  19   3 -13   17.63    2.78
 -19  -3  13    7.73    1.96
 -19  -3  13   14.62    2.53
 -19   3  14   35.11    4.20
  19  -3 -14   41.90    5.78
  19   3 -14   39.86    5.68
 -19  -3  14   37.42    5.51
  19  -3 -15    7.54    1.85
  19   3 -15    6.50    2.22
 -19  -3  15    8.17    2.16
  19  -3 -16    1.50    2.14
  19   3 -16    1.15    1.96
 -19  -3  16    1.29    1.85
  19  -3 -17   20.27    3.61
  19   3 -17   15.33    3.16
 -19  -3  17   14.39    3.03
  19  -3 -18    1.21    2.70
  19   3 -18    6.63    3.07
 -19  -3  18    4.64    2.69
 -19  -5   1    9.57    1.29
 -19   5   1    2.31    1.28
 -19   5   1    6.43    2.58
  19  -5  -1   13.30    2.54
  19  -5  -1    0.06    3.02
  19   5  -1   12.06    1.80
 -19   5   2    0.14    0.67
  19  -5  -2    1.63    1.66
  19   5  -2   -0.04    1.00
 -19  -5   2   -0.35    0.66
 -19   5   2    0.91    2.21
  19  -5  -2   -0.03    2.84
  19   5  -2   -0.89    2.80
 -19  -5   2    1.96    3.58
 -19   5   3    0.01    0.83
  19  -5  -3    6.06    1.82
 -19   5   3    3.40    1.89
  19  -5  -3    6.24    1.99
  19   5  -3    6.69    1.58
  19   5  -3   -2.01    2.61
 -19  -5   3    7.92    3.39
 -19  -5   4    4.51    0.75
 -19   5   4    0.16    0.95
 -19   5   4    3.11    1.82
  19  -5  -4    6.26    2.36
  19  -5  -4    6.05    1.91
  19   5  -4    4.58    1.50
  19   5  -4    1.11    2.55
 -19  -5   4    1.01    2.62
 -19   5   5   -0.09    0.89
 -19   5   5    0.28    1.64
  19  -5  -5    1.68    2.30
  19  -5  -5    0.24    1.19
  19   5  -5    0.58    2.28
  19   5  -5   -0.26    2.38
 -19  -5   5   -0.33    0.83
 -19  -5   5    1.16    2.48
 -19   5   6   57.61    5.00
  19  -5  -6   62.04    5.76
  19  -5  -6   54.25    6.81
  19   5  -6   67.57    5.61
  19   5  -6   63.77    7.10
 -19  -5   6   58.35    4.50
 -19  -5   6   61.10    7.03
 -19   5   7  144.41    8.03
  19  -5  -7  140.43    9.54
  19  -5  -7  141.51   11.59
  19   5  -7  157.81    9.34
  19   5  -7  152.95   11.80
 -19  -5   7  130.00   11.50
  19   5  -8   32.22    2.63
 -19   5   8   34.07    2.90
  19  -5  -8   27.98    3.28
  19  -5  -8   29.47    3.13
  19   5  -8   31.91    2.52
 -19  -5   8   31.86    3.18
 -19   5   9  187.04    8.48
  19  -5  -9  128.22    9.60
  19  -5  -9  163.81   12.09
  19   5  -9  187.02    9.84
  19   5  -9  188.87   12.28
 -19  -5   9  172.26   12.04
 -19   5  10    0.44    1.20
 -19   5  10   -1.02    1.28
  19  -5 -10    0.79    1.99
  19  -5 -10   -0.02    1.77
  19   5 -10    1.67    2.28
  19   5 -10    1.50    1.89
 -19  -5  10   -0.91    1.80
  19  -5 -11  135.71    7.72
 -19   5  11  142.20    8.39
  19   5 -11  120.90    9.91
  19   5 -11  135.20   12.33
 -19  -5  11  139.38   12.20
  19   5 -12   34.59    2.87
 -19  -5  12   34.17    2.67
 -19   5  12   33.09    3.21
  19  -5 -12   36.48    3.62
  19   5 -12   23.66    3.28
  19  -5 -13    3.24    1.55
  19   5 -13    3.07    1.50
 -19  -5  13    1.97    1.41
 -19   5  13    3.23    1.95
 -19   5  14    4.54    1.36
  19  -5 -14    0.88    2.48
  19   5 -14    2.59    1.48
 -19  -5  14    4.69    1.96
  19  -5 -15   10.93    2.29
 -19   5  15    6.15    2.41
  19   5 -15   12.76    3.22
 -19  -5  15   11.51    2.90
  19   5 -16    7.42    2.28
 -19   5  16   -1.17    2.48
  19  -5 -16   10.59    2.85
 -19  -5  16    6.79    2.77
  19   5 -17    6.80    3.06
 -19  -5  17    5.17    2.81
  19   7  -2   34.27    4.06
 -19  -7   2   32.37    3.38
 -19   7   3    7.12    2.83
  19  -7  -3    6.70    2.62
  19   7  -3    5.40    1.67
 -19  -7   3    6.12    1.45
  19  -7  -4   10.54    2.19
 -19  -7   4   11.77    1.23
 -19   7   4   13.16    3.04
  19   7  -4   10.06    1.85
  19   7  -5    2.43    1.29
 -19  -7   5    1.49    0.69
 -19   7   5    1.48    2.57
  19  -7  -5    2.51    2.32
  19   7  -5    0.74    1.95
 -19  -7   5    2.02    2.47
  19  -7  -6    2.77    1.71
 -19   7   6    1.54    2.50
  19   7  -6    3.57    2.09
  19   7  -6    1.81    1.91
 -19  -7   6    0.85    1.02
 -19  -7   6    1.49    2.66
  19  -7  -7   19.42    2.29
 -19   7   7   22.57    3.05
  19   7  -7   18.13    2.62
 -19  -7   7   18.12    2.71
  19  -7  -8    6.20    1.81
 -19   7   8    6.59    2.60
  19   7  -8    4.70    2.50
  19   7  -8    1.94    1.84
 -19  -7   8    0.01    1.18
 -19  -7   8    6.55    2.90
 -19   7   9    9.34    1.88
  19  -7  -9   11.06    3.29
  19   7  -9    6.43    2.39
  19   7  -9    8.11    2.09
 -19  -7   9   -0.20    1.35
 -19  -7   9    8.01    2.22
 -19   7  10    8.25    2.58
  19  -7 -10    6.13    3.28
  19   7 -10    7.12    2.99
 -19  -7  10    4.06    2.77
 -19   7  11   67.07    6.68
  19  -7 -11   75.68    9.79
  19   7 -11   66.81    9.66
 -19  -7  11   64.36    9.52
  19   7 -12   35.18    3.77
 -19  -7  12   31.89    3.53
 -19   7  12   30.43    4.10
  19  -7 -12   31.99    5.58
 -19   7  13    4.05    2.40
  19  -7 -13    4.71    2.83
  19   7 -13    2.71    2.83
 -19  -7  13    4.22    2.60
 -18   0   1    0.83    0.79
  18   0  -1    0.28    1.13
  18   0  -1   -1.17    1.95
 -18   0   2  136.33   14.91
  18   0  -2  130.30   14.04
  18   0  -2  139.40   18.00
 -18   0   3    0.61    0.78
 -18   0   3    1.22    1.81
  18   0  -3   -1.06    1.15
  18   0  -3   -1.11    1.85
 -18   0   4   21.98    2.67
 -18   0   4   22.91    2.98
  18   0  -4   19.49    2.68
  18   0  -4   22.24    3.71
  18   0  -5   -0.34    1.30
 -18   0   5   -0.61    0.77
 -18   0   5    1.09    1.75
  18   0  -5   -0.47    1.79
 -18   0   6  141.94   16.84
  18   0  -6  166.22   15.71
  18   0  -6  154.04   19.96
  18   0  -7    0.89    1.31
 -18   0   7    0.24    0.86
  18   0  -7    0.45    1.60
  18   0  -8  197.66   14.54
 -18   0   8  186.26   20.83
  18   0  -8  181.54   19.31
  18   0  -9   -0.13    1.28
 -18   0   9   -0.05    0.77
  18   0  -9    1.96    1.70
 -18   0  10    0.95    0.89
  18   0 -10    2.19    1.69
  18   0 -10    2.64    1.80
  18   0 -11    0.55    1.31
 -18   0  11    0.25    0.80
  18   0 -11    0.98    1.45
  18   0 -12   13.87    2.77
  18   0 -13   -0.15    1.80
  18   0 -14  182.49   24.10
  18   0 -15   -0.11    1.39
  18   0 -16    7.72    2.36
 -18   0  17   -0.09    1.83
  18   0 -17    0.28    2.05
 -18   0  18  102.60    8.43
  18   0 -18  106.38    8.70
 -18   0  19   -0.22    1.46
  18   0 -19   -0.29    2.42
 -18   2   1   60.33    6.59
 -18   2   1   57.06    5.58
  18  -2  -1   54.14    6.20
  18  -2  -1   54.72    8.10
  18   2  -1   63.11    6.31
  18   2  -1   47.21    8.14
 -18  -2   1   56.71    6.57
 -18   2   2   68.42    8.03
 -18   2   2   71.85    6.64
  18  -2  -2   66.46    7.52
  18  -2  -2   72.03    9.74
  18   2  -2   80.35    7.63
  18   2  -2   70.02    9.73
 -18  -2   2   68.92    8.02
  18   2  -3  265.29   21.37
 -18   2   3  264.83   28.87
 -18   2   3  240.09   21.35
  18  -2  -3  249.09   26.64
  18  -2  -3  257.87   33.99
  18   2  -3  261.91   34.03
 -18  -2   3  262.39   28.86
 -18   2   4   79.07    8.76
 -18   2   4   76.98    7.09
  18  -2  -4   75.84    8.22
  18  -2  -4   78.36   10.47
  18   2  -4   76.93    8.22
  18   2  -4   78.06   10.50
 -18  -2   4   75.10    8.73
  18  -2  -5  426.03   29.89
 -18   2   5  407.56   43.87
 -18   2   5  400.12   32.06
  18  -2  -5  408.37   40.44
  18   2  -5  364.64   40.43
  18   2  -5  397.95   51.57
 -18  -2   5  378.43   43.85
  18   2  -6    1.06    1.31
 -18   2   6    0.65    0.99
 -18   2   6    2.19    1.68
  18  -2  -6    0.24    1.58
  18  -2  -6    0.48    1.69
  18   2  -6    2.56    1.81
 -18  -2   6    1.70    1.21
 -18   2   7   -0.38    0.76
 -18   2   7    0.02    1.60
  18  -2  -7    0.23    1.17
  18  -2  -7   -1.47    1.72
  18   2  -7    0.03    1.78
  18   2  -7   -0.06    1.75
 -18  -2   7    0.15    1.34
 -18   2   8   38.57    4.60
 -18   2   8   40.38    4.13
  18  -2  -8   39.42    4.44
  18  -2  -8   42.60    5.65
  18   2  -8   37.14    4.47
  18   2  -8   36.24    5.64
 -18  -2   8   38.99    4.57
  18  -2  -9  106.48    7.78
 -18   2   9   90.99   10.60
 -18   2   9  105.98    8.38
  18  -2  -9   81.27    9.93
  18   2  -9   91.12    9.93
  18   2  -9  102.45   12.65
 -18   2  10   21.51    3.08
 -18   2  10   32.74    3.23
  18  -2 -10   22.56    3.36
  18  -2 -10   30.68    4.16
  18   2 -10   24.62    3.14
  18   2 -10   26.65    4.00
 -18  -2  10   25.04    2.65
 -18   2  11   62.44    4.77
 -18   2  11   45.82    6.01
  18  -2 -11   39.46    5.76
  18  -2 -11   64.06    7.50
  18   2 -11   58.88    7.40
 -18  -2  11   55.92    4.77
 -18   2  12    4.06    1.31
 -18   2  12    2.38    0.97
  18  -2 -12    4.24    2.27
  18   2 -12    3.25    2.00
  18   2 -12    3.91    1.97
 -18  -2  12    3.01    1.43
 -18   2  13    6.10    1.39
  18  -2 -13    4.70    2.07
  18   2 -13    3.76    1.61
  18   2 -13    7.07    2.09
 -18  -2  13    3.93    1.34
 -18  -2  13    4.55    1.88
  18  -2 -14    2.77    1.99
  18   2 -14    0.14    1.45
  18   2 -14    1.72    1.96
 -18  -2  14    0.49    1.05
 -18  -2  14    3.09    1.73
  18  -2 -15   10.94    2.84
  18   2 -15   14.44    2.83
 -18  -2  15   13.90    2.62
  18  -2 -16   25.18    2.92
  18   2 -16   25.77    4.12
 -18  -2  16   24.17    3.92
  18  -2 -17   17.80    2.56
  18   2 -17   12.81    3.00
 -18  -2  17   14.86    2.91
  18  -2 -18    4.72    2.83
  18   2 -18    3.03    2.23
 -18  -2  18    6.44    2.11
  18  -2 -19   26.46    3.87
  18   2 -19   25.38    3.65
 -18   4   1  184.58   19.98
 -18   4   1  191.97   15.22
  18  -4  -1  186.53   18.48
  18  -4  -1  205.77   23.74
  18   4  -1  197.12   18.53
 -18  -4   1  192.32   19.95
 -18  -4   1  178.97   23.63
 -18  -4   2    0.25    0.64
 -18   4   2    1.12    0.85
 -18   4   2   -0.46    1.66
  18  -4  -2    0.42    2.08
  18  -4  -2    0.37    1.71
  18   4  -2    1.14    1.25
  18   4  -2    0.42    2.29
 -18  -4   2    0.97    2.42
 -18   4   3    1.78    0.90
 -18   4   3    2.95    1.68
  18  -4  -3    1.69    2.10
  18  -4  -3    4.02    1.77
  18   4  -3    2.35    1.32
  18   4  -3    2.98    2.25
 -18  -4   3    2.47    0.91
 -18  -4   3    2.75    2.37
 -18   4   4    5.96    1.16
  18  -4  -4    6.99    1.78
  18  -4  -4    4.29    1.48
 -18   4   4    7.10    1.92
  18   4  -4    6.41    1.27
  18   4  -4    7.11    2.38
 -18  -4   4    7.49    1.22
 -18  -4   4    8.14    2.52
 -18   4   5    2.18    0.95
 -18   4   5    2.54    1.75
  18  -4  -5    5.19    2.13
  18  -4  -5    3.00    1.73
  18   4  -5    2.06    1.34
  18   4  -5    3.29    2.01
 -18  -4   5    3.38    0.94
 -18  -4   5    3.57    2.28
 -18   4   6    6.65    1.32
 -18   4   6    4.55    1.24
  18  -4  -6    6.38    2.14
  18  -4  -6    6.70    1.94
  18   4  -6    6.96    2.24
  18   4  -6    4.40    2.17
 -18  -4   6    6.60    1.97
 -18   4   7   33.54    3.40
 -18   4   7   33.92    4.31
  18  -4  -7   37.70    4.47
  18  -4  -7   34.62    5.26
  18   4  -7   43.35    4.55
  18   4  -7   36.46    5.38
 -18  -4   7   35.40    3.50
 -18  -4   7   36.67    5.24
 -18   4   8  415.76   50.67
 -18   4   8  481.01   36.98
  18  -4  -8  438.67   46.70
  18  -4  -8  477.09   59.51
  18   4  -8  486.82   46.76
  18   4  -8  463.78   59.54
 -18  -4   8  464.58   36.53
 -18  -4   8  476.95   59.45
  18  -4  -9   16.95    2.15
 -18   4   9   13.97    2.19
 -18   4   9   17.10    2.61
  18  -4  -9   14.16    2.44
  18   4  -9   20.65    2.62
  18   4  -9   16.11    3.14
 -18  -4   9   19.06    2.03
 -18  -4   9   17.76    2.97
 -18   4  10   23.87    3.66
 -18   4  10   35.23    3.59
  18  -4 -10   18.85    3.62
  18  -4 -10   35.97    4.63
  18   4 -10   35.30    3.90
  18   4 -10   41.86    4.73
 -18  -4  10   31.15    3.07
 -18  -4  10   34.42    4.52
 -18   4  11   15.43    3.15
 -18   4  11   33.81    3.32
  18  -4 -11   12.82    3.11
  18   4 -11   34.25    3.71
  18   4 -11   31.85    4.11
 -18  -4  11   29.54    2.99
 -18  -4  11   33.43    3.97
 -18   4  12   52.29    4.65
  18  -4 -12   48.97    6.35
  18   4 -12   43.28    5.09
 -18  -4  12   44.11    4.84
 -18  -4  12   57.99    6.28
 -18   4  13    0.85    1.72
  18  -4 -13   -0.39    2.04
  18   4 -13    1.95    1.89
  18   4 -13    0.88    1.86
 -18  -4  13   -0.50    1.31
 -18  -4  13    1.48    1.75
 -18   4  14    5.75    1.46
  18  -4 -14    6.50    2.53
  18   4 -14    2.61    1.84
  18   4 -14    5.09    2.03
 -18  -4  14    1.69    1.54
 -18  -4  14    6.11    1.88
  18  -4 -15   57.08    5.11
 -18   4  15   57.22    5.51
  18   4 -15   48.87    7.67
 -18  -4  15   53.83    7.58
  18  -4 -16   13.12    2.46
  18   4 -16   13.48    2.77
 -18  -4  16   12.21    2.63
  18  -4 -17   71.20   10.28
  18   4 -17   78.04   10.11
 -18  -4  17   71.28   10.00
  18  -4 -18   31.66    6.14
  18   4 -18   40.20    6.21
 -18  -4  18   43.45    6.03
 -18   6   1    1.04    1.36
 -18   6   1    2.39    2.51
  18  -6  -1    2.09    1.08
  18  -6  -1    2.08    2.00
  18   6  -1    3.46    1.42
 -18  -6   1    2.18    0.94
 -18   6   2  104.70    7.80
  18  -6  -2  113.87    8.91
  18  -6  -2  113.02   11.37
  18   6  -2  123.90    9.01
 -18  -6   2  114.93    7.24
 -18  -6   2  103.95   11.62
  18   6  -3    0.16    1.00
 -18   6   3    0.69    1.29
 -18   6   3   -1.67    1.73
  18  -6  -3   -0.58    1.42
  18  -6  -3   -1.89    1.78
  18   6  -3    1.72    2.30
 -18  -6   3    0.36    0.74
 -18  -6   3   -1.46    2.91
  18  -6  -4   37.53    3.08
 -18   6   4   35.01    3.51
  18  -6  -4   33.87    3.42
  18   6  -4   38.69    3.49
 -18  -6   4   37.77    2.85
 -18  -6   4   40.08    4.84
 -18  -6   5    0.20    0.53
 -18   6   5   -0.28    1.32
 -18   6   5   -0.84    1.65
  18  -6  -5    0.81    1.47
  18  -6  -5    0.48    1.71
  18   6  -5    1.33    1.37
  18   6  -5   -1.14    2.32
 -18  -6   5   -0.27    2.72
 -18   6   6    0.64    1.45
 -18   6   6    3.84    1.85
  18  -6  -6    4.82    1.66
  18  -6  -6    5.50    1.92
  18   6  -6    6.43    1.82
  18   6  -6    3.62    2.43
 -18  -6   6    5.43    1.11
 -18  -6   6    3.99    2.63
  18   6  -7   78.21    5.21
 -18  -6   7   67.48    3.31
 -18   6   7   72.60    5.58
  18  -6  -7   60.80    6.15
  18  -6  -7   72.12    7.77
  18   6  -7   74.71    6.29
 -18  -6   7   65.93    7.72
 -18   6   8   13.11    2.10
  18  -6  -8   12.57    2.69
  18  -6  -8   12.51    2.21
  18   6  -8   15.65    2.34
  18   6  -8   13.94    2.38
 -18  -6   8   14.07    2.28
 -18   6   9   28.05    2.06
  18   6  -9   31.92    2.48
  18  -6  -9   28.06    2.95
  18   6  -9   29.67    3.06
 -18  -6   9   26.66    2.96
 -18   6  10    0.06    1.31
 -18   6  10   -0.67    1.68
  18  -6 -10    2.06    2.00
  18  -6 -10    0.75    1.68
  18   6 -10    1.01    2.12
  18   6 -10    0.02    1.78
 -18  -6  10    0.03    1.12
 -18  -6  10    1.16    1.78
 -18  -6  11   32.46    2.71
 -18   6  11   36.68    3.29
  18  -6 -11   31.06    3.82
  18   6 -11   31.71    3.33
  18   6 -11   37.27    3.94
  18  -6 -12    0.37    1.29
 -18   6  12   -1.33    1.80
  18   6 -12   -0.29    1.74
  18   6 -12    1.85    1.85
 -18  -6  12    0.48    1.34
 -18  -6  12    0.01    1.79
 -18   6  13    5.74    1.37
  18  -6 -13    4.48    2.04
  18   6 -13    2.09    1.75
  18   6 -13    4.53    1.97
 -18  -6  13    0.27    1.53
 -18  -6  13    3.34    1.89
 -18   6  14   -0.64    1.97
  18  -6 -14    2.61    2.07
  18   6 -14   -1.39    1.90
 -18  -6  14    1.42    1.84
  18   6 -15   10.19    2.39
 -18   6  15    0.26    2.42
  18  -6 -15   11.56    3.56
 -18  -6  15   16.12    3.02
 -18   6  16   -0.18    2.42
  18   6 -16    1.90    2.83
 -18  -6  16    1.76    2.60
 -18  -8   2   28.75    2.01
 -18   8   3    0.43    1.75
  18  -8  -3    1.60    2.64
  18   8  -3    0.65    1.37
 -18  -8   3   -0.11    1.22
  18   8  -4    1.71    1.09
 -18  -8   4    1.48    0.90
 -18   8   4    1.91    2.54
  18  -8  -4    1.51    2.63
 -18   8   5  116.09    9.67
  18   8  -5  112.02    9.60
 -18  -8   5  105.29    6.12
  18  -8  -5  126.59   15.04
  18  -8  -6   66.38    4.01
 -18   8   6   65.89    4.69
  18   8  -6   60.37    4.39
 -18  -8   6   50.82    5.50
  18  -8  -7    0.70    1.64
 -18   8   7    3.02    2.55
  18   8  -7    1.40    2.30
  18   8  -7   -0.03    1.99
 -18  -8   7    0.23    1.07
 -18  -8   7    0.44    2.34
 -18   8   8   25.05    2.32
  18  -8  -8   21.86    3.03
  18   8  -8   15.82    2.48
 -18  -8   8   15.69    3.11
  18   8  -9    3.53    1.56
 -18  -8   9    5.14    2.05
 -18   8   9    8.47    2.68
  18  -8  -9    5.08    2.38
  18   8  -9    3.92    1.88
 -18  -8   9    0.14    1.31
  18   8 -10   23.37    3.14
 -18  -8  10   20.48    2.90
 -18   8  10   25.79    3.61
  18  -8 -10   20.57    3.97
 -18   8  11   28.56    3.11
  18  -8 -11   27.09    5.06
  18   8 -11   26.64    4.79
 -18  -8  11   26.47    4.59
 -18   8  12    1.26    1.67
  18  -8 -12    1.67    3.28
  18   8 -12    0.21    2.78
 -18  -8  12    3.32    2.54
 -17   1   1   39.52    4.46
 -17   1   1   39.39    3.68
 -17  -1   1   38.45    4.44
  17  -1  -1   34.33    4.26
  17  -1  -1   40.31    5.68
  17   1  -1   39.47    4.31
  17   1  -1   36.17    5.63
 -17   1   2   15.99    2.05
 -17   1   2   15.66    2.46
  17  -1  -2   16.25    2.10
  17  -1  -2   16.32    2.89
  17   1  -2   16.15    2.12
  17   1  -2   12.28    2.87
 -17  -1   2   15.04    2.03
 -17  -1   3    5.05    0.97
 -17   1   3    6.05    1.10
 -17   1   3    3.96    1.78
  17  -1  -3    4.94    1.27
  17  -1  -3    6.10    1.95
  17   1  -3    4.83    1.07
  17   1  -3    6.90    1.99
 -17   1   4  272.29   30.58
 -17   1   4  255.92   22.52
  17  -1  -4  276.20   28.21
  17  -1  -4  285.95   36.01
  17   1  -4  286.73   28.24
  17   1  -4  286.70   36.03
 -17  -1   4  271.46   30.58
 -17   1   5   69.09    6.09
 -17   1   5   69.62    7.99
  17  -1  -5   70.10    7.49
  17  -1  -5   69.48    9.62
  17   1  -5   70.85    7.50
  17   1  -5   77.86    9.63
 -17  -1   5   70.09    7.97
  17  -1  -6   13.41    2.07
 -17   1   6   12.16    1.88
 -17   1   6   16.02    2.30
  17  -1  -6   14.29    2.02
  17   1  -6   15.75    2.26
  17   1  -6   15.45    2.73
 -17  -1   6   13.77    1.89
  17  -1  -7  949.63   73.34
 -17   1   7  989.78  109.09
 -17   1   7 1004.32   78.54
  17  -1  -7 1036.42  100.36
  17   1  -7  991.03  100.36
  17   1  -7  973.37  127.97
 -17  -1   7  957.54  109.08
 -17   1   8   32.17    4.01
 -17   1   8   39.68    3.79
  17  -1  -8   33.06    3.91
  17  -1  -8   35.20    5.13
  17   1  -8   34.69    3.96
  17   1  -8   32.06    5.01
 -17  -1   8   34.75    4.01
 -17   1   9 1118.99  131.47
 -17   1   9 1275.12   94.55
  17  -1  -9 1192.42  120.92
  17  -1  -9 1214.24  154.23
  17   1  -9 1183.13  120.93
  17   1  -9 1159.08  154.21
 -17  -1   9 1221.99  131.48
 -17   1  10   35.70    3.22
 -17   1  10   33.37    3.95
  17  -1 -10   29.60    3.94
  17  -1 -10   34.95    5.13
  17   1 -10   34.78    3.98
  17   1 -10   38.30    5.03
  17  -1 -11   14.68    1.82
 -17   1  11    5.80    1.36
 -17   1  11    8.75    1.40
 -17   1  11   10.90    2.13
  17  -1 -11    9.30    1.82
  17  -1 -11    6.12    1.90
  17   1 -11    9.89    1.90
  17   1 -11    9.50    2.24
 -17  -1  11    9.51    1.38
  17  -1 -12  116.16    8.00
 -17   1  12   95.23    8.12
  17  -1 -12   50.97    9.95
  17   1 -12   97.82   10.17
  17   1 -12  128.31   13.06
 -17  -1  12  110.36   10.03
  17  -1 -13    4.31    1.88
  17   1 -13    1.81    1.82
 -17  -1  13    0.21    0.69
  17  -1 -14    3.84    1.93
  17   1 -14    2.09    1.92
  17   1 -15   14.99    2.19
 -17  -1  15   15.73    2.03
  17  -1 -15   14.87    2.95
  17  -1 -16    9.54    2.52
  17   1 -16   10.10    2.50
 -17  -1  16   10.02    2.33
  17  -1 -17   39.16    5.45
  17   1 -17   30.32    5.17
 -17  -1  17   33.07    5.05
 -17  -1  18   16.94    2.22
  17  -1 -18   17.90    3.78
  17   1 -18   19.60    3.77
 -17   1  19   -0.37    2.13
  17  -1 -19   17.50    2.88
  17   1 -19   14.15    3.40
 -17  -1  19   -1.27    1.96
  17   1 -20   12.05    3.55
 -17  -1  20   -0.28    2.79
 -17   3   1   48.87    5.62
 -17   3   1   45.14    4.90
  17  -3  -1   49.71    5.31
  17  -3  -1   47.27    6.82
  17   3  -1   47.26    5.33
  17   3  -1   42.22    6.91
 -17  -3   1   50.61    5.59
 -17  -3   1   49.52    6.95
 -17   3   2   73.15    8.05
 -17   3   2   67.64    6.59
  17  -3  -2   70.33    7.53
  17  -3  -2   75.50    9.66
  17   3  -2   67.47    7.55
  17   3  -2   70.61    9.71
 -17  -3   2   69.94    8.02
 -17  -3   2   70.22    9.68
  17  -3  -3  298.88   23.00
  17   3  -3  289.04   24.81
 -17  -3   3  303.97   33.01
 -17  -3   3  331.91   22.96
 -17   3   3  294.15   33.63
 -17   3   3  307.06   24.79
  17  -3  -3  312.47   31.01
  17   3  -3  278.42   39.57
  17   3  -4    2.93    1.02
 -17  -3   4    2.81    0.85
 -17   3   4    4.75    1.01
 -17   3   4    5.20    1.76
  17  -3  -4    4.23    1.94
  17  -3  -4    1.63    1.70
  17   3  -4    5.37    1.97
 -17  -3   4    4.64    1.77
  17  -3  -5    3.66    1.35
 -17  -3   5    5.71    1.42
 -17   3   5    5.50    1.37
 -17   3   5    5.43    1.82
  17  -3  -5    5.26    1.44
  17   3  -5    7.35    1.44
  17   3  -5    6.89    2.07
 -17  -3   5    7.30    1.15
  17  -3  -6   25.52    2.74
 -17   3   6   25.97    3.27
 -17   3   6   28.57    3.23
  17  -3  -6   27.02    3.18
  17   3  -6   26.61    3.16
  17   3  -6   26.38    4.11
 -17  -3   6   25.85    3.16
 -17  -3   6   26.37    3.83
  17  -3  -7   19.19    2.38
  17   3  -7   28.83    2.62
 -17   3   7   20.22    2.77
 -17   3   7   25.55    2.91
  17  -3  -7   21.05    2.88
  17   3  -7   23.16    2.87
 -17  -3   7   20.01    2.71
 -17  -3   7   23.03    3.46
 -17   3   8   68.05    8.86
 -17   3   8   88.73    7.21
  17  -3  -8   75.75    8.32
  17  -3  -8   74.93   10.60
  17   3  -8   82.02    8.38
  17   3  -8   84.63   10.67
 -17  -3   8   82.02    6.81
 -17  -3   8   83.77   10.56
  17  -3  -9   11.81    1.77
 -17   3   9    9.29    1.43
 -17   3   9   12.24    2.11
  17  -3  -9    7.29    1.58
  17   3  -9   11.36    2.03
  17   3  -9   12.52    2.39
 -17  -3   9    8.73    1.41
 -17  -3   9   12.28    2.21
 -17   3  10  122.40   14.45
 -17   3  10  134.23   11.12
  17  -3 -10  120.46   13.41
  17  -3 -10  130.37   17.12
  17   3 -10  125.81   13.47
  17   3 -10  138.58   17.17
 -17  -3  10  133.21   10.75
 -17  -3  10  134.63   17.06
 -17   3  11    0.12    1.58
  17  -3 -11    0.71    1.34
  17  -3 -11    1.21    1.71
  17   3 -11   -1.46    1.81
  17   3 -11    0.32    1.77
 -17  -3  11    0.07    0.88
 -17  -3  11    0.71    1.58
 -17  -3  12    9.23    1.56
 -17   3  12    9.88    2.04
  17  -3 -12   11.51    2.07
  17   3 -12    6.28    1.98
  17   3 -12    7.94    2.24
 -17  -3  12    7.40    1.34
 -17   3  13   16.90    2.62
  17  -3 -13   18.05    3.22
  17   3 -13   13.59    2.23
  17   3 -13   21.09    3.06
 -17  -3  13   12.33    2.04
 -17  -3  13   19.01    2.84
 -17   3  14    6.97    2.21
  17  -3 -14    9.00    2.60
  17   3 -14    5.70    1.92
  17   3 -14    7.49    2.25
 -17  -3  14    5.75    1.39
 -17  -3  14   10.49    2.09
  17  -3 -15  101.34    6.71
 -17  -3  15  107.34   10.39
  17  -3 -16   -1.14    2.44
  17   3 -16    0.43    1.85
 -17  -3  16   -1.49    1.76
  17  -3 -17   89.53   12.29
  17   3 -17   85.70   12.17
 -17  -3  17   92.05   12.07
  17  -3 -18   52.04    7.20
  17   3 -18   44.11    6.91
 -17  -3  18   47.90    6.82
  17  -3 -19    2.40    3.04
  17   3 -19    4.48    2.88
 -17  -3  19    0.91    2.63
 -17   5   1   34.14    3.33
 -17   5   1   34.41    4.09
  17  -5  -1   35.31    3.92
  17  -5  -1   36.93    5.13
  17   5  -1   37.77    4.01
 -17  -5   1   39.73    4.08
 -17  -5   1   35.01    5.77
 -17   5   2   50.28    4.55
 -17  -5   2   51.75    5.70
 -17   5   2   50.66    5.87
  17  -5  -2   53.28    5.52
  17  -5  -2   49.14    7.03
  17   5  -2   52.63    5.53
  17   5  -2   26.55    7.10
 -17  -5   2   51.27    7.23
 -17   5   3   87.07    9.80
 -17   5   3   79.22    7.81
  17  -5  -3   82.33    9.10
  17  -5  -3   85.95   11.62
  17   5  -3   87.02    9.14
  17   5  -3   92.79   11.80
 -17  -5   3   83.13    9.71
 -17  -5   3   96.76   11.72
  17  -5  -4  125.22   11.00
 -17   5   4  139.65   15.71
 -17   5   4  141.61   12.03
  17  -5  -4  143.11   14.53
  17   5  -4  142.10   14.57
  17   5  -4  142.10   18.63
 -17  -5   4  139.08   18.47
  17   5  -5   12.01    2.12
 -17   5   5   12.79    1.95
 -17   5   5   11.33    2.21
  17  -5  -5   12.12    1.99
  17  -5  -5   12.90    2.48
  17   5  -5   11.12    1.96
 -17  -5   5   11.79    1.62
 -17  -5   5   11.13    2.50
 -17   5   6  100.44   12.35
 -17   5   6  121.06    9.67
  17  -5  -6  108.41   11.46
  17  -5  -6  103.24   14.60
  17   5  -6  106.29   11.50
  17   5  -6  126.05   14.71
 -17  -5   6  112.42    9.24
 -17  -5   6  109.66   14.56
 -17   5   7  318.51   37.51
 -17   5   7  339.70   27.56
  17  -5  -7  309.36   34.57
  17  -5  -7  358.43   44.10
  17   5  -7  351.46   34.65
  17   5  -7  351.04   44.14
 -17  -5   7  348.72   27.15
 -17  -5   7  344.96   44.03
 -17   5   8  107.24    9.35
  17   5  -8  113.41    9.42
 -17  -5   8  112.32    6.00
 -17   5   8  106.56   12.41
  17  -5  -8  101.64   11.51
  17  -5  -8  104.78   14.65
  17   5  -8  123.57   14.74
 -17  -5   8  113.68   14.62
 -17  -5   9    1.56    1.27
 -17   5   9    1.62    1.44
 -17   5   9    1.25    1.58
  17  -5  -9    0.24    1.68
  17  -5  -9    1.25    1.64
  17   5  -9    1.11    1.85
  17   5  -9    2.61    1.81
 -17  -5   9    1.54    0.97
 -17   5  10   22.89    3.60
 -17   5  10   35.01    3.54
  17  -5 -10   22.76    3.62
  17  -5 -10   34.60    4.49
  17   5 -10   34.66    3.96
  17   5 -10   33.49    4.55
 -17  -5  10   31.03    3.35
 -17  -5  10   32.03    4.43
 -17   5  11   78.69   12.76
 -17   5  11  152.80   10.15
  17  -5 -11   60.99   11.86
  17  -5 -11  129.93   15.23
  17   5 -11  136.88   12.11
  17   5 -11  136.73   15.30
 -17  -5  11  129.88   11.88
 -17  -5  11  151.31   15.21
 -17   5  12   60.60    4.97
  17  -5 -12   61.95    6.80
  17   5 -12   48.75    5.37
  17   5 -12   61.63    6.83
 -17  -5  12   65.65    6.73
 -17   5  13    4.05    1.92
  17  -5 -13    4.85    2.03
  17   5 -13    5.41    2.14
  17   5 -13    5.71    1.95
 -17  -5  13   -0.27    1.12
 -17  -5  13    5.35    1.87
 -17   5  14   -0.18    1.23
  17   5 -14    1.13    1.32
 -17  -5  14    0.29    1.29
  17  -5 -14    1.69    1.97
  17   5 -14   -0.61    1.67
 -17  -5  14    0.25    1.22
 -17   5  15    2.45    1.48
  17  -5 -15    0.81    2.78
  17   5 -15    2.53    1.87
 -17  -5  15    1.77    1.83
 -17   5  16    0.97    2.36
  17  -5 -16   12.97    3.42
  17   5 -16   14.99    2.60
 -17  -5  16   14.67    2.51
  17  -5 -17   27.34    5.00
  17   5 -17   27.78    4.56
 -17  -5  17   30.25    4.47
  17   5 -18    1.72    2.87
 -17  -5  18    0.14    2.61
 -17   7   1    4.17    1.42
 -17   7   1   10.32    2.20
  17  -7  -1   10.14    1.82
  17  -7  -1    8.12    2.38
  17   7  -1   13.83    1.87
  17   7  -1    2.06    3.20
 -17  -7   1   11.07    1.39
 -17  -7   1    4.82    3.00
 -17   7   2    0.52    1.16
 -17   7   2    3.24    1.84
  17  -7  -2    4.16    1.47
  17  -7  -2    5.43    2.00
  17   7  -2    3.97    1.46
  17   7  -2   -0.46    2.25
 -17  -7   2    4.53    0.97
 -17  -7   2    4.39    2.60
 -17   7   3    0.71    1.42
 -17   7   3    8.16    2.07
  17  -7  -3   10.56    1.78
  17  -7  -3    8.39    2.34
  17   7  -3   10.50    1.76
  17   7  -3    0.16    2.36
 -17  -7   3   13.09    1.42
 -17  -7   3    8.78    2.69
 -17   7   4   51.32    3.59
  17  -7  -4   47.17    4.23
  17  -7  -4   47.76    5.40
  17   7  -4   48.70    4.16
 -17  -7   4   47.98    3.52
 -17  -7   4   45.94    5.52
  17  -7  -5   55.58    3.95
 -17   7   5   56.91    4.39
  17  -7  -5   48.73    4.52
  17   7  -5   53.65    4.55
 -17  -7   5   50.77    3.75
 -17  -7   5   50.19    5.96
  17  -7  -6    3.37    1.47
 -17  -7   6    3.97    2.04
 -17   7   6   -0.19    1.07
 -17   7   6    3.11    1.82
  17  -7  -6    4.13    1.61
  17   7  -6    3.76    1.46
  17   7  -6    2.73    1.82
 -17  -7   6    4.02    1.04
 -17   7   7    9.70    1.67
  17  -7  -7    7.72    1.84
  17  -7  -7   10.28    2.10
  17   7  -7   10.06    2.31
  17   7  -7    7.75    2.20
 -17  -7   7    8.75    2.15
 -17   7   8   22.04    2.47
  17  -7  -8   14.02    2.23
  17  -7  -8   22.16    2.62
  17   7  -8   21.82    2.75
  17   7  -8   20.32    2.74
 -17  -7   8   17.90    2.59
 -17   7   9   -0.17    1.25
 -17   7   9    1.97    1.68
  17  -7  -9   -0.52    1.87
  17  -7  -9    0.42    1.67
  17   7  -9    0.34    1.85
  17   7  -9   -0.32    1.81
 -17  -7   9   -0.69    1.12
 -17  -7   9    1.39    1.80
  17  -7 -10    1.81    1.31
 -17  -7  10   -0.19    0.88
 -17   7  10    0.52    1.68
  17   7 -10    1.99    1.72
  17   7 -10    0.23    1.79
 -17  -7  10    0.72    1.79
 -17  -7  11    0.36    1.35
 -17   7  11    0.44    1.69
  17  -7 -11    1.66    1.29
  17   7 -11    1.01    1.70
  17   7 -11    2.72    1.88
 -17  -7  11    1.62    1.29
 -17   7  12   18.17    1.82
  17  -7 -12   15.23    2.48
  17   7 -12   10.09    2.28
  17   7 -12   15.23    2.54
 -17  -7  12   14.55    2.46
 -17   7  13    1.54    1.85
  17  -7 -13    0.19    1.80
  17   7 -13   -0.47    2.29
  17   7 -13   -0.86    1.89
 -17  -7  13   -0.76    1.19
 -17  -7  13    0.72    1.81
  17  -7 -14   67.11    7.59
  17   7 -14   64.98    7.29
 -17  -7  14   65.33    7.11
 -17  -7  15    8.97    2.07
 -17   7  15   -0.88    2.44
  17  -7 -15    5.40    3.10
  17   7 -15   11.48    3.03
  17   7 -16    3.20    2.89
 -17  -7  16    2.90    2.57
 -17   9   3   21.47    3.97
  17  -9  -3   28.85    4.56
  17  -9  -4   20.72    2.89
 -17  -9   4   18.73    2.26
 -17   9   4   23.02    3.64
  17   9  -4   16.53    2.88
 -17  -9   5    1.54    0.98
 -17   9   5    1.77    2.53
  17  -9  -5    2.33    2.64
  17   9  -5    2.46    1.83
 -17   9   6   -1.17    2.46
  17  -9  -6    1.60    2.58
  17   9  -6   -0.50    1.75
 -17  -9   6   -0.44    1.34
 -17   9   7    4.27    2.58
  17  -9  -7    5.92    2.69
  17   9  -7    4.07    1.87
  17   9  -7    0.31    2.50
 -17  -9   7    0.57    1.37
 -17  -9   7    3.83    2.69
 -17   9   8    2.98    1.77
  17  -9  -8    4.15    2.52
  17   9  -8   -0.39    2.46
 -17  -9   8    2.96    2.59
 -17   9   9   32.65    4.13
  17  -9  -9   31.22    4.86
  17   9  -9   28.58    4.95
 -17  -9   9   27.63    4.56
 -17  -9  10    1.08    1.87
 -17   9  10   -0.83    2.56
  17  -9 -10    0.51    2.32
  17   9 -10    2.21    2.76
 -16   0   1   -0.32    0.80
 -16   0   1    0.70    1.33
  16   0  -1   -0.15    1.00
  16   0  -1    0.90    2.23
 -16   0   2    0.62    0.90
 -16   0   2    0.45    0.77
  16   0  -2    0.11    0.99
  16   0  -2    1.33    1.55
 -16   0   3    0.35    0.70
 -16   0   3    0.93    1.28
  16   0  -3    0.28    0.98
  16   0  -3   -0.79    1.48
 -16   0   4  129.05   11.45
 -16   0   4  138.10   15.26
  16   0  -4  137.02   14.14
  16   0  -4  138.85   18.06
 -16   0   5    0.41    0.67
 -16   0   5   -0.36    1.26
  16   0  -5   -0.69    0.98
  16   0  -5    0.02    1.47
 -16   0   6    4.41    1.25
 -16   0   6    5.06    0.96
 -16   0   6    8.23    1.58
  16   0  -6    6.02    1.22
  16   0  -6    5.52    1.50
  16   0  -6    6.59    1.75
 -16   0   7   -0.50    1.02
 -16   0   7    0.04    0.75
 -16   0   7    1.34    1.58
  16   0  -7    0.08    1.21
  16   0  -7    0.25    1.26
  16   0  -7    1.36    1.90
 -16   0   8   63.06    7.17
 -16   0   8   68.48    7.72
 -16   0   8   80.18    6.36
  16   0  -8   77.70    7.30
  16   0  -8   60.13    7.78
  16   0  -8   69.07    9.32
 -16   0   9    1.71    0.87
 -16   0   9    0.71    0.79
  16   0  -9    0.01    1.12
  16   0  -9    0.95    0.94
  16   0  -9    0.73    1.63
  16   0 -10   20.77    2.50
  16   0 -10   15.77    2.45
  16   0 -10   25.65    3.09
 -16   0  11    0.12    0.54
  16   0 -11   -0.23    1.03
  16   0 -11    0.22    0.79
  16   0 -11   -1.01    1.66
  16   0 -12  121.27    7.43
 -16   0  12   93.71    9.10
 -16   0  12   69.84    9.11
  16   0 -13   -0.49    1.74
  16   0 -14  147.98   19.61
  16   0 -15   -0.31    1.83
  16   0 -16  322.96   42.28
 -16   0  17   -1.11    1.77
  16   0 -17    0.54    2.00
 -16   0  18   71.13    9.99
  16   0 -18   76.79   10.20
 -16   0  19    0.31    1.75
  16   0 -19    0.33    2.73
 -16   0  20    0.23    9.48
  16   0 -20  184.02   10.91
 -16   2   1   22.71    2.71
 -16   2   1   21.72    2.90
  16  -2  -1   21.37    2.65
  16  -2  -1   21.52    3.49
  16   2  -1   20.80    2.68
  16   2  -1   22.86    3.73
 -16  -2   1   21.95    2.69
 -16   2   2  100.85   11.03
 -16   2   2   97.53    8.68
  16  -2  -2   87.23   10.22
  16  -2  -2   96.70   13.08
  16   2  -2  102.89   10.28
  16   2  -2   95.22   13.14
 -16  -2   2   99.68   11.01
 -16   2   3  143.71   16.28
 -16   2   3  148.26   12.40
  16  -2  -3  139.10   15.05
  16  -2  -3  153.70   19.23
  16   2  -3  146.27   15.10
  16   2  -3  151.15   19.25
 -16  -2   3  145.18   16.26
 -16   2   4   20.39    2.45
 -16   2   4   18.22    2.65
  16  -2  -4   20.06    2.44
  16  -2  -4   23.55    3.23
  16   2  -4   18.84    2.50
  16   2  -4   19.95    3.23
 -16  -2   4   18.92    2.42
  16  -2  -5  151.01   13.11
 -16   2   5  161.53   17.64
 -16   2   5  155.91   13.35
  16  -2  -5  165.71   20.83
  16   2  -5  159.79   16.34
  16   2  -5  153.03   20.83
 -16  -2   5  156.99   17.63
 -16   2   6    3.32    0.81
 -16   2   6    2.92    1.56
  16  -2  -6    1.56    1.21
  16  -2  -6    4.07    1.58
  16   2  -6    2.49    1.12
  16   2  -6    3.67    1.28
 -16  -2   6    1.83    0.77
  16  -2  -7   48.26    4.11
 -16   2   7   33.52    4.86
 -16   2   7   45.29    5.23
 -16   2   7   51.15    4.60
  16  -2  -7   47.54    4.97
  16  -2  -7   37.47    5.42
  16   2  -7   52.29    5.07
  16   2  -7   50.36    6.44
 -16  -2   7   51.93    5.26
 -16   2   8    7.36    1.45
 -16   2   8    8.73    1.48
 -16   2   8   14.91    2.12
  16  -2  -8   10.25    1.57
  16  -2  -8   12.57    2.27
  16   2  -8   10.37    1.79
  16   2  -8   13.37    2.31
 -16  -2   8   11.38    1.65
 -16   2   9   16.90    1.81
 -16   2   9   12.91    2.05
 -16   2   9   16.24    2.04
  16  -2  -9   18.43    2.11
  16  -2  -9   14.53    2.30
  16  -2  -9   20.06    2.86
  16   2  -9   16.63    2.16
  16   2  -9   11.98    2.07
  16   2  -9   21.24    2.91
 -16  -2   9   11.85    2.02
 -16  -2   9   18.72    1.89
  16   2 -10   31.89    2.89
 -16   2  10   29.45    3.21
 -16   2  10   32.67    3.24
  16  -2 -10   22.72    3.06
  16  -2 -10   33.11    4.24
  16   2 -10   33.22    3.36
  16   2 -10   20.38    3.25
 -16  -2  10   17.67    3.06
 -16  -2  10   30.57    2.71
 -16   2  11   36.44    2.94
 -16   2  11   23.23    3.23
  16  -2 -11   29.20    3.40
  16  -2 -11   20.62    3.28
  16  -2 -11   37.72    4.69
  16   2 -11   37.78    3.65
  16   2 -11   25.95    3.63
  16   2 -11   39.04    4.60
 -16  -2  11   21.62    3.43
 -16  -2  11   38.59    3.00
 -16   2  12   28.64    3.28
  16  -2 -12   33.28    4.34
  16   2 -12   20.50    3.18
  16   2 -12   26.83    4.15
 -16  -2  12   26.95    2.98
 -16   2  13    6.90    1.60
  16  -2 -13    6.12    2.24
  16   2 -13    3.42    1.24
  16   2 -13   10.19    2.12
 -16  -2  13    4.73    1.08
 -16  -2  13    9.56    1.92
  16  -2 -14   19.46    2.46
  16   2 -14   21.57    3.48
 -16  -2  14   20.07    3.30
  16  -2 -15   86.02    7.36
  16   2 -15   81.67   11.94
 -16  -2  15   94.16   11.86
  16  -2 -16    1.35    2.06
  16   2 -16    5.10    2.05
 -16  -2  16    3.65    1.82
  16  -2 -17    6.93    2.79
  16   2 -17    9.34    2.39
 -16  -2  17   10.09    2.28
  16  -2 -18   -0.01    2.68
  16   2 -18    1.34    2.85
 -16  -2  18    0.59    2.10
 -16   2  19    0.51    2.30
  16  -2 -19   13.54    3.27
  16   2 -19   19.20    3.27
 -16  -2  19    2.18    2.74
  16   2 -20   16.72    3.38
 -16  -2  20    0.81    2.48
 -16   4   1   26.73    3.23
  16  -4  -1   26.32    2.64
 -16   4   1   27.67    3.29
  16  -4  -1   24.68    4.10
  16   4  -1   24.68    3.19
  16   4  -1   18.09    4.18
 -16  -4   1   29.02    3.23
 -16  -4   1   30.54    4.58
 -16   4   2   12.54    1.71
 -16   4   2   13.83    2.24
  16  -4  -2   10.91    1.77
  16  -4  -2   13.18    2.48
  16   4  -2   10.39    1.90
  16   4  -2   12.67    2.72
 -16  -4   2   12.71    1.72
 -16  -4   2   14.28    2.81
  16  -4  -3  634.40   53.45
  16  -4  -3  644.10   49.28
 -16   4   3  648.55   73.05
 -16   4   3  630.95   52.90
  16   4  -3  660.99   67.24
  16   4  -3  698.05   85.78
 -16  -4   3  658.65   73.03
 -16  -4   3  721.59   85.71
 -16   4   4   10.20    1.64
 -16   4   4    7.11    1.95
  16  -4  -4    9.09    1.65
  16  -4  -4    9.69    2.16
  16   4  -4    9.86    1.65
  16   4  -4    8.90    2.31
 -16  -4   4    9.55    1.41
 -16  -4   4    8.91    2.13
 -16   4   5   47.05    5.66
 -16   4   5   49.60    4.88
  16  -4  -5   48.38    5.36
  16  -4  -5   47.97    6.84
  16   4  -5   46.19    5.37
  16   4  -5   50.42    6.91
 -16  -4   5   52.44    5.64
 -16  -4   5   48.04    6.79
 -16   4   6  225.83   25.11
 -16   4   6  226.56   18.69
  16  -4  -6  222.25   23.17
  16  -4  -6  220.10   29.56
  16   4  -6  222.37   23.21
  16   4  -6  236.02   29.61
 -16  -4   6  227.14   29.50
  16  -4  -7  697.62   53.85
 -16   4   7  732.51   79.93
 -16   4   7  715.40   57.77
  16  -4  -7  728.80   73.52
  16   4  -7  688.71   73.55
  16   4  -7  725.12   93.79
 -16  -4   7  716.74   57.30
 -16  -4   7  749.28   93.71
  16   4  -8  390.75   27.45
 -16  -4   8  350.72   27.21
 -16   4   8  371.19   40.20
 -16   4   8  374.43   29.44
  16  -4  -8  357.26   37.02
  16  -4  -8  332.26   47.20
  16   4  -8  366.86   37.08
 -16  -4   8  355.06   29.04
 -16   4   9   66.55    8.01
 -16   4   9   73.78    6.45
  16  -4  -9   62.26    7.47
  16  -4  -9   71.70    9.55
  16   4  -9   70.69    7.55
  16   4  -9   80.01    9.63
 -16  -4   9   72.62    6.13
 -16  -4   9   70.53    9.49
 -16   4  10   20.52    2.77
 -16   4  10   25.42    3.00
  16  -4 -10   19.59    2.82
  16  -4 -10   21.62    3.61
  16   4 -10   22.30    2.96
  16   4 -10   23.88    3.73
 -16  -4  10   25.73    2.49
 -16  -4  10   25.20    3.61
 -16   4  11   54.56    6.73
 -16   4  11   74.96    5.78
  16  -4 -11   44.73    6.29
  16  -4 -11   66.36    8.18
 -16  -4  11   72.65    6.35
 -16  -4  11   76.80    8.15
  16   4 -12    1.03    1.29
 -16   4  12    0.69    1.67
  16  -4 -12    0.00    1.73
 -16  -4  12    1.36    1.11
 -16  -4  12    0.16    1.62
 -16   4  13    2.43    1.79
  16  -4 -13    3.50    1.93
  16   4 -13    2.33    1.50
  16   4 -13    5.27    1.92
 -16  -4  13    2.85    1.18
 -16  -4  13    4.01    1.74
 -16   4  14  137.55   11.88
  16  -4 -14  146.09   18.46
  16   4 -14  117.88   14.44
  16   4 -14  153.23   18.44
 -16  -4  14  134.22   14.35
 -16  -4  14  159.28   18.34
 -16   4  15   80.09    6.18
  16  -4 -15   88.02    8.96
  16   4 -15   31.55    6.76
  16   4 -15   82.89    8.77
 -16  -4  15   48.38    6.68
 -16  -4  15   86.29    8.67
 -16   4  16    7.94    1.87
  16  -4 -16    7.51    2.82
  16   4 -16    7.72    2.25
 -16  -4  16    9.21    2.23
  16  -4 -17  109.38   14.59
  16   4 -17  101.87   14.40
 -16  -4  17  109.40   14.34
  16   4 -18   38.20    3.73
 -16  -4  18   36.82    3.58
  16  -4 -18   32.49    5.82
  16   4 -19    2.13    3.00
 -16  -4  19    0.02    1.65
 -16   6   1   24.99    2.59
 -16  -6   1   26.42    1.71
 -16   6   1   26.09    3.09
  16  -6  -1   26.08    2.99
  16  -6  -1   32.57    4.06
  16   6  -1   27.06    3.10
 -16  -6   1   24.72    4.35
 -16   6   2    2.36    1.18
 -16   6   2    2.17    1.67
  16  -6  -2    1.67    1.24
  16  -6  -2    3.16    1.86
  16   6  -2    2.57    1.35
  16   6  -2    2.97    1.80
 -16  -6   2    1.90    0.90
 -16  -6   2    1.94    3.25
  16   6  -3    0.13    0.95
 -16   6   3    1.38    1.14
 -16   6   3    0.45    1.59
  16  -6  -3    1.41    1.21
  16  -6  -3    1.57    1.76
  16   6  -3    1.60    1.24
 -16  -6   3    1.04    0.77
 -16  -6   3    0.92    2.54
 -16   6   4    2.05    1.16
 -16   6   4    2.23    1.63
  16  -6  -4    1.55    1.23
  16  -6  -4    3.94    1.85
  16   6  -4    1.73    0.98
  16   6  -4    1.81    2.18
 -16  -6   4    1.45    0.81
 -16  -6   4    1.84    2.52
 -16   6   5   47.84    3.98
 -16   6   5   41.40    5.09
  16  -6  -5   42.18    4.78
  16  -6  -5   41.24    6.14
  16   6  -5   40.67    4.83
  16   6  -5   46.21    6.34
 -16  -6   5   44.92    4.02
 -16  -6   5   40.51    5.97
 -16   6   6    4.03    1.26
 -16   6   6    4.48    1.78
  16  -6  -6    5.01    1.46
  16  -6  -6    5.57    1.96
  16   6  -6    5.35    1.45
  16   6  -6    6.39    2.01
 -16  -6   6    5.18    1.12
 -16  -6   6    7.91    1.97
  16   6  -7    8.01    1.61
 -16   6   7    7.89    1.64
 -16   6   7    6.26    1.89
  16  -6  -7    6.50    1.95
  16  -6  -7    5.99    2.07
  16   6  -7    7.65    1.57
 -16  -6   7    6.63    1.27
 -16  -6   7    8.64    2.08
  16   6  -8   -0.28    1.25
 -16   6   8   -0.55    1.31
 -16   6   8    2.06    1.59
  16  -6  -8    0.83    1.74
  16  -6  -8   -0.52    1.61
  16   6  -8    1.04    1.28
 -16  -6   8    1.12    0.90
 -16  -6   8   -0.48    1.68
 -16   6   9   62.50    5.26
 -16   6   9   51.09    6.81
  16  -6  -9   51.85    6.47
  16  -6  -9   64.39    8.18
  16   6  -9   67.68    6.67
  16   6  -9   61.09    8.19
 -16  -6   9   63.59    6.29
 -16  -6   9   58.49    8.10
 -16   6  10    2.62    1.14
 -16  -6  10    2.12    1.33
 -16   6  10    0.42    1.35
  16  -6 -10    1.61    1.68
  16  -6 -10    1.77    1.68
  16   6 -10    3.65    1.76
  16   6 -10    0.90    1.77
 -16  -6  10    2.18    1.12
 -16   6  11   10.87    2.19
  16  -6 -11    6.66    1.91
  16  -6 -11   14.23    2.45
  16   6 -11   14.22    2.04
  16   6 -11   16.01    2.53
 -16  -6  11    8.43    1.69
 -16  -6  11   13.28    2.42
  16  -6 -12   43.10    3.29
 -16   6  12   43.67    3.73
  16   6 -12   38.72    3.85
  16   6 -12   45.23    4.72
 -16  -6  12   48.36    4.63
  16  -6 -13   -0.06    1.27
 -16   6  13    1.18    1.80
  16   6 -13    1.38    1.60
  16   6 -13    1.59    1.83
 -16  -6  13   -0.14    1.06
 -16  -6  13    1.85    1.76
  16   6 -14    0.73    1.36
 -16   6  14    0.59    2.02
  16  -6 -14    3.81    3.21
  16   6 -14    0.85    2.12
 -16  -6  14   -0.94    1.18
 -16  -6  14    0.72    1.79
  16  -6 -15   36.57    4.82
  16   6 -15   26.95    3.69
 -16  -6  15   27.81    3.63
  16  -6 -16   32.42    4.64
  16   6 -16   31.50    3.87
 -16  -6  16   28.44    3.74
 -16   6  17    0.00    2.30
  16  -6 -17    2.15    3.33
  16   6 -17    0.57    2.82
 -16  -6  17    3.78    2.49
  16   6 -18   10.33    3.40
 -16  -6  18   11.62    3.12
 -16   8   1   20.65    2.86
  16  -8  -1   23.13    2.55
  16  -8  -1   21.36    3.32
  16   8  -1   21.16    2.56
 -16  -8   1   25.83    2.17
  16  -8  -2   25.31    2.46
  16   8  -2   22.30    2.16
 -16   8   2   23.67    2.83
  16  -8  -2   23.93    2.48
 -16  -8   2   23.41    2.09
 -16  -8   2   18.85    4.09
 -16   8   3  149.34    9.78
  16  -8  -3  137.74   11.42
  16  -8  -3  146.81   14.61
  16   8  -3  154.73   11.50
 -16  -8   3  147.29    9.19
 -16  -8   3  136.46   14.76
  16  -8  -4   37.68    3.04
 -16   8   4   34.69    3.37
  16  -8  -4   31.02    3.21
  16   8  -4   33.75    3.24
 -16  -8   4   35.59    2.71
 -16  -8   4   30.16    4.64
  16  -8  -5    8.45    1.70
 -16   8   5    1.19    1.37
 -16   8   5   10.42    2.02
  16  -8  -5    7.28    1.65
  16   8  -5   10.84    1.68
  16   8  -5   -0.70    2.10
 -16  -8   5    6.46    2.72
  16  -8  -6   22.89    2.38
 -16   8   6   21.80    2.69
  16  -8  -6   17.21    2.44
  16   8  -6   22.47    2.47
  16   8  -6   17.20    3.16
 -16  -8   6   20.23    2.13
 -16  -8   6   24.21    3.36
 -16   8   7   -0.23    1.10
  16   8  -7   -0.21    1.29
 -16   8   7   -0.63    1.61
  16  -8  -7    1.51    1.45
  16  -8  -7   -0.10    1.83
  16   8  -7   -1.42    1.84
 -16  -8   7    0.77    1.06
 -16  -8   7    0.34    1.89
  16   8  -8   -0.23    1.32
 -16  -8   8    0.41    0.83
 -16   8   8   -0.45    1.36
 -16   8   8   -0.63    1.63
  16  -8  -8   -0.99    1.48
  16  -8  -8    0.04    1.84
  16   8  -8   -1.06    1.89
 -16  -8   8    2.73    1.90
 -16   8   9    0.48    1.31
 -16   8   9   -1.37    1.68
  16  -8  -9   -0.28    1.53
  16  -8  -9   -0.32    1.80
  16   8  -9    1.58    1.49
  16   8  -9    1.83    1.86
 -16  -8   9   -1.25    1.87
 -16   8  10  101.54    6.41
  16  -8 -10   91.53    8.91
  16   8 -10   94.72    7.15
  16   8 -10   90.67    8.93
 -16  -8  10   87.37    8.82
  16   8 -11    2.74    1.42
 -16   8  11    1.42    1.77
  16  -8 -11    1.70    1.83
  16   8 -11    2.09    1.72
 -16  -8  11   -0.56    1.22
 -16  -8  11    0.40    1.86
 -16   8  12   -0.58    1.18
  16  -8 -12   -0.53    2.65
  16   8 -12    0.34    1.69
  16   8 -12    0.09    1.86
 -16  -8  12    0.65    1.14
 -16  -8  12   -0.53    1.85
 -16   8  13    0.30    1.88
  16  -8 -13    1.28    2.77
  16   8 -13    4.86    2.71
 -16  -8  13    3.27    2.50
 -16   8  14   -0.75    2.35
  16  -8 -14    1.66    2.52
  16   8 -14    2.31    2.70
 -16  -8  14    1.13    2.49
  16   8 -15   13.06    3.41
 -16  -8  15   13.67    2.71
 -15  -1   1   17.25    2.14
 -15   1   1   16.96    2.16
 -15   1   1   16.15    2.36
  15  -1  -1   16.64    2.19
  15  -1  -1   17.50    2.85
  15   1  -1   18.07    2.09
  15   1  -1   16.22    2.88
  15  -1  -2  340.21   26.70
  15   1  -2  358.49   26.73
 -15   1   2  337.28   36.30
 -15   1   2  348.90   26.63
  15  -1  -2  334.25   42.66
  15   1  -2  337.42   42.67
  15   1  -2  214.31   26.55
 -15  -1   2  340.05   36.29
 -15  -1   2  245.01   42.61
 -15   1   3    8.62    1.28
 -15   1   3   13.11    1.41
  15  -1  -3    9.65    1.61
  15   1  -3    8.34    1.56
 -15  -1   3    8.75    1.36
 -15   1   3   13.85    1.57
 -15   1   3    9.27    2.32
  15  -1  -3   17.02    1.73
  15  -1  -3   11.37    2.20
  15  -1  -3    8.56    2.46
  15   1  -3   14.28    1.69
  15   1  -3   13.49    2.27
  15   1  -3    7.95    2.15
 -15  -1   3   13.01    1.55
 -15  -1   3    9.42    2.32
  15  -1  -4    9.06    1.63
  15   1  -4   12.77    1.66
 -15   1   4    8.03    1.46
 -15   1   4   12.85    1.44
 -15   1   4    9.14    2.20
 -15   1   4   12.23    1.90
  15  -1  -4   12.41    1.59
  15  -1  -4    9.16    1.59
  15  -1  -4   12.28    2.12
  15   1  -4   11.82    1.58
  15   1  -4    8.32    1.50
  15   1  -4    8.33    1.91
 -15  -1   4    7.03    1.50
 -15  -1   4   11.44    1.40
 -15  -1   4    6.91    2.11
 -15   1   5  109.84   12.97
 -15   1   5  132.22   14.08
 -15   1   5  110.61   16.63
 -15   1   5  134.17   10.78
  15  -1  -5  134.71   13.05
  15  -1  -5  114.01   14.11
  15  -1  -5  148.71   16.69
  15  -1  -5  111.66   10.88
  15   1  -5  141.64   13.07
  15   1  -5  125.89   14.11
  15   1  -5  140.99   16.70
  15   1  -5  108.13   10.81
 -15  -1   5  120.53   13.01
 -15  -1   5  134.49   14.08
 -15  -1   5  117.22   16.65
 -15   1   6   35.00    3.86
 -15   1   6   40.01    4.12
 -15   1   6   27.61    5.07
 -15   1   6   35.40    3.70
  15  -1  -6   38.74    3.92
  15  -1  -6   29.30    4.15
  15  -1  -6   41.10    5.09
  15  -1  -6   29.02    3.94
  15   1  -6   42.15    3.97
  15   1  -6   33.17    4.16
  15   1  -6   43.85    5.13
  15   1  -6   32.04    3.83
 -15  -1   6   33.21    3.89
 -15  -1   6   37.11    4.10
 -15  -1   6   30.45    5.07
  15  -1  -7  119.78    9.27
  15   1  -7  101.87    9.85
 -15   1   7  116.06   12.08
 -15   1   7  130.84   13.11
 -15   1   7   97.85   15.46
 -15   1   7  125.86   10.06
  15  -1  -7  129.54   12.15
  15  -1  -7   97.84   13.10
  15  -1  -7   99.96   10.17
  15   1  -7  127.30   12.17
  15   1  -7  113.95   13.11
  15   1  -7  130.88   15.55
 -15  -1   7  110.75   12.09
 -15  -1   7  128.30   13.09
 -15  -1   7   91.28   15.46
 -15   1   8  155.55   16.41
 -15   1   8  165.99   17.81
 -15   1   8  170.21   13.43
  15  -1  -8  171.26   16.48
  15  -1  -8  141.55   17.84
  15  -1  -8  179.53   21.07
  15   1  -8  164.09   16.50
  15   1  -8  139.85   17.82
  15   1  -8  176.29   21.08
 -15  -1   8  150.97   16.43
 -15  -1   8  169.05   17.82
  15   1  -9  711.09   49.05
 -15   1   9  647.40   66.78
 -15   1   9  673.59   72.64
 -15   1   9  691.32   52.55
  15  -1  -9  693.71   66.85
  15  -1  -9  561.61   72.66
  15  -1  -9  652.23   85.28
  15   1  -9  684.08   66.86
  15   1  -9  595.36   72.66
 -15  -1   9  695.29   72.65
 -15   1  10   75.42    7.63
 -15   1  10   73.32    8.24
 -15   1  10   88.85    6.76
  15  -1 -10   74.54    7.71
  15  -1 -10   81.71   10.00
  15   1 -10   76.26    7.76
  15   1 -10   67.74    8.30
  15   1 -10   66.92    9.91
 -15  -1  10   64.24    7.64
 -15  -1  10   74.04    6.32
 -15   1  11  600.27   57.81
 -15   1  11  545.40   45.18
 -15   1  11  648.64   45.67
  15  -1 -11  519.87   57.81
  15  -1 -11  712.39   74.00
  15   1 -11  600.19   57.92
  15   1 -11  503.93   62.94
  15   1 -11  600.25   73.93
 -15  -1  11  543.59   57.86
  15  -1 -12    2.78    1.72
  15   1 -12    2.62    0.94
  15   1 -12    1.73    1.03
  15   1 -12    0.40    1.71
 -15  -1  12    1.13    0.64
 -15  -1  12    0.32    0.90
  15  -1 -13   65.07    5.59
  15   1 -13   65.66    5.58
  15  -1 -14   32.46    4.46
  15   1 -14   25.58    4.42
  15  -1 -15  140.90   12.05
  15   1 -15  155.75   20.33
 -15  -1  15  160.25   20.23
 -15  -1  16   26.60    2.67
  15  -1 -16   23.51    4.08
  15   1 -16   24.42    4.08
  15  -1 -17    3.87    2.55
  15   1 -17    1.83    2.07
 -15  -1  17    4.02    1.85
  15  -1 -18   45.76    4.57
  15   1 -18   18.24    4.45
 -15  -1  18   38.34    3.95
 -15   1  19    0.53    2.96
 -15  -1  19   -0.84    3.10
 -15   1  20   -1.64    3.59
  15  -1 -20    0.22    4.51
 -15  -1  20   -0.25    4.02
 -15   3   1   54.79    6.59
 -15   3   1   50.42    5.48
  15  -3  -1   56.70    6.17
  15  -3  -1   56.51    7.94
  15   3  -1   58.44    6.27
  15   3  -1   59.04    8.21
 -15  -3   1   63.32    6.60
 -15  -3   1   57.14    7.87
 -15   3   2  324.02   36.96
 -15   3   2  326.77   27.12
  15  -3  -2  348.85   34.06
  15  -3  -2  349.40   43.46
  15   3  -2  304.01   34.06
  15   3  -2  334.07   43.47
 -15  -3   2  344.53   36.95
 -15  -3   2  324.27   43.37
  15   3  -3  110.05    9.42
 -15   3   3  126.98   13.35
 -15   3   3  121.78   10.29
  15  -3  -3  118.99   12.35
  15  -3  -3  116.26   15.78
  15   3  -3  108.72   12.37
 -15  -3   3  118.75   13.32
 -15   3   4  256.59   27.82
 -15   3   4  257.72   20.59
  15  -3  -4  246.87   25.64
  15  -3  -4  241.84   32.72
  15   3  -4  240.67   25.68
  15   3  -4  245.05   32.74
 -15  -3   4  251.16   27.80
 -15   3   5    1.99    0.78
 -15   3   5    4.41    0.86
 -15   3   5    4.41    1.49
  15  -3  -5    3.45    1.04
  15  -3  -5    1.63    1.02
  15  -3  -5    4.41    1.58
  15   3  -5    5.08    1.25
  15   3  -5    2.85    1.62
 -15  -3   5    3.91    0.82
 -15   3   6  205.75   23.18
 -15   3   6  263.71   25.22
 -15   3   6  259.85   18.76
  15  -3  -6  263.14   23.26
  15  -3  -6  171.55   23.19
  15  -3  -6  251.93   29.69
  15   3  -6  254.97   23.30
  15   3  -6  183.54   25.19
  15   3  -6  247.54   29.70
 -15  -3   6  169.12   23.18
 -15  -3   6  254.99   25.19
 -15   3   7  252.58   18.36
 -15   3   7  211.56   22.49
 -15   3   7  245.15   24.46
  15  -3  -7  246.65   22.56
  15  -3  -7  203.38   22.54
  15  -3  -7  263.05   28.83
  15   3  -7  236.55   22.60
  15   3  -7  168.95   24.42
  15   3  -7  244.38   28.82
 -15  -3   7  180.91   22.50
 -15  -3   7  226.41   24.43
  15  -3  -8  102.47    8.09
 -15   3   8   87.68   10.43
 -15   3   8  109.07   11.34
 -15   3   8  109.72    8.89
  15  -3  -8  110.52   10.52
  15   3  -8  109.90   10.58
  15   3  -8   77.49   11.32
  15   3  -8  107.40   13.50
 -15  -3   8   80.07   10.46
 -15  -3   8  114.25    8.53
 -15  -3   8  119.10   13.42
  15  -3  -9    0.64    1.08
 -15   3   9    1.40    0.72
 -15   3   9    1.11    0.59
 -15   3   9    0.42    1.49
  15  -3  -9    1.48    1.11
  15  -3  -9    0.24    1.25
  15   3  -9    2.70    1.53
  15   3  -9    1.06    0.84
  15   3  -9    3.75    1.70
 -15  -3   9    0.52    0.90
 -15  -3   9    3.87    0.78
 -15  -3   9    2.85    1.50
 -15   3  10   14.09    1.71
 -15   3  10   14.37    1.91
  15  -3 -10   15.55    1.94
  15  -3 -10   12.48    2.03
  15  -3 -10   17.05    2.73
  15   3 -10   16.80    2.12
  15   3 -10    9.10    1.92
  15   3 -10   19.33    2.80
 -15  -3  10   11.06    1.88
 -15  -3  10   19.48    1.89
 -15  -3  10   16.30    2.62
  15   3 -11    0.18    1.24
 -15  -3  11    1.12    1.12
 -15   3  11   -0.19    0.55
 -15   3  11    0.81    1.57
  15  -3 -11    0.78    0.83
  15  -3 -11    1.25    1.63
  15   3 -11    0.37    1.29
  15   3 -11    0.23    0.97
 -15  -3  11    0.62    1.02
 -15  -3  11    1.06    0.98
 -15   3  12    0.85    1.08
  15  -3 -12    1.14    1.64
  15   3 -12    0.64    1.01
  15   3 -12    0.79    1.70
 -15  -3  12   -0.25    0.86
 -15  -3  12    0.14    1.50
 -15   3  13    3.95    1.18
  15  -3 -13    4.49    2.17
  15   3 -13    2.55    1.13
  15   3 -13    3.37    1.88
 -15  -3  13    3.48    0.93
 -15  -3  13    3.56    1.66
 -15   3  14   31.42    3.20
  15  -3 -14   28.30    4.04
  15   3 -14   16.71    2.78
 -15  -3  14   24.83    2.83
 -15  -3  14   34.79    3.77
  15   3 -15   41.05    3.75
 -15  -3  15   36.74    3.52
  15  -3 -15   37.65    5.64
  15  -3 -16   16.25    3.28
  15   3 -16   15.83    2.92
 -15  -3  16   12.91    2.74
  15   3 -17   72.98    6.46
 -15  -3  17   79.22    6.33
  15  -3 -17   73.45   10.52
  15  -3 -18   -0.55    2.61
  15   3 -18   -0.74    2.64
 -15  -3  18    0.39    2.41
  15  -3 -19    3.82    3.06
  15   3 -19    8.03    2.99
 -15  -3  19   -0.79    1.70
  15   3 -20    3.32    2.26
 -15  -3  20   -1.05    1.73
  15   5  -1   34.42    3.33
 -15   5   1   33.00    4.09
 -15   5   1   32.52    3.80
  15  -5  -1   33.51    3.88
  15  -5  -1   38.27    5.12
 -15  -5   1   37.04    4.07
 -15  -5   1   32.69    5.03
  15  -5  -2  409.77   29.70
 -15   5   2  383.04   43.65
 -15   5   2  370.90   31.90
  15  -5  -2  378.85   40.17
  15   5  -2  381.15   40.22
  15   5  -2  419.24   51.35
 -15  -5   2  403.96   43.62
 -15  -5   2  407.88   51.25
 -15   5   3  207.70   23.84
 -15   5   3  210.15   17.78
  15  -5  -3  212.73   21.98
  15  -5  -3  210.89   28.08
  15   5  -3  221.32   22.05
  15   5  -3  205.21   28.13
 -15  -5   3  215.37   23.81
 -15  -5   3  225.92   28.06
 -15  -5   4    8.11    0.84
 -15   5   4    7.76    1.44
 -15   5   4    8.06    1.89
  15  -5  -4    8.44    1.54
  15  -5  -4    8.94    2.09
  15   5  -4    7.04    1.57
  15   5  -4    8.24    2.12
 -15  -5   4   10.20    2.03
 -15  -5   5  150.44   11.59
 -15   5   5  155.58   16.73
 -15   5   5  148.06   12.70
  15  -5  -5  145.26   15.44
  15  -5  -5  146.36   19.72
  15   5  -5  144.42   15.50
  15   5  -5  153.04   19.77
 -15  -5   5  148.47   12.35
 -15   5   6    0.25    1.14
 -15   5   6    0.24    1.48
  15  -5  -6    0.32    1.47
  15  -5  -6    1.05    1.63
  15   5  -6    1.71    1.19
  15   5  -6    0.45    1.63
 -15  -5   6    0.56    0.68
 -15  -5   6    1.75    1.56
 -15   5   7   41.64    3.94
 -15   5   7   43.14    5.09
  15  -5  -7   44.73    4.81
  15  -5  -7   45.07    6.17
  15   5  -7   39.51    4.83
  15   5  -7   45.01    6.21
 -15  -5   7   44.87    4.03
 -15  -5   7   44.21    6.11
  15   5  -8    9.64    1.69
 -15  -5   8   10.38    1.63
 -15   5   8    9.60    1.64
 -15   5   8    9.55    2.00
  15  -5  -8   10.92    1.88
  15  -5  -8   10.46    2.19
  15   5  -8   10.19    1.85
 -15  -5   8    9.85    1.49
 -15   5   9    1.16    1.00
 -15   5   9    1.58    0.95
  15  -5  -9    1.48    1.38
  15  -5  -9    2.20    1.60
  15   5  -9    0.84    1.47
  15   5  -9    1.31    1.67
 -15  -5   9    1.95    0.79
 -15  -5   9    1.04    1.57
 -15   5  10   32.52    4.31
 -15   5  10   37.68    3.93
  15  -5 -10   29.48    4.09
  15  -5 -10   39.52    5.29
  15   5 -10   35.95    4.20
  15   5 -10   42.46    5.36
 -15  -5  10   38.54    3.99
 -15  -5  10   43.44    5.26
  15  -5 -11   39.99    3.62
 -15   5  11   40.01    4.09
  15  -5 -11   23.13    4.17
  15   5 -11   36.92    4.34
  15   5 -11   43.39    5.56
 -15  -5  11   42.38    4.18
 -15  -5  11   43.26    5.46
 -15   5  12    3.27    1.78
  15  -5 -12    4.36    1.77
  15   5 -12    2.67    1.39
  15   5 -12    4.90    1.83
 -15  -5  12    3.09    1.00
 -15  -5  12    4.99    1.79
  15   5 -13   11.21    1.84
 -15   5  13   12.58    2.25
  15  -5 -13   12.17    2.51
  15   5 -13    9.53    2.08
 -15  -5  13    9.81    1.63
 -15  -5  13   13.15    2.38
 -15   5  14   39.32    4.00
  15  -5 -14   33.23    5.25
  15   5 -14   34.88    4.30
  15   5 -14   46.20    5.28
 -15  -5  14   29.12    4.05
 -15  -5  14   37.00    5.13
 -15   5  15   -0.28    2.06
  15  -5 -15   -0.04    2.67
  15   5 -15    2.00    1.72
  15   5 -15   -0.05    1.80
 -15  -5  15   -1.69    1.48
 -15  -5  15   -2.03    1.77
  15  -5 -16   28.26    4.13
  15   5 -16   25.83    3.42
 -15  -5  16   24.73    3.31
  15  -5 -17    8.66    3.15
  15   5 -17    9.24    2.39
 -15  -5  17    8.63    2.34
  15   5 -18    1.66    1.48
  15  -5 -18   -1.08    2.95
 -15  -5  18   -0.10    2.31
  15   5 -19    1.92    2.41
 -15  -5  19    0.94    2.58
  15  -7  -1   27.01    2.75
 -15   7   1   30.43    3.45
 -15   7   1   31.57    3.49
  15  -7  -1   29.66    4.39
  15   7  -1   33.17    3.47
 -15  -7   1   31.50    2.88
 -15  -7   1   27.15    4.73
 -15   7   2   78.18    6.90
  15   7  -2   84.40    6.97
 -15   7   2   87.93    9.06
  15  -7  -2   82.91    8.42
  15  -7  -2   73.61   10.74
  15   7  -2   49.81   10.80
 -15  -7   2   78.16    6.86
 -15  -7   2   76.82   10.81
 -15   7   3   35.53    4.17
  15   7  -3   35.59    3.41
 -15  -7   3   36.08    2.20
 -15   7   3   33.24    3.88
  15  -7  -3   34.99    4.00
  15  -7  -3   33.05    5.13
  15   7  -3   29.17    5.21
 -15  -7   3   36.14    5.26
  15   7  -4   28.48    2.91
 -15  -7   4   27.75    3.02
 -15   7   4   30.02    3.57
 -15   7   4   30.98    3.45
  15  -7  -4   27.25    3.40
  15  -7  -4   27.47    4.37
  15   7  -4   27.46    4.40
 -15  -7   4   29.29    2.91
 -15  -7   5   56.75    5.12
 -15   7   5   60.99    6.95
 -15   7   5   60.51    5.81
  15  -7  -5   60.45    6.49
  15  -7  -5   61.61    8.31
  15   7  -5   61.20    6.51
  15   7  -5   58.33    8.30
 -15  -7   5   59.67    5.35
  15  -7  -6  128.96   10.29
 -15   7   6  129.36   14.55
 -15   7   6  132.17   11.19
  15  -7  -6  125.48   13.46
  15   7  -6  128.97   13.50
  15   7  -6  127.96   17.21
 -15  -7   6  133.95   10.79
 -15  -7   6  120.66   17.11
 -15   7   7  280.82   21.42
 -15  -7   7  241.79   19.47
 -15   7   7  261.32   28.55
  15  -7  -7  239.77   26.30
  15  -7  -7  260.58   33.57
  15   7  -7  253.18   26.35
  15   7  -7  269.16   33.60
 -15  -7   7  255.37   26.22
 -15  -7   8   39.83    4.07
 -15   7   8   41.99    5.41
 -15   7   8   52.90    4.78
  15  -7  -8   41.08    5.08
  15  -7  -8   51.33    6.58
  15   7  -8   51.25    5.35
  15   7  -8   45.35    6.55
 -15  -7   8   49.74    5.00
 -15   7   9    7.70    1.41
  15   7  -9   10.09    1.72
 -15   7   9    8.28    1.76
  15  -7  -9    5.80    1.92
  15  -7  -9   10.09    2.21
  15   7  -9    7.99    2.00
 -15  -7   9    9.17    1.50
 -15  -7   9    8.62    2.14
 -15   7  10    5.72    1.51
 -15   7  10    8.83    2.04
  15  -7 -10    8.37    2.15
  15   7 -10    9.36    1.75
  15   7 -10    7.24    2.16
 -15  -7  10    8.15    1.49
 -15  -7  10    9.86    2.13
  15   7 -11   -0.31    1.27
 -15   7  11    0.82    1.14
 -15   7  11    1.39    1.65
  15  -7 -11    1.19    1.69
  15  -7 -11    0.14    1.70
  15   7 -11    0.43    1.58
 -15  -7  11    0.09    1.19
 -15  -7  11    0.01    1.71
  15   7 -12    1.02    1.29
 -15  -7  12    1.85    1.32
 -15   7  12    0.35    1.65
  15  -7 -12    3.47    1.79
  15   7 -12    0.95    1.53
 -15  -7  12   -0.72    1.05
  15   7 -13   35.17    2.98
 -15   7  13   40.99    3.54
  15  -7 -13   34.99    4.59
  15   7 -13   32.86    3.48
 -15  -7  13   38.70    4.12
  15  -7 -14   26.24    3.74
  15   7 -14   20.26    2.62
  15   7 -14   29.56    3.10
 -15  -7  14   29.44    3.03
 -15   7  15    0.22    1.65
  15  -7 -15    1.41    3.56
  15   7 -15    1.73    1.85
 -15  -7  15    0.18    1.84
  15  -7 -16   40.69    6.60
  15   7 -16   62.96    6.23
 -15  -7  16   57.95    6.01
  15   7 -17   24.46    4.50
 -15  -7  17   24.40    4.32
  15  -9  -1   89.64    7.02
 -15   9   1  112.45    7.92
  15  -9  -1  111.27   11.27
  15   9  -1  102.02    8.66
 -15  -9   1  106.83    7.06
 -15   9   2   65.30    4.21
  15  -9  -2   67.62    4.95
  15  -9  -2   68.70    6.33
  15   9  -2   70.31    5.00
 -15  -9   2   46.67    6.58
 -15   9   3   -0.07    1.28
 -15   9   3    1.73    1.78
  15  -9  -3    4.55    1.56
  15  -9  -3    2.42    1.86
  15   9  -3    0.46    1.35
  15   9  -3    0.64    1.90
 -15  -9   3    1.42    0.98
 -15  -9   3    3.45    2.68
 -15  -9   4   12.14    1.29
 -15   9   4   16.39    2.30
  15  -9  -4   11.43    1.96
  15  -9  -4   16.59    2.47
  15   9  -4   13.41    1.86
 -15  -9   4   11.24    2.92
 -15  -9   5   39.98    3.60
 -15   9   5   36.56    3.63
  15  -9  -5   38.97    3.68
  15  -9  -5   38.25    4.58
  15   9  -5   39.20    3.61
 -15  -9   5   41.51    3.38
 -15  -9   6    7.29    2.23
 -15   9   6    1.22    1.56
 -15   9   6    9.47    2.06
  15  -9  -6    6.22    1.84
  15  -9  -6   11.26    2.21
  15   9  -6    9.03    1.68
  15   9  -6    4.18    2.14
 -15  -9   6    7.92    1.30
 -15   9   7    3.11    1.22
 -15   9   7    0.11    1.73
  15  -9  -7    2.05    1.69
  15  -9  -7    3.18    2.01
  15   9  -7    2.19    1.47
  15   9  -7    3.88    1.98
 -15  -9   7    2.10    1.18
 -15  -9   7    2.60    2.71
 -15  -9   8    2.94    1.47
 -15   9   8    1.79    1.93
 -15   9   8    4.30    1.80
  15  -9  -8    1.13    1.90
  15  -9  -8    1.98    2.03
  15   9  -8    4.65    1.52
  15   9  -8    2.22    1.91
 -15  -9   8    1.79    1.21
 -15   9   9  127.12    8.46
  15  -9  -9  132.62   12.48
  15   9  -9  143.73    9.91
  15   9  -9  139.91   12.50
 -15  -9   9  121.55   12.28
 -15  -9  10    2.11    1.43
 -15   9  10   -0.27    1.75
  15  -9 -10    0.85    1.96
  15   9 -10   -0.70    1.58
  15   9 -10    0.64    1.81
 -15  -9  10   -0.21    1.02
 -15   9  11   32.49    2.79
  15  -9 -11   31.81    4.26
  15   9 -11   27.96    3.10
  15   9 -11   33.98    4.23
 -15  -9  11   28.41    3.95
  15  -9 -12    0.33    1.61
 -15  -9  12    1.87    1.84
 -15   9  12    0.43    1.82
  15   9 -12    0.08    2.66
  15   9 -13    3.71    2.77
 -15  -9  13    4.68    2.59
  15   9 -14   54.37    8.03
 -15  -9  14   55.52    7.91
 -14   0   1   -0.15    0.52
 -14   0   1    1.00    0.68
 -14   0   1    0.01    1.47
 -14   0   1   -0.07    1.20
  14   0  -1   -0.14    0.99
  14   0  -1   -0.46    0.76
  14   0  -1    0.30    1.29
  14   0  -1   -0.08    1.69
 -14   0   2  219.09   20.41
  14   0  -2  210.19   27.33
 -14   0   2  275.87   27.81
 -14   0   2  239.09   32.68
 -14   0   2  271.30   20.51
  14   0  -2  282.68   25.66
  14   0  -2  268.00   32.72
  14   0  -2  246.62   20.59
 -14   0   3    0.26    0.84
 -14   0   3    0.76    0.63
 -14   0   3   -0.08    1.24
 -14   0   3   -0.93    1.21
  14   0  -3    0.14    0.86
  14   0  -3    0.36    0.78
  14   0  -3    1.11    1.29
  14   0  -3    0.77    0.93
  14   0  -4   68.52    5.33
  14   0  -4   53.65    5.43
 -14   0   4   64.04    6.68
 -14   0   4   67.57    7.20
 -14   0   4   57.74    8.57
 -14   0   4   65.68    5.83
  14   0  -4   70.18    6.73
  14   0  -4   56.99    7.22
 -14   0   5   -0.17    0.44
 -14   0   5    0.12    0.77
 -14   0   5    0.88    1.24
 -14   0   5    0.18    1.19
  14   0  -5   -0.07    0.58
  14   0  -5    0.19    0.72
  14   0  -5   -0.09    1.28
  14   0  -5    1.03    1.26
  14   0  -6  232.26   16.82
 -14   0   6  219.36   22.51
 -14   0   6  226.09   24.45
 -14   0   6  208.05   28.78
 -14   0   6  206.49   18.08
  14   0  -6  228.13   22.56
  14   0  -6  219.27   24.48
  14   0  -6  204.71   18.16
 -14   0   7    0.30    0.78
 -14   0   7   -0.20    0.47
 -14   0   7   -0.04    1.45
 -14   0   7   -0.48    1.13
  14   0  -7   -0.81    0.77
  14   0  -7    0.32    0.97
  14   0  -7    0.56    1.34
  14   0  -7   -0.14    1.46
 -14   0   8  597.80   61.17
 -14   0   8  624.86   66.53
 -14   0   8  501.36   78.06
 -14   0   8  633.09   48.16
  14   0  -8  628.49   61.22
  14   0  -8  601.42   78.12
  14   0  -8  542.19   48.19
  14   0  -9   -0.13    1.02
 -14   0   9    0.15    0.73
 -14   0   9    0.30    0.63
 -14   0   9    0.91    1.51
 -14   0   9   -0.32    1.19
  14   0  -9   -0.04    1.01
  14   0  -9    0.57    0.89
  14   0  -9   -0.64    1.52
 -14   0  10    1.42    0.73
 -14   0  10    1.43    1.55
  14   0 -10    2.45    0.88
  14   0 -10    1.98    0.81
  14   0 -10    1.55    1.51
  14   0 -10    2.71    1.61
 -14   0  11    0.04    0.51
  14   0 -11   -0.13    0.80
  14   0 -11   -0.02    0.51
  14   0 -11    0.58    1.45
  14   0 -12  553.73   41.50
  14   0 -13    0.51    1.63
  14   0 -14  426.31   55.60
  14   0 -15    0.35    1.25
 -14   0  16  115.20   15.44
  14   0 -16  118.06   15.56
 -14   0  17    0.60    1.71
  14   0 -17   -1.44    2.10
 -14   0  18  372.41   49.52
  14   0 -18  390.55   49.67
 -14   0  19   -1.26    1.77
  14   0 -19    2.29    3.04
 -14   0  20    1.22    2.83
 -14   2   1  100.44   10.91
 -14   2   1  140.37   14.59
  14  -2  -1  141.47   11.03
  14  -2  -1  104.32   11.09
 -14   2   1  112.55   17.45
 -14   2   1  153.16   11.34
  14  -2  -1  119.18   14.84
  14  -2  -1  146.79   17.51
  14   2  -1  140.86   13.72
  14   2  -1  141.21   17.50
 -14  -2   1  149.43   14.80
 -14  -2   1  130.34   17.50
 -14   2   2    0.54    0.60
  14   2  -2   -0.05    0.72
 -14  -2   2    0.19    0.58
 -14  -2   2    0.20    0.47
 -14   2   2    0.00    0.65
 -14   2   2   -0.27    1.28
 -14   2   2    0.69    1.27
  14  -2  -2    0.61    0.88
  14  -2  -2    0.13    0.81
  14  -2  -2    1.84    1.35
  14  -2  -2   -1.73    1.86
  14   2  -2    0.53    0.79
  14   2  -2   -0.35    1.33
  14   2  -2    0.70    1.53
 -14  -2   2   -0.58    1.50
 -14   2   3  233.81   23.80
  14  -2  -3  234.49   17.86
  14   2  -3  245.73   17.92
 -14  -2   3  247.77   23.79
 -14   2   3  212.96   22.27
 -14   2   3  195.97   28.45
 -14   2   3  231.45   17.98
  14  -2  -3  190.63   24.21
  14  -2  -3  228.06   28.49
  14   2  -3  189.47   24.19
  14   2  -3  235.32   28.50
  14   2  -3  202.85   17.97
 -14  -2   3  188.69   22.28
 -14  -2   3  195.16   28.46
 -14   2   4   50.29    4.32
  14   2  -4   51.94    4.30
  14   2  -4   46.84    4.31
 -14  -2   4   46.33    4.31
 -14   2   4   49.87    5.25
 -14   2   4   53.59    5.64
 -14   2   4   45.55    6.79
  14  -2  -4   48.94    5.26
  14  -2  -4   42.81    5.65
  14  -2  -4   53.65    6.81
  14  -2  -4   44.62    4.99
  14   2  -4   57.04    5.35
  14   2  -4   48.00    5.66
 -14  -2   4   51.38    5.62
 -14  -2   4   43.45    6.72
 -14   2   5   11.82    1.61
 -14   2   5   12.75    1.58
 -14   2   5   16.67    2.36
 -14   2   5   14.09    1.98
  14  -2  -5   13.56    1.61
  14  -2  -5    9.85    1.63
  14  -2  -5   14.32    2.26
  14  -2  -5   10.71    2.38
  14   2  -5   13.57    1.70
  14   2  -5    9.59    1.64
  14   2  -5   11.19    2.24
  14   2  -5   10.81    1.95
 -14  -2   5    9.33    1.60
 -14  -2   5   12.81    1.57
 -14  -2   5   11.76    2.26
  14  -2  -6   56.86    4.69
  14   2  -6   56.17    4.71
 -14   2   6   56.21    5.79
 -14   2   6   56.57    6.24
 -14   2   6   47.20    7.50
 -14   2   6   63.37    5.23
  14  -2  -6   59.27    5.83
  14  -2  -6   47.76    6.28
  14  -2  -6   52.67    5.40
  14   2  -6   56.42    5.88
  14   2  -6   49.15    5.18
 -14  -2   6   53.59    5.82
 -14  -2   6   58.50    6.24
 -14  -2   6   47.38    7.50
  14   2  -7   46.21    3.83
 -14  -2   7   34.11    3.73
 -14   2   7   44.15    4.50
 -14   2   7   43.21    4.84
 -14   2   7   36.54    5.89
 -14   2   7   45.44    4.24
  14  -2  -7   44.73    4.58
  14  -2  -7   43.34    4.93
  14  -2  -7   40.96    5.89
  14   2  -7   48.32    4.62
  14   2  -7   39.78    4.87
  14   2  -7   32.49    4.16
 -14  -2   7   39.74    4.54
 -14  -2   7   44.31    4.84
 -14   2   8   12.95    1.84
  14   2  -8   12.63    1.58
 -14   2   8   15.89    1.78
 -14   2   8   14.66    1.81
 -14   2   8   14.18    2.12
  14  -2  -8   14.62    1.78
  14  -2  -8   11.17    1.73
  14  -2  -8   16.78    2.52
  14  -2  -8   12.40    2.51
  14   2  -8   15.43    1.94
  14   2  -8   13.65    1.85
  14   2  -8   14.03    2.54
 -14  -2   8   15.33    1.83
 -14  -2   8   15.55    1.85
 -14  -2   8   13.59    2.62
 -14   2   9   98.48    9.23
 -14   2   9  126.05   12.12
 -14   2   9  132.15   13.16
 -14   2   9  120.26   10.12
  14  -2  -9  119.67   12.17
  14  -2  -9  122.00   15.62
  14  -2  -9   92.00   10.19
  14   2  -9  126.19   12.23
  14   2  -9  110.91   13.18
  14   2  -9  125.42   15.64
  14   2  -9   90.94   10.08
 -14  -2   9  116.40   12.18
 -14  -2   9  123.31    9.82
 -14  -2   9   95.44   15.58
 -14   2  10   12.33    1.45
 -14   2  10   11.42    1.37
 -14   2  10   10.56    1.47
  14  -2 -10   12.35    1.55
  14  -2 -10   11.40    1.50
  14  -2 -10   11.65    2.23
  14   2 -10   14.20    1.70
  14   2 -10    9.24    1.54
  14   2 -10   10.44    2.27
 -14  -2  10   11.28    1.54
 -14  -2  10   12.94    1.52
  14  -2 -11   15.18    1.87
 -14   2  11   13.84    2.19
  14   2 -11   15.32    2.01
  14   2 -11   11.07    1.88
  14   2 -11   15.41    2.62
 -14  -2  11   16.70    1.69
 -14  -2  11   13.15    1.83
 -14   2  12    5.71    1.51
  14  -2 -12    4.15    2.11
  14   2 -12    3.43    1.04
  14   2 -12    3.50    0.95
  14   2 -12    8.30    1.91
 -14  -2  12    4.23    0.79
 -14  -2  12    3.28    1.00
 -14  -2  12    5.86    1.64
 -14   2  13  275.16   19.48
  14  -2 -13  303.04   30.97
  14   2 -13  235.10   24.07
  14   2 -13  216.59   26.14
  14   2 -13  270.56   30.91
 -14  -2  13  190.54   24.01
 -14  -2  13  224.22   24.05
 -14  -2  13  278.11   30.82
 -14  -2  14    0.31    1.12
  14  -2 -14   -0.54    1.75
  14   2 -14    2.07    1.77
  14  -2 -15  175.58   23.86
  14   2 -15  188.06   23.88
 -14  -2  15  179.62   23.76
  14  -2 -16    1.38    2.21
  14   2 -16   -0.24    1.77
 -14  -2  16    2.82    1.69
  14  -2 -17   13.27    3.26
  14   2 -17   11.28    2.86
 -14  -2  17   17.62    2.81
  14  -2 -18   25.04    4.91
  14   2 -18   31.46    4.87
 -14  -2  18   29.08    4.68
  14  -2 -19    3.19    2.62
  14   2 -19    3.53    2.86
 -14  -2  19    0.91    2.15
 -14   2  20   -1.14    2.58
  14  -2 -20    3.00    3.30
  14   2 -20    6.06    3.27
 -14  -2  20   -0.56    2.14
 -14  -4   1  259.03   27.13
 -14   4   1  245.85   27.63
 -14   4   1  242.31   20.45
  14  -4  -1  249.55   25.45
  14  -4  -1  264.91   32.52
  14   4  -1  247.56   25.50
  14   4  -1  187.81   32.46
 -14  -4   1  254.69   32.44
  14  -4  -2   54.73    4.85
 -14   4   2   56.16    6.34
 -14   4   2   55.87    5.31
  14  -4  -2   57.39    7.63
  14   4  -2   56.25    5.98
  14   4  -2   59.20    7.73
 -14  -4   2   54.82    6.31
 -14  -4   2   50.78    7.50
 -14   4   3  100.56    8.70
 -14   4   3  102.55   11.54
  14  -4  -3  103.46   10.68
  14  -4  -3  104.69   13.67
  14   4  -3   97.41   10.73
  14   4  -3  107.46   13.70
 -14  -4   3  104.12   11.52
 -14  -4   3  100.39   13.59
 -14   4   4    5.15    1.06
 -14   4   4    4.04    1.05
 -14   4   4    5.08    0.99
  14  -4  -4    5.71    1.12
  14  -4  -4    3.66    1.34
  14  -4  -4    4.16    1.63
  14   4  -4    5.51    1.31
  14   4  -4    5.88    1.74
 -14  -4   4    5.85    0.98
 -14  -4   4    3.31    1.43
 -14   4   5    9.58    1.49
 -14   4   5   12.26    1.55
 -14   4   5   13.23    2.01
  14  -4  -5   11.88    1.58
  14  -4  -5    7.66    1.55
  14  -4  -5   12.75    2.23
  14   4  -5   12.35    1.74
  14   4  -5    9.62    2.22
 -14  -4   5   11.93    1.50
 -14  -4   5    9.16    2.01
  14  -4  -6   12.75    1.67
  14   4  -6   13.06    1.49
  14   4  -6    7.34    1.48
 -14  -4   6    8.35    1.38
 -14  -4   6   11.07    0.91
 -14   4   6   10.04    1.48
 -14   4   6   14.39    1.61
 -14   4   6   12.98    2.03
  14  -4  -6   12.97    1.68
  14  -4  -6    8.43    1.63
  14   4  -6   11.32    2.24
 -14  -4   6   13.24    2.05
 -14  -4   7   11.69    1.56
 -14   4   7   10.91    1.64
 -14   4   7   12.07    1.74
 -14   4   7   13.22    2.08
  14  -4  -7   15.02    1.90
  14  -4  -7   11.01    1.80
  14  -4  -7   14.37    2.36
  14   4  -7   13.60    1.76
  14   4  -7   10.48    1.65
  14   4  -7   13.95    2.40
 -14  -4   7   10.66    1.76
 -14  -4   7   13.27    1.54
 -14   4   8    0.28    0.64
 -14   4   8    0.32    0.64
 -14   4   8    0.82    1.34
  14  -4  -8    0.32    0.93
  14  -4  -8    0.51    1.14
  14  -4  -8   -0.44    1.41
  14   4  -8    1.43    1.02
  14   4  -8    0.10    0.71
  14   4  -8    0.04    1.62
 -14  -4   8   -0.05    0.95
 -14  -4   8    0.71    0.54
 -14  -4   8    0.97    1.43
 -14   4   9   79.84    8.45
 -14   4   9   91.14    9.20
 -14   4   9   95.46    7.38
  14  -4  -9   86.88    8.53
  14  -4  -9   72.39    8.53
  14  -4  -9   90.06   10.98
  14   4  -9   96.45    8.65
  14   4  -9   50.58    9.15
  14   4  -9   91.24   11.02
 -14  -4   9   60.89    8.50
 -14  -4   9   93.57    7.01
 -14  -4   9   90.28   10.91
 -14   4  10   31.50    3.19
 -14   4  10   29.23    3.41
 -14   4  10   33.66    3.35
  14  -4 -10   30.46    3.28
  14  -4 -10   33.75    4.34
  14   4 -10   37.09    3.48
  14   4 -10   19.03    3.39
 -14  -4  10   36.48    3.25
 -14  -4  10   22.83    3.25
 -14  -4  10   35.40    4.29
 -14   4  11    1.63    1.57
  14  -4 -11    2.25    1.54
  14   4 -11    2.93    1.14
  14   4 -11    2.97    1.65
 -14  -4  11    1.91    0.82
 -14  -4  11    2.94    1.55
 -14   4  12  150.70   12.45
  14  -4 -12  146.99   19.31
  14   4 -12  141.84   15.14
  14   4 -12  158.82   19.36
 -14  -4  12  143.85   15.02
 -14  -4  12  142.60   19.23
 -14   4  13   99.11    8.73
  14  -4 -13   99.29   13.23
  14   4 -13   96.06   10.34
  14   4 -13   96.20   13.23
 -14  -4  13   97.34   10.26
 -14  -4  13  105.33   13.15
 -14   4  14  191.31   15.19
  14  -4 -14  209.46   23.92
  14   4 -14  155.72   18.62
  14   4 -14  189.67   23.85
 -14  -4  14  174.96   18.58
 -14  -4  14  191.60   23.76
 -14   4  15  155.59   12.25
  14  -4 -15  178.42   19.07
  14   4 -15  114.00   14.72
  14   4 -15  156.35   18.91
 -14  -4  15  125.76   14.71
 -14  -4  15  167.88   18.84
  14   4 -16   49.79    3.74
 -14  -4  16   56.08    3.65
  14  -4 -16   60.54    5.80
  14   4 -16   19.69    4.28
 -14  -4  16   25.71    3.98
  14  -4 -17   48.44    7.20
  14   4 -17   44.89    6.91
 -14  -4  17   51.12    6.86
  14  -4 -18    2.13    3.38
  14   4 -18    1.45    2.77
 -14  -4  18    0.27    1.58
  14   4 -19    3.65    2.24
 -14  -4  19   -1.49    2.42
 -14   6   1   76.76    8.57
  14   6  -1   73.43    6.65
 -14   6   1   74.66    7.02
  14  -6  -1   78.90    8.04
  14  -6  -1   77.72   10.34
  14   6  -1   70.68   10.57
 -14  -6   1   76.60    6.61
 -14  -6   1   76.42   10.32
 -14   6   2  364.24   29.46
  14  -6  -2  368.11   26.84
  14   6  -2  371.50   29.02
 -14  -6   2  368.34   18.46
 -14   6   2  342.67   39.36
  14  -6  -2  326.14   36.22
  14   6  -2  326.39   46.26
 -14  -6   2  366.70   46.24
  14   6  -3   36.55    3.30
 -14  -6   3   31.29    2.09
 -14   6   3   33.05    4.00
 -14   6   3   31.55    3.72
  14  -6  -3   32.78    3.77
  14  -6  -3   35.32    4.95
  14   6  -3   32.82    4.83
 -14  -6   3   41.76    5.20
 -14   6   4    9.50    1.48
 -14   6   4   11.68    1.99
  14  -6  -4    9.15    1.56
  14  -6  -4    6.26    2.08
  14   6  -4   10.58    1.67
  14   6  -4    8.20    1.82
 -14  -6   4    8.83    1.31
 -14  -6   4    6.66    2.09
  14  -6  -5    7.49    1.53
 -14   6   5    8.97    1.45
 -14   6   5    7.36    1.92
  14  -6  -5    7.91    1.46
  14   6  -5    9.89    1.62
  14   6  -5    8.43    2.12
 -14  -6   5    9.08    1.35
 -14  -6   5   10.35    2.11
  14   6  -6   38.86    4.17
 -14   6   6   47.61    5.46
 -14   6   6   46.93    4.72
  14  -6  -6   45.33    5.09
  14  -6  -6   47.52    6.62
  14   6  -6   46.66    5.17
 -14  -6   6   48.93    4.30
 -14  -6   6   48.81    6.54
 -14   6   7  491.74   38.10
  14   6  -7  439.35   37.43
  14   6  -7  440.23   34.54
 -14   6   7  450.60   50.96
  14  -6  -7  448.42   46.89
  14  -6  -7  498.98   59.86
 -14  -6   7  464.86   36.70
 -14  -6   7  457.96   59.76
 -14   6   8   19.71    2.67
 -14   6   8   22.96    2.81
  14  -6  -8   19.49    2.57
  14  -6  -8   22.28    3.48
  14   6  -8   21.28    2.71
  14   6  -8   23.05    3.48
 -14  -6   8   21.87    2.47
 -14  -6   8   23.42    3.42
 -14   6   9  309.69   36.13
 -14   6   9  354.12   26.60
  14  -6  -9  296.08   33.25
  14  -6  -9  324.94   42.47
  14   6  -9  333.43   33.35
  14   6  -9  324.58   42.48
 -14  -6   9  340.92   33.23
 -14  -6   9  332.66   42.41
  14  -6 -10    3.31    1.30
 -14   6  10    3.51    1.16
 -14   6  10    4.20    1.69
  14  -6 -10    4.13    1.43
  14   6 -10    3.45    1.35
  14   6 -10    4.92    1.79
 -14  -6  10    4.15    1.10
 -14  -6  10    2.13    1.71
 -14   6  11    9.36    1.76
 -14   6  11   14.28    2.27
  14  -6 -11   11.22    1.93
  14  -6 -11   13.87    2.50
  14   6 -11   14.03    2.12
  14   6 -11   13.71    2.55
 -14  -6  11   12.40    1.68
 -14  -6  11   14.99    2.49
 -14   6  12    8.83    1.96
  14  -6 -12    5.99    2.09
  14   6 -12    7.36    1.71
  14   6 -12    9.86    2.16
 -14  -6  12    7.58    1.35
 -14  -6  12    8.11    2.06
  14  -6 -13    1.28    1.29
 -14   6  13    1.93    1.76
  14   6 -13    0.84    1.58
  14   6 -13    3.82    1.80
 -14  -6  13    1.23    1.16
 -14  -6  13    1.13    1.72
 -14   6  14   53.27    4.88
  14  -6 -14   54.11    7.11
  14   6 -14   46.62    5.31
  14   6 -14   53.38    6.62
 -14  -6  14   35.79    5.13
 -14  -6  14   49.01    6.51
  14   6 -15   -0.70    1.31
 -14   6  15    0.13    2.68
  14  -6 -15   -0.25    3.36
  14   6 -15    0.18    1.63
 -14  -6  15    0.07    1.18
 -14  -6  15    0.24    1.73
  14   6 -16    9.58    1.78
 -14  -6  16    7.31    1.68
  14  -6 -16    8.75    3.39
  14  -6 -17   89.43    9.88
  14   6 -17   94.27    9.34
 -14  -6  17   98.76    9.35
  14   6 -18   24.63    4.89
 -14  -6  18   35.55    4.94
 -14   8   1   48.11    6.17
 -14   8   1   51.41    5.33
  14  -8  -1   48.63    5.76
  14  -8  -1   55.41    7.50
  14   8  -1   56.96    5.88
 -14  -8   1   58.35    4.84
  14  -8  -2    4.21    1.39
  14   8  -2    4.39    1.13
 -14   8   2    4.40    1.31
 -14   8   2    3.13    1.77
  14  -8  -2    2.21    1.42
  14   8  -2   -0.68    1.95
 -14  -8   2    4.59    1.04
 -14  -8   2    3.82    2.84
 -14   8   3   18.25    2.40
  14   8  -3   17.28    2.05
 -14  -8   3   18.44    1.36
 -14   8   3   18.52    2.68
  14  -8  -3   18.33    2.45
  14  -8  -3   18.09    3.10
  14   8  -3   13.23    3.22
 -14  -8   3   16.57    3.71
  14   8  -4   11.64    1.56
 -14   8   4    8.85    1.76
 -14   8   4   10.80    2.16
  14  -8  -4   11.37    1.84
  14  -8  -4    9.42    2.30
  14   8  -4    9.33    2.07
 -14  -8   4    9.93    1.39
 -14  -8   4   10.74    3.03
 -14   8   5   14.27    2.16
 -14   8   5   13.67    2.43
  14  -8  -5   14.20    2.17
  14  -8  -5   15.86    2.78
  14   8  -5   15.95    2.16
  14   8  -5   16.02    2.85
 -14  -8   5   14.01    1.85
 -14  -8   5   12.34    2.79
  14  -8  -6    5.09    1.47
 -14   8   6    4.40    1.40
 -14   8   6    7.76    1.89
  14  -8  -6    4.80    1.57
  14   8  -6    4.04    1.45
  14   8  -6    4.87    2.01
 -14  -8   6    5.90    1.11
 -14  -8   6    4.63    1.99
 -14  -8   7    3.14    1.44
 -14   8   7    4.16    1.39
 -14   8   7    5.36    1.82
  14  -8  -7    3.79    1.83
  14  -8  -7    5.06    1.90
  14   8  -7    4.33    1.41
  14   8  -7    2.63    1.90
 -14  -8   7    5.53    1.09
 -14   8   8    0.44    1.26
 -14   8   8    1.25    1.66
  14  -8  -8    1.44    1.78
  14  -8  -8    1.37    1.83
  14   8  -8    1.45    1.29
  14   8  -8    2.86    1.78
 -14  -8   8    0.23    1.08
 -14  -8   8    1.00    1.77
 -14  -8   9  112.32    8.75
 -14   8   9   87.26   12.36
 -14   8   9  121.79    9.69
  14  -8  -9   96.05   11.48
  14  -8  -9  111.16   14.63
  14   8  -9  117.07   11.52
  14   8  -9  115.73   14.64
 -14  -8   9  126.12   11.40
 -14   8  10   24.99    3.75
 -14   8  10   27.30    3.36
  14  -8 -10   24.61    3.51
  14  -8 -10   33.73    4.30
  14   8 -10   29.95    3.42
  14   8 -10   30.76    4.21
 -14  -8  10   21.70    3.12
 -14  -8  10   31.29    4.17
 -14   8  11    4.62    1.56
 -14   8  11    9.06    2.04
  14  -8 -11    4.18    1.81
  14  -8 -11    8.53    2.11
  14   8 -11    9.84    1.80
  14   8 -11   11.58    2.15
 -14  -8  11    0.26    1.16
 -14  -8  11   10.10    2.11
 -14   8  12    4.63    1.90
  14  -8 -12    3.30    2.70
  14   8 -12    3.74    1.79
  14   8 -12    1.43    1.83
 -14  -8  12    0.91    1.11
 -14  -8  12    5.20    1.93
  14  -8 -13   17.81    3.28
  14   8 -13   15.02    2.12
  14   8 -13   17.08    2.50
 -14  -8  13   15.88    2.42
 -14   8  14   -0.08    1.41
  14  -8 -14    2.06    2.90
  14   8 -14    0.90    1.85
  14   8 -14    1.56    1.86
 -14  -8  14    0.35    1.24
 -14  -8  14    2.75    1.91
  14   8 -15  125.86    9.42
  14  -8 -15   94.33   15.60
 -14  -8  15  118.92   15.26
  14   8 -16   29.67    5.16
 -14  -8  16   31.73    5.01
  14  10  -1    9.42    1.63
 -14  10   1    8.10    2.53
  14 -10  -1    8.24    1.62
  14 -10  -1    7.96    2.92
 -14 -10   1   11.25    1.83
 -14  10   2    6.56    1.68
 -14  10   2    0.62    1.35
  14 -10  -2    3.71    1.57
  14 -10  -2    6.52    2.89
  14  10  -2    6.66    1.90
 -14 -10   2    5.08    1.43
 -14  10   3    0.34    1.00
  14 -10  -3    1.95    1.11
  14  10  -3    2.55    1.37
 -14 -10   3    2.75    1.05
  14 -10  -3    6.54    2.83
  14  10  -3   -0.09    3.16
 -14 -10   3    2.74    3.32
  14  10  -4    1.41    1.31
 -14  10   4    0.03    1.28
 -14  10   4    1.81    2.21
  14 -10  -4    1.12    1.47
  14 -10  -4    2.37    2.80
  14  10  -4    0.60    2.65
 -14 -10   4    0.93    1.30
 -14 -10   4    0.08    2.91
 -14 -10   5   58.68    3.88
 -14  10   5   72.25    5.12
  14 -10  -5   49.89    4.85
  14 -10  -5   65.48    6.62
  14  10  -5   59.08    4.87
 -14 -10   5   44.06    6.34
  14 -10  -6   -0.21    2.05
 -14  10   6   -0.20    1.36
 -14  10   6   -0.06    2.90
  14  10  -6    1.14    1.32
  14  10  -6   -2.37    2.45
 -14 -10   6    0.24    0.90
 -14 -10   6   -1.38    2.43
 -14  10   7   20.88    3.84
  14 -10  -7   22.18    4.32
  14  10  -7   20.52    2.89
  14  10  -7   24.93    4.15
 -14 -10   7   23.22    2.80
  14  10  -8   59.26    4.21
 -14  10   8   68.54    5.35
  14 -10  -8   62.41    6.63
  14  10  -8   53.00    6.24
 -14 -10   8   52.21    6.41
 -14  10   9    9.55    2.23
  14  10  -9    9.31    2.56
  14 -10  -9    7.46    2.94
  14  10  -9    7.16    1.81
 -14 -10   9    1.05    1.22
 -14 -10   9    8.64    2.82
 -14  10  10    0.50    1.93
  14 -10 -10    0.34    2.17
  14  10 -10   -1.38    1.75
  14  10 -10    2.28    3.12
 -14 -10  10   -0.04    1.06
 -14 -10  10    1.92    2.60
  14  10 -11   -1.54    3.08
 -14 -10  11    3.01    2.61
  14  10 -12    0.73    2.28
 -14 -10  12   -0.32    2.61
 -13   1   1   13.11    1.47
  13  -1  -1   13.76    1.86
 -13   1   1   14.08    1.79
 -13   1   1   14.84    2.39
 -13   1   1   16.91    2.06
  13  -1  -1   15.28    1.81
  13  -1  -1   15.05    2.38
  13  -1  -1   12.20    2.12
  13   1  -1   14.12    1.83
  13   1  -1   12.37    1.86
  13   1  -1   14.43    2.39
  13   1  -1   16.22    2.37
 -13  -1   1   12.03    1.76
 -13  -1   1   14.54    1.78
 -13  -1   1   13.32    2.57
 -13  -1   1   12.63    1.94
  13   1  -2   73.08    8.99
 -13  -1   2   77.48    6.81
 -13   1   2   77.77    8.39
 -13   1   2   85.27    9.09
 -13   1   2   74.99   10.76
 -13   1   2   79.76    7.16
  13  -1  -2   82.02    8.43
  13  -1  -2   80.77    9.12
  13  -1  -2   79.26   10.78
  13  -1  -2   73.28    7.18
  13   1  -2   84.63    8.45
  13   1  -2   85.17   10.80
  13   1  -2   83.56    7.21
 -13  -1   2   84.50    9.08
 -13  -1   2   79.44   10.76
 -13  -1   2   87.63    7.14
 -13  -1   3   12.13    1.61
 -13   1   3   11.32    1.61
 -13   1   3   13.91    1.68
 -13   1   3   13.43    2.33
 -13   1   3   14.59    1.96
  13  -1  -3   13.70    1.69
  13  -1  -3   11.86    1.75
  13  -1  -3   13.65    2.28
  13  -1  -3   12.64    2.03
  13   1  -3   15.64    1.74
  13   1  -3   11.61    1.72
  13   1  -3   12.76    2.29
  13   1  -3   12.55    1.96
 -13  -1   3   12.14    1.67
 -13  -1   3   14.31    1.68
 -13  -1   3   13.31    1.88
  13  -1  -4    5.70    1.00
 -13   1   4    4.19    0.91
 -13   1   4    6.00    0.88
 -13   1   4    4.59    1.59
 -13   1   4    7.11    1.42
  13  -1  -4    5.71    1.00
  13  -1  -4    4.68    1.01
  13  -1  -4    5.58    1.48
  13   1  -4    5.32    1.03
  13   1  -4    3.26    0.93
  13   1  -4    5.54    1.52
  13   1  -4    4.73    1.42
 -13  -1   4    5.02    1.02
 -13  -1   4    5.17    0.87
 -13  -1   4    5.11    1.47
 -13  -1   4    5.30    1.34
 -13   1   5  360.49   36.36
 -13   1   5  363.77   39.53
 -13   1   5  350.32   46.43
 -13   1   5  363.49   28.88
  13  -1  -5  372.46   36.40
  13  -1  -5  361.23   39.56
  13  -1  -5  381.69   46.46
  13  -1  -5  335.02   28.90
  13   1  -5  366.48   36.41
  13   1  -5  335.76   39.54
  13   1  -5  365.67   46.46
  13   1  -5  334.50   28.87
 -13  -1   5  352.84   36.37
 -13  -1   5  351.79   39.53
 -13  -1   5  352.75   46.44
  13   1  -6    8.65    1.17
 -13   1   6    9.19    1.24
 -13   1   6    8.87    1.22
 -13   1   6    9.60    1.83
 -13   1   6    9.86    1.65
  13  -1  -6    9.04    1.31
  13  -1  -6    9.49    1.36
  13  -1  -6   10.35    1.86
  13  -1  -6    7.43    1.73
  13   1  -6    9.63    1.37
  13   1  -6    8.56    1.29
  13   1  -6    7.62    1.90
 -13  -1   6    8.82    1.29
 -13  -1   6   10.51    1.23
 -13  -1   6    8.07    1.96
 -13   1   7   43.60    4.40
 -13   1   7   41.79    4.72
 -13   1   7   38.35    5.74
 -13   1   7   39.85    4.09
  13  -1  -7   41.14    4.43
  13  -1  -7   39.54    4.75
  13  -1  -7   44.93    5.78
  13  -1  -7   36.14    4.14
  13   1  -7   43.58    4.47
  13   1  -7   42.26    4.76
  13   1  -7   39.33    5.78
  13   1  -7   41.27    4.13
 -13  -1   7   41.84    4.43
 -13  -1   7   43.65    4.73
 -13  -1   7   37.08    5.79
  13   1  -8   35.14    3.00
 -13  -1   8   30.08    2.97
 -13   1   8   33.59    3.38
 -13   1   8   32.30    3.62
 -13   1   8   27.86    4.44
 -13   1   8   31.48    3.31
  13  -1  -8   32.10    3.41
  13  -1  -8   29.46    3.64
  13  -1  -8   31.85    4.49
  13  -1  -8   26.58    3.37
  13   1  -8   33.02    3.43
  13   1  -8   30.76    3.63
  13   1  -8   29.72    3.35
 -13  -1   8   30.51    3.38
 -13  -1   8   31.54    3.59
  13  -1  -9  291.35   21.26
  13   1  -9  289.03   21.27
 -13  -1   9  264.29   21.21
 -13   1   9  284.43   28.58
 -13   1   9  283.60   31.08
 -13   1   9  251.58   36.56
 -13   1   9  290.87   22.86
  13  -1  -9  282.46   28.62
  13  -1  -9  296.36   31.11
  13  -1  -9  250.45   22.91
  13   1  -9  279.93   28.66
  13   1  -9  276.38   31.11
  13   1  -9  265.94   22.89
 -13  -1   9  272.45   28.61
 -13  -1   9  285.79   22.55
  13   1 -10   21.46    2.29
 -13   1  10   19.34    2.28
 -13   1  10   22.20    2.47
 -13   1  10   20.84    3.35
 -13   1  10   23.02    2.58
  13  -1 -10   21.50    2.38
  13  -1 -10   19.87    2.33
  13  -1 -10   22.59    3.32
  13  -1 -10   19.20    2.68
  13   1 -10   22.68    2.49
  13   1 -10   21.94    2.55
  13   1 -10   16.31    2.45
 -13  -1  10   22.65    2.37
 -13  -1  10   23.21    2.19
 -13  -1  10   17.96    3.34
 -13   1  11   38.80    6.30
 -13   1  11   48.00    4.38
  13  -1 -11   52.16    6.34
  13  -1 -11   37.55    4.49
  13   1 -11   47.83    4.80
  13   1 -11   45.25    5.15
  13   1 -11   55.24    6.37
  13   1 -11   39.58    4.45
 -13  -1  11   45.63    4.72
 -13  -1  11   43.17    6.34
  13   1 -12   21.83    2.07
 -13   1  12   14.39    2.82
  13  -1 -12   22.90    2.87
  13  -1 -12   13.14    2.36
  13   1 -12   16.50    1.81
  13   1 -12   13.77    2.14
 -13  -1  12   11.77    2.83
  13  -1 -13   22.96    3.66
  13   1 -13   23.99    3.66
  13  -1 -14   50.74    6.91
  13   1 -14   45.88    6.91
 -13  -1  14   50.85    6.82
  13  -1 -15  139.40   18.67
  13   1 -15  141.67   18.68
 -13  -1  15  141.26   18.58
  13  -1 -16    9.17    2.66
  13   1 -16    7.45    2.32
 -13  -1  16    9.53    2.11
 -13   1  17   62.87    8.63
  13  -1 -17   59.83    8.86
  13   1 -17   54.05    8.87
 -13  -1  17   70.62    8.61
 -13   1  18   32.10    6.06
  13  -1 -18   41.22    6.35
  13   1 -18   46.95    6.60
 -13  -1  18   51.68    6.36
 -13   1  19    0.69    4.16
  13  -1 -19    0.19    4.86
 -13  -1  19    0.87    4.53
 -13   1  20    1.20    3.06
  13  -1 -20    9.66    3.80
  13   1 -20   17.74    3.50
 -13  -1  20    1.02    1.98
 -13   3   1  270.88   26.26
 -13   3   1  217.27   18.22
  13  -3  -1  247.52   19.67
  13   3  -1  254.47   19.73
 -13  -3   1  258.78   26.23
 -13   3   1  226.80   24.56
 -13   3   1  249.26   19.77
  13  -3  -1  215.67   26.72
  13  -3  -1  249.38   31.40
  13  -3  -1  224.29   19.82
  13   3  -1  211.46   26.68
  13   3  -1  263.22   31.42
  13   3  -1  223.51   19.76
 -13  -3   1  224.65   24.59
 -13  -3   1  263.62   31.34
 -13  -3   1  236.25   31.38
 -13   3   2  117.86   10.52
 -13   3   2  134.34   14.04
  13  -3  -2  132.39   10.59
 -13  -3   2  128.93   14.01
 -13   3   2  120.83   16.80
 -13   3   2  141.62   10.91
  13  -3  -2  117.21   14.26
  13  -3  -2  135.00   16.82
  13  -3  -2  119.80   10.96
  13   3  -2  138.71   13.21
  13   3  -2  117.47   14.24
  13   3  -2  147.49   16.85
  13   3  -2  119.90   10.87
 -13  -3   2  124.83   13.16
 -13  -3   2  131.73   16.85
  13  -3  -3   24.96    3.03
  13  -3  -3   25.44    2.48
  13  -3  -3   23.71    2.47
 -13   3   3   23.01    2.73
 -13   3   3   25.33    2.92
 -13   3   3   22.10    3.63
 -13   3   3   25.50    2.88
  13  -3  -3   26.15    2.79
  13   3  -3   25.74    2.88
  13   3  -3   24.09    2.94
  13   3  -3   24.90    3.67
  13   3  -3   22.11    2.92
 -13  -3   3   22.11    2.78
 -13  -3   3   24.99    2.89
 -13  -3   3   23.89    3.62
 -13   3   4   75.75    6.68
 -13   3   4   73.01    8.16
 -13   3   4   85.77    8.86
 -13   3   4   74.87   10.49
  13  -3  -4   86.88    8.21
  13  -3  -4   87.53   10.54
  13  -3  -4   77.10    7.17
  13   3  -4   81.71    8.27
  13   3  -4   72.71    8.85
  13   3  -4   82.81   10.54
  13   3  -4   73.03    7.02
 -13  -3   4   72.66    8.20
 -13  -3   4   80.91    8.84
 -13  -3   4   71.47   10.49
 -13   3   5    0.32    1.04
  13   3  -5    0.13    0.53
 -13  -3   5    0.25    0.61
 -13  -3   5   -0.30    0.93
 -13   3   5    0.88    0.85
 -13   3   5    0.16    0.59
 -13   3   5    0.27    1.21
  13  -3  -5    0.41    0.78
  13  -3  -5    0.05    0.75
  13  -3  -5    0.08    1.30
  13  -3  -5   -1.36    1.77
  13   3  -5    0.58    0.97
  13   3  -5    1.79    1.34
  13   3  -5    1.55    1.30
 -13  -3   5    0.13    0.57
  13   3  -6    7.03    1.29
 -13   3   6    6.65    1.09
 -13   3   6    5.35    1.00
 -13   3   6    7.01    1.77
 -13   3   6    6.03    1.58
  13  -3  -6    6.49    1.08
  13  -3  -6    7.05    1.60
  13  -3  -6    7.16    1.68
  13  -3  -6    7.45    2.06
  13   3  -6    7.37    1.28
  13   3  -6    5.57    1.06
  13   3  -6    5.61    1.64
 -13  -3   6    7.09    1.21
 -13  -3   6    6.44    1.02
 -13  -3   6    6.84    1.75
 -13  -3   7  108.27    8.66
 -13  -3   7  104.07    8.77
 -13   3   7  108.43   11.44
 -13   3   7  117.96   12.44
 -13   3   7  106.75   14.73
 -13   3   7  115.81    9.61
  13  -3  -7  121.65   11.51
  13  -3  -7  106.97   11.47
  13  -3  -7  117.15   14.75
  13  -3  -7   99.10    9.73
  13   3  -7  117.60   11.56
  13   3  -7  105.08   12.45
  13   3  -7  123.92   14.78
  13   3  -7  102.99    9.61
 -13  -3   7  104.51   11.51
 -13  -3   7  114.05    9.29
  13   3  -8    4.15    1.22
 -13  -3   8    5.04    1.06
 -13  -3   8    5.11    1.27
 -13   3   8    5.46    0.91
 -13   3   8    6.03    1.04
 -13   3   8    3.78    1.67
 -13   3   8    5.88    1.52
  13  -3  -8    5.07    1.03
  13  -3  -8    6.17    1.61
  13  -3  -8    4.08    2.02
  13   3  -8    5.37    1.04
  13   3  -8    4.75    0.95
  13   3  -8    3.74    1.65
 -13  -3   8    3.63    1.09
 -13  -3   8    5.22    0.91
 -13   3   9  189.22   14.86
 -13   3   9  177.60   18.17
 -13   3   9  180.99   19.77
 -13   3   9  163.52   23.33
  13  -3  -9  189.57   18.23
  13  -3  -9  187.91   23.36
  13  -3  -9  170.75   14.98
  13   3  -9  185.68   18.31
  13   3  -9  156.52   19.79
  13   3  -9  199.36   23.40
  13   3  -9  152.18   14.82
 -13  -3   9  180.06   18.27
 -13  -3   9  187.55   14.52
 -13  -3   9  188.95   23.29
 -13  -3   9  145.81   23.32
  13  -3 -10    8.96    1.62
  13   3 -10   12.15    1.61
 -13  -3  10    9.06    1.35
 -13   3  10    9.17    1.09
 -13   3  10    9.07    2.06
 -13   3  10    8.89    1.81
  13  -3 -10    8.87    1.24
  13  -3 -10    8.38    1.21
  13  -3 -10    9.95    2.00
  13   3 -10   13.03    1.61
  13   3 -10    7.96    1.29
  13   3 -10    5.66    1.93
 -13  -3  10   11.12    1.30
 -13  -3  10    8.13    1.36
 -13  -3  10    7.21    2.05
 -13   3  11  277.51   21.71
  13  -3 -11  275.44   34.62
  13   3 -11  286.58   27.12
  13   3 -11  203.03   29.39
  13   3 -11  280.67   34.64
 -13  -3  11  291.20   27.04
 -13  -3  11  242.51   27.08
 -13  -3  11  314.98   34.57
 -13   3  12  171.76   14.46
  13  -3 -12  172.04   22.74
  13   3 -12  172.01   17.77
  13   3 -12  185.24   22.78
 -13  -3  12  180.41   17.71
 -13  -3  12  154.17   17.74
 -13  -3  12  176.46   22.67
  13  -3 -13  563.12   34.35
 -13  -3  13  652.14   34.21
 -13   3  13  558.95   36.77
  13   3 -13  607.90   46.43
 -13  -3  13  572.98   46.36
 -13  -3  13  450.53   46.39
 -13   3  14   26.02    2.94
  13  -3 -14   29.02    3.79
  13   3 -14   14.01    2.57
  13   3 -14   28.56    3.58
 -13  -3  14   18.02    2.46
 -13  -3  14   29.18    3.45
  13  -3 -15   23.69    3.88
  13   3 -15   22.11    3.66
 -13  -3  15   21.58    3.52
  13  -3 -16   13.88    3.26
  13   3 -16    9.19    2.40
 -13  -3  16    9.84    2.35
  13  -3 -17   14.00    3.23
  13   3 -17   14.99    2.82
 -13  -3  17   13.73    2.85
  13  -3 -18   65.53    8.51
  13   3 -18   62.89    8.45
 -13  -3  18   50.64    8.01
 -13   3  19    0.29    2.20
  13  -3 -19    0.53    2.85
  13   3 -19    2.97    2.95
 -13  -3  19    0.13    1.14
  13   3 -20    3.95    2.72
 -13  -3  20   -0.06    2.53
  13  -5  -1  203.48   16.29
 -13   5   1  209.86   23.68
 -13   5   1  213.69   17.66
  13  -5  -1  218.22   21.82
  13   5  -1  217.10   21.87
  13   5  -1  218.26   27.92
 -13  -5   1  206.76   23.65
 -13  -5   1  219.15   27.82
 -13   5   2  519.41   55.86
 -13   5   2  493.36   41.35
  13  -5  -2  485.85   52.36
  13  -5  -2  523.50   66.82
  13   5  -2  523.82   52.43
  13   5  -2  500.78   66.83
 -13  -5   2  537.73   56.90
 -13  -5   2  481.38   66.74
 -13   5   3  223.58   25.99
 -13   5   3  238.02   19.30
  13  -5  -3  245.85   23.95
  13  -5  -3  249.43   30.60
  13   5  -3  229.06   24.00
  13   5  -3  233.08   30.60
 -13  -5   3  223.36   30.50
 -13   5   4   10.33    1.79
 -13   5   4   14.95    1.90
 -13   5   4   15.23    2.24
  13  -5  -4   16.08    1.89
  13  -5  -4   11.03    2.03
  13  -5  -4   16.64    2.59
  13   5  -4   16.93    2.05
  13   5  -4   15.67    2.65
 -13  -5   4   15.76    1.73
 -13  -5   4   15.83    2.42
 -13   5   5   28.29    2.44
 -13   5   5   19.29    2.72
 -13   5   5   25.45    2.97
  13  -5  -5   28.23    2.85
  13  -5  -5   16.99    2.81
  13  -5  -5   28.18    3.79
  13   5  -5   25.94    2.93
  13   5  -5   28.55    3.84
 -13  -5   5   25.45    2.52
 -13  -5   5   28.02    3.65
  13  -5  -6  163.96   11.73
 -13   5   6  125.22   15.39
 -13   5   6  165.80   16.77
 -13   5   6  158.59   12.72
  13  -5  -6  152.24   15.45
  13  -5  -6  127.23   15.48
  13   5  -6  159.16   15.54
  13   5  -6  158.29   19.82
 -13  -5   6  151.95   12.35
 -13  -5   6  159.03   19.72
  13  -5  -7    1.79    1.15
 -13  -5   7    0.33    0.91
 -13   5   7    1.16    0.88
 -13   5   7    1.18    0.75
 -13   5   7    0.59    1.35
  13  -5  -7    0.57    0.80
  13  -5  -7    0.57    1.31
  13   5  -7    0.66    1.03
  13   5  -7    1.00    1.52
 -13  -5   7    0.45    0.59
 -13   5   8   14.47    1.60
 -13   5   8   11.03    1.75
 -13   5   8   14.00    1.78
  13  -5  -8   14.17    1.76
  13  -5  -8    7.97    1.72
  13  -5  -8   16.09    2.52
  13   5  -8   14.13    1.87
  13   5  -8   17.36    2.57
 -13  -5   8   13.64    1.57
 -13  -5   8   15.23    2.43
 -13   5   9    1.25    0.96
 -13   5   9    3.65    0.96
 -13   5   9    2.62    1.51
  13  -5  -9    3.45    1.11
  13  -5  -9    4.10    1.58
  13   5  -9    4.70    1.36
  13   5  -9    2.23    1.63
 -13  -5   9    3.80    0.95
 -13  -5   9    3.20    1.58
 -13   5  10    4.21    0.88
 -13   5  10    2.57    0.84
 -13   5  10    4.72    1.61
  13  -5 -10    4.43    1.09
  13  -5 -10    5.56    1.68
  13   5 -10    4.93    1.26
  13   5 -10    3.99    1.72
 -13  -5  10    4.99    0.96
 -13  -5  10    4.52    1.65
 -13   5  11  105.35   14.19
 -13   5  11  138.15   11.01
  13  -5 -11  133.05   16.93
  13   5 -11  130.33   13.27
  13   5 -11  133.78   16.94
 -13  -5  11  135.42   13.16
 -13  -5  11  148.25   16.88
  13   5 -12   -0.01    1.16
 -13  -5  12    0.65    1.13
 -13   5  12   -1.02    1.56
  13  -5 -12    0.84    1.54
 -13  -5  12   -0.06    0.78
 -13   5  13  150.68   12.73
  13  -5 -13  149.99   19.74
  13   5 -13  150.63   15.48
  13   5 -13  150.89   19.74
 -13  -5  13  145.54   15.39
 -13  -5  13  151.35   19.67
 -13   5  14    0.13    1.98
  13  -5 -14   -1.14    2.95
  13   5 -14    0.74    1.09
  13   5 -14    1.12    1.68
 -13  -5  14    1.76    1.32
 -13  -5  14    0.07    1.62
 -13   5  15   61.20    5.96
  13  -5 -15   63.48    8.64
  13   5 -15   55.92    6.60
  13   5 -15   62.99    8.38
 -13  -5  15   57.65    6.54
 -13  -5  15   67.53    8.32
 -13   5  16    0.83    2.03
  13  -5 -16   -0.94    2.89
  13   5 -16    0.88    1.43
  13   5 -16   -0.22    1.78
 -13  -5  16    1.04    1.13
 -13  -5  16   -0.01    1.72
  13  -5 -17   16.83    4.32
  13   5 -17   17.99    3.26
 -13  -5  17   18.99    3.22
  13  -5 -18    6.93    3.44
  13   5 -18   12.38    3.00
 -13  -5  18   12.16    2.87
  13   5 -19    0.40    2.53
 -13  -5  19   -0.27    2.28
 -13   7   1   56.97    6.66
 -13   7   1   54.41    5.63
  13  -7  -1   58.84    6.20
  13  -7  -1   60.63    8.04
  13   7  -1   60.81    6.32
  13   7  -1   56.89    8.08
 -13  -7   1   57.14    5.17
 -13  -7   1   59.93    8.12
 -13   7   2    6.12    1.25
  13  -7  -2    5.10    1.44
 -13   7   2    6.35    1.14
  13  -7  -2    4.93    1.20
  13   7  -2    6.31    1.43
  13   7  -2    6.43    1.97
 -13  -7   2    5.70    1.14
 -13  -7   2    3.84    2.12
  13  -7  -3    6.12    1.45
 -13   7   3    5.95    1.12
 -13   7   3    6.42    1.80
  13  -7  -3    5.34    1.18
  13   7  -3    3.81    1.94
 -13  -7   3    5.61    1.11
 -13  -7   3    4.78    2.07
  13  -7  -4    5.77    1.39
  13   7  -4    4.30    1.10
 -13  -7   4    5.91    0.75
 -13   7   4    4.98    1.26
 -13   7   4    5.18    1.76
  13  -7  -4    6.04    1.34
  13   7  -4    4.68    1.88
 -13  -7   4    5.30    1.86
  13   7  -5   14.78    2.10
 -13   7   5   18.00    2.26
 -13   7   5   15.46    2.48
  13  -7  -5   17.25    2.31
  13  -7  -5   16.32    2.89
  13   7  -5   16.37    2.24
 -13  -7   5   16.18    1.94
 -13  -7   5   15.95    2.88
  13  -7  -6  119.64    9.49
  13   7  -6  115.37   10.07
 -13   7   6  115.15   13.40
 -13   7   6  131.85   10.40
  13  -7  -6  119.77   12.40
  13   7  -6  130.15   15.88
 -13  -7   6  117.19   12.30
 -13  -7   6  116.33   15.78
  13  -7  -7   10.39    1.71
 -13   7   7   10.88    1.82
 -13   7   7   10.36    2.09
  13  -7  -7    8.92    1.99
  13   7  -7   10.49    1.75
  13   7  -7   12.60    2.35
 -13  -7   7   11.16    1.48
 -13  -7   7   12.25    2.29
  13  -7  -8   10.64    1.68
 -13   7   8    8.05    1.44
 -13   7   8    9.40    1.98
  13  -7  -8    7.66    1.53
  13   7  -8    6.41    1.60
  13   7  -8    9.45    2.13
 -13  -7   8    8.93    1.32
 -13  -7   8    9.64    2.08
 -13   7   9   17.73    1.87
 -13  -7   9   14.99    1.98
 -13   7   9   13.57    2.22
  13  -7  -9   14.24    2.25
  13  -7  -9   17.60    2.91
  13   7  -9   16.29    2.23
  13   7  -9   15.32    2.86
 -13  -7   9   18.04    2.06
 -13   7  10    1.05    1.58
  13  -7 -10    1.47    1.26
  13  -7 -10    1.98    1.75
  13   7 -10    2.55    1.08
  13   7 -10    2.25    1.70
 -13  -7  10    1.33    0.80
 -13  -7  10    1.29    1.67
 -13   7  11   59.80    9.61
 -13   7  11   97.51    7.83
  13  -7 -11   67.41    8.92
  13  -7 -11   87.34   11.46
  13   7 -11  101.99    9.11
  13   7 -11   96.79   11.54
 -13  -7  11  100.34    8.95
 -13  -7  11   94.41   11.46
 -13   7  12    6.83    1.33
 -13   7  12    0.91    1.03
  13  -7 -12    5.95    2.65
  13   7 -12    6.54    1.33
  13   7 -12    6.83    1.95
 -13  -7  12    5.30    1.19
 -13  -7  12    4.99    1.87
 -13   7  13  130.30    8.81
  13  -7 -13  131.95   13.18
  13   7 -13  142.21   10.31
  13   7 -13  143.39   13.05
 -13  -7  13  134.43   12.93
  13   7 -14    1.03    1.30
 -13   7  14    0.76    1.88
  13  -7 -14    0.95    2.69
  13   7 -14    2.65    1.64
 -13  -7  14   -0.17    1.12
 -13  -7  14    3.22    1.83
 -13   7  15   -0.43    2.22
  13  -7 -15    3.79    3.65
  13   7 -15    4.14    2.06
  13   7 -15    7.47    1.99
 -13  -7  15    0.52    1.86
 -13  -7  15    6.60    1.97
  13  -7 -16   92.67   11.60
  13   7 -16  115.68   11.11
 -13  -7  16  120.24   11.03
  13   7 -17   52.65    8.08
 -13  -7  17   61.30    8.07
  13   7 -18   44.58    4.07
 -13  -7  18   -0.45    3.39
 -13   9   1  123.69   12.17
 -13   9   1  123.01    9.64
  13  -9  -1  120.01   11.26
  13  -9  -1  110.17   14.39
  13   9  -1  116.21   11.31
 -13  -9   1  101.55   14.71
  13   9  -2   69.22    5.69
 -13  -9   2   66.08    5.46
 -13   9   2   67.84    7.32
 -13   9   2   71.59    6.19
  13  -9  -2   68.04    6.82
  13  -9  -2   66.19    8.75
 -13  -9   2   64.96    8.89
 -13   9   3  186.72   13.98
  13  -9  -3  183.25   12.99
  13   9  -3  180.82   13.83
 -13   9   3  176.82   18.50
  13  -9  -3  184.24   17.09
 -13  -9   3  167.78   16.96
 -13  -9   3  164.80   21.82
 -13   9   4   -0.01    1.12
  13   9  -4   -0.05    1.35
 -13  -9   4    0.11    0.65
 -13   9   4   -0.07    1.04
  13  -9  -4    0.69    1.30
  13  -9  -4    0.14    1.81
  13   9  -4    1.68    1.27
 -13  -9   4    0.90    2.28
 -13   9   5   -0.53    1.24
 -13   9   5    5.28    1.90
  13  -9  -5    6.55    1.55
  13  -9  -5    8.48    2.09
  13   9  -5    8.37    1.51
  13   9  -5    6.54    2.08
 -13  -9   5    7.25    1.18
 -13  -9   5    7.05    2.43
  13  -9  -6   13.91    1.89
 -13   9   6   15.93    2.29
  13  -9  -6   11.68    1.89
  13   9  -6   13.36    1.84
  13   9  -6   14.29    2.51
 -13  -9   6   12.33    1.52
 -13  -9   6   10.64    2.56
 -13   9   7   27.44    2.94
  13  -9  -7   24.78    2.72
  13  -9  -7   25.96    3.45
  13   9  -7   22.37    2.64
  13   9  -7   23.06    3.43
 -13  -9   7   25.68    2.41
 -13  -9   7   20.37    3.37
 -13   9   8   31.62    3.09
  13  -9  -8   22.86    2.86
  13  -9  -8   25.74    3.62
  13   9  -8   28.24    2.83
  13   9  -8   23.85    3.61
 -13  -9   8   30.19    2.72
 -13  -9   8   19.74    3.52
  13  -9  -9   20.39    2.29
  13   9  -9   19.20    1.99
 -13  -9   9   19.44    1.72
 -13   9   9   21.24    2.60
  13  -9  -9   14.15    2.31
  13   9  -9   20.36    2.88
 -13  -9   9   14.21    2.83
 -13   9  10   12.99    1.60
 -13  -9  10   14.32    1.79
  13  -9 -10    7.65    2.07
  13  -9 -10   10.53    2.38
  13   9 -10   14.23    1.92
  13   9 -10   11.54    2.22
 -13   9  11    3.30    1.61
  13  -9 -11    6.26    2.78
  13   9 -11    3.17    1.79
  13   9 -11    7.44    1.98
 -13  -9  11    0.15    1.10
 -13  -9  11    7.69    2.12
  13   9 -12    5.96    1.54
 -13  -9  12   -0.59    0.91
 -13   9  12    1.32    2.20
  13  -9 -12    8.19    3.00
  13   9 -12    6.03    1.74
 -13  -9  12    7.61    2.30
  13   9 -13   22.92    2.61
  13  -9 -13   20.87    3.61
  13   9 -13   16.09    2.36
 -13  -9  13   21.40    3.14
  13   9 -14    9.73    2.59
 -13  -9  14   10.89    2.99
  13   9 -15   13.03    3.80
 -13  -9  15   14.86    3.33
 -13 -11   2    9.46    1.55
 -13  11   2    9.12    2.70
  13 -11  -2   10.19    3.10
  13  11  -2    8.56    2.13
 -13  11   3   57.81    5.79
  13 -11  -3   52.91    7.98
  13  11  -3   49.61    6.15
 -13 -11   3   57.66    6.04
 -13  11   4   14.28    3.22
  13 -11  -4   17.83    3.88
  13  11  -4   18.55    2.86
 -13 -11   4   20.24    2.56
 -13  11   5   35.04    4.24
  13 -11  -5   36.46    5.63
  13  11  -5   35.44    4.27
 -13 -11   5   33.00    3.97
 -13 -11   6   38.26    3.45
 -13  11   6   34.51    4.35
  13 -11  -6   31.83    5.88
  13  11  -6   35.66    4.37
 -13  11   7   25.38    4.13
  13 -11  -7   25.91    4.68
  13  11  -7   25.73    3.31
 -13 -11   7   23.21    2.92
  12   0  -1   -0.08    0.55
  12   0  -1   -0.52    0.83
 -12   0   1    0.30    0.55
 -12   0   1   -0.09    0.59
 -12   0   1    0.99    1.24
 -12   0   1    0.59    1.03
  12   0  -1   -0.39    0.81
  12   0  -1    0.25    1.09
 -12   0   2   39.38    3.50
  12   0  -2   38.66    4.56
 -12   0   2   42.82    4.56
 -12   0   2   36.10    5.46
 -12   0   2   41.47    3.91
  12   0  -2   38.04    4.29
  12   0  -2   39.31    5.49
  12   0  -2   38.93    3.95
 -12   0   3   -0.04    0.69
 -12   0   3   -0.11    0.53
 -12   0   3   -0.29    1.05
 -12   0   3    0.47    1.04
  12   0  -3    0.23    0.78
  12   0  -3    0.07    0.68
  12   0  -3    0.03    1.09
  12   0  -3    0.21    1.07
 -12   0   4  104.77   11.42
 -12   0   4  102.78    8.67
  12   0  -4  104.20    8.64
  12   0  -4  101.54    8.68
 -12   0   4  102.99   10.68
 -12   0   4   96.43   13.68
  12   0  -4  107.07   11.60
  12   0  -4  100.20   13.70
 -12   0   5    0.07    0.61
 -12   0   5   -0.25    0.48
 -12   0   5    1.94    1.15
 -12   0   5    0.02    1.08
  12   0  -5    0.01    0.66
  12   0  -5    0.04    0.62
  12   0  -5    0.56    1.12
  12   0  -5    3.27    1.16
 -12   0   6  127.27   10.69
 -12   0   6  125.63   13.16
 -12   0   6  128.71   14.28
 -12   0   6  125.18   16.86
  12   0  -6  132.12   13.19
  12   0  -6  132.67   14.30
  12   0  -6  125.21   16.88
  12   0  -6  119.14   10.85
 -12   0   7    0.41    0.70
  12   0  -7    0.00    0.75
 -12   0   7    0.35    0.56
 -12   0   7   -0.40    0.38
 -12   0   7   -0.06    1.30
  12   0  -7    1.01    0.62
  12   0  -7    0.52    0.51
  12   0  -7    0.76    1.18
 -12   0   8  629.59   63.39
 -12   0   8  619.48   68.95
 -12   0   8  567.59   80.92
 -12   0   8  630.74   49.85
  12   0  -8  608.46   63.41
  12   0  -8  666.37   80.97
  12   0  -8  644.88   49.91
  12   0  -9    0.69    0.80
 -12   0   9    0.45    0.66
 -12   0   9    0.02    0.47
 -12   0   9   -0.65    1.37
 -12   0   9    0.78    1.06
  12   0  -9    0.05    0.64
  12   0  -9   -0.42    1.27
 -12   0  10   63.48    6.72
 -12   0  10   62.21    8.81
  12   0 -10   66.52    6.76
  12   0 -10   64.87    7.31
  12   0 -10   76.24    8.86
  12   0 -10   61.48    5.97
 -12   0  11   -0.37    1.47
  12   0 -11    1.22    1.34
  12   0 -11    0.12    1.24
 -12   0  12   70.06   11.33
  12   0 -12  105.28   11.43
  12   0 -12   81.32    7.56
 -12   0  13   -0.21    0.99
  12   0 -13   -0.05    1.45
  12   0 -13    0.34    1.33
  12   0 -14  495.45   64.54
  12   0 -15    1.85    1.64
 -12   0  16  132.73   17.36
  12   0 -16  129.10   17.47
 -12   0  17    0.62    1.50
  12   0 -17   -0.04    2.05
 -12   0  18  204.17   27.25
  12   0 -18  212.74   27.46
 -12   0  19   -0.01    2.56
  12   0 -19    2.03    3.51
 -12   0  20   -0.06    1.87
  12  -2  -1  407.59   32.90
 -12   2   1  393.14   41.27
 -12   2   1  400.50   44.89
 -12   2   1  388.21   52.68
 -12   2   1  438.73   32.72
  12  -2  -1  402.07   44.92
  12  -2  -1  436.30   52.72
  12  -2  -1  370.54   32.70
  12   2  -1  430.53   41.34
  12   2  -1  397.30   44.90
  12   2  -1  418.61   52.70
  12   2  -1  408.23   32.69
 -12  -2   1  407.17   41.30
 -12  -2   1  394.57   44.88
 -12  -2   1  415.35   52.69
 -12   2   2    8.63    1.12
 -12   2   2   10.29    1.25
 -12   2   2    9.37    1.23
 -12   2   2    8.73    1.74
  12  -2  -2    8.27    1.28
  12  -2  -2    9.23    1.32
  12  -2  -2    7.65    1.75
  12  -2  -2    7.24    1.73
  12   2  -2    8.52    1.34
  12   2  -2    7.94    1.22
  12   2  -2    8.73    1.74
  12   2  -2    6.61    1.56
 -12  -2   2    8.19    1.29
 -12  -2   2    7.51    1.18
 -12  -2   2    9.48    1.85
 -12   2   3    6.88    1.00
 -12   2   3    5.59    0.97
 -12   2   3    5.81    1.51
 -12   2   3    5.56    1.43
  12  -2  -3    6.10    1.06
  12  -2  -3    5.48    1.06
  12  -2  -3    5.52    1.51
  12  -2  -3    5.63    1.52
  12   2  -3    7.32    1.16
  12   2  -3    5.64    0.98
  12   2  -3    6.01    1.52
  12   2  -3    6.61    1.42
 -12  -2   3    6.23    1.10
 -12  -2   3    5.99    0.93
 -12  -2   3    4.45    1.52
  12   2  -4  133.12   11.28
 -12  -2   4  139.64   14.93
 -12   2   4  134.80   13.96
 -12   2   4  134.17   15.17
 -12   2   4  127.41   17.88
 -12   2   4  150.22   11.53
  12  -2  -4  136.26   13.99
  12  -2  -4  136.94   15.19
  12  -2  -4  145.17   17.91
  12  -2  -4  129.32   11.52
  12   2  -4  132.02   15.18
  12   2  -4  129.38   17.90
  12   2  -4  135.00   11.48
 -12  -2   4  135.78   14.00
 -12  -2   4  142.35   17.90
  12   2  -5   12.94    1.52
 -12   2   5   12.44    1.46
 -12   2   5   11.02    1.46
 -12   2   5   13.33    2.14
 -12   2   5   10.56    1.80
  12  -2  -5   12.31    1.47
  12  -2  -5    9.75    1.49
  12  -2  -5   11.58    2.07
  12  -2  -5   10.12    1.86
  12   2  -5   10.01    1.53
  12   2  -5   12.10    1.51
  12   2  -5   11.47    1.85
 -12  -2   5   10.91    1.47
 -12  -2   5   11.37    1.41
 -12  -2   5   11.05    2.02
 -12   2   6  114.18   11.80
 -12   2   6  113.56   12.81
 -12   2   6  118.25   15.16
 -12   2   6  110.13    9.80
  12  -2  -6  117.67   12.85
  12  -2  -6  120.42   15.18
  12  -2  -6  102.13    9.84
  12   2  -6  118.46   11.87
  12   2  -6  113.65   12.83
  12   2  -6  113.40   15.17
  12   2  -6  112.99    9.84
 -12  -2   6  116.84   11.84
 -12  -2   6  114.42   12.81
 -12  -2   6  119.15   15.17
 -12   2   7    2.07    0.59
 -12   2   7    2.74    0.52
 -12   2   7    2.27    1.37
 -12   2   7    2.00    1.21
  12  -2  -7    2.96    0.65
  12  -2  -7    3.12    1.27
  12  -2  -7    2.58    1.29
  12   2  -7    1.20    1.00
  12   2  -7    2.18    0.66
  12   2  -7    2.12    1.29
  12   2  -7    2.48    1.32
 -12  -2   7    1.82    0.64
 -12  -2   7    2.05    0.57
 -12  -2   7    1.13    1.27
 -12   2   8    2.17    0.82
 -12   2   8    2.45    0.68
 -12   2   8    1.70    0.53
 -12   2   8    1.77    1.33
  12  -2  -8    1.98    0.78
  12  -2  -8    2.72    0.96
  12  -2  -8    2.89    1.29
  12  -2  -8    2.46    1.31
  12   2  -8    1.91    0.88
  12   2  -8    1.45    0.74
  12   2  -8    2.46    1.34
  12   2  -8    1.49    1.25
 -12  -2   8    1.70    0.78
 -12  -2   8    2.53    0.61
 -12  -2   8    2.72    1.27
  12  -2  -9   31.61    3.06
  12   2  -9   34.43    3.16
  12   2  -9   33.11    3.04
 -12   2   9   35.55    3.88
 -12   2   9   30.89    4.79
 -12   2   9   31.49    3.52
  12  -2  -9   37.89    3.63
  12  -2  -9   33.32    3.62
  12  -2  -9   32.88    4.83
  12   2  -9   35.80    3.73
  12   2  -9   30.91    3.91
 -12  -2   9   32.33    3.65
 -12  -2   9   37.11    3.21
 -12  -2   9   34.20    4.83
 -12   2  10    8.73    1.91
 -12   2  10   11.41    1.79
  12  -2 -10   10.52    1.98
  12  -2 -10    8.43    1.81
  12   2 -10   12.07    1.43
  12   2 -10    8.66    1.33
  12   2 -10    9.94    2.03
  12   2 -10   10.35    1.95
 -12  -2  10   10.10    1.25
 -12  -2  10    8.58    1.30
 -12  -2  10    9.22    2.01
 -12   2  11   47.54    4.70
 -12   2  11   64.49    4.91
  12   2 -11   54.23    4.91
  12  -2 -11   55.41    7.69
  12  -2 -11   57.38    5.50
  12   2 -11   58.88    5.93
  12   2 -11   55.86    6.36
  12   2 -11   60.25    7.72
 -12  -2  11   56.35    5.84
 -12  -2  11   52.65    5.88
 -12  -2  11   61.62    7.62
 -12  -2  11   50.25    7.68
  12  -2 -12   74.29    5.92
 -12   2  12   60.24    9.51
 -12   2  12   76.66    6.45
  12  -2 -12   68.51    6.64
  12   2 -12   76.84    7.39
  12   2 -12   76.37    9.64
  12   2 -12   66.48    6.52
 -12  -2  12   76.14    9.53
 -12  -2  12   56.81    9.57
 -12   2  13   51.88    4.98
  12  -2 -13   59.87    7.27
  12   2 -13   46.49    5.88
  12   2 -13   60.84    7.28
 -12  -2  13   50.49    5.42
 -12  -2  13   57.40    7.12
  12  -2 -14   77.38   10.71
  12   2 -14   82.69   10.72
 -12  -2  14   78.37   10.59
  12  -2 -15  366.61   48.68
  12   2 -15  376.61   48.68
 -12  -2  15  374.21   48.59
  12  -2 -16   16.35    3.20
  12   2 -16   13.38    2.90
 -12  -2  16   17.28    2.82
  12  -2 -17   13.76    3.74
  12   2 -17   15.15    3.32
 -12  -2  17   15.48    3.11
 -12   2  18    6.79    2.36
  12  -2 -18    9.31    2.82
  12   2 -18   14.71    3.07
 -12  -2  18    9.90    2.18
 -12   2  19   -0.75    3.80
 -12  -2  19    0.53    3.70
  12   2 -20    6.09    3.12
 -12  -2  20    3.27    2.67
  12  -4  -1  239.04   17.75
 -12   4   1  225.88   22.15
 -12   4   1  230.14   24.07
 -12   4   1  220.43   28.30
 -12   4   1  233.04   17.92
  12  -4  -1  229.51   22.20
  12  -4  -1  240.90   28.34
  12  -4  -1  155.14   17.85
  12   4  -1  244.13   22.25
  12   4  -1  175.76   24.04
  12   4  -1  214.53   17.86
 -12  -4   1  192.76   22.16
 -12  -4   1  253.67   24.06
 -12  -4   1  240.71   28.25
 -12  -4   1  207.18   28.29
 -12   4   2   68.37    5.22
 -12   4   2   54.43    6.26
 -12   4   2   62.49    6.81
 -12   4   2   57.91    8.13
  12  -4  -2   68.01    6.34
  12  -4  -2   50.71    6.30
  12  -4  -2   63.28    8.16
  12  -4  -2   47.12    5.62
  12   4  -2   65.68    6.41
  12   4  -2   49.09    6.78
  12   4  -2   63.85    8.16
  12   4  -2   55.26    5.59
 -12  -4   2   58.23    6.34
 -12  -4   2   69.01    6.80
 -12  -4   2   64.91    8.06
 -12  -4   2   61.37    8.16
 -12   4   3  641.24   50.53
 -12   4   3  631.65   62.24
 -12   4   3  612.12   67.71
 -12   4   3  593.36   79.42
  12  -4  -3  623.88   62.27
  12  -4  -3  651.03   62.28
  12  -4  -3  662.05   79.47
  12  -4  -3  529.08   49.02
  12   4  -3  628.50   62.32
  12   4  -3  548.43   67.70
  12   4  -3  678.62   79.49
  12   4  -3  564.09   48.95
 -12  -4   3  552.60   62.27
 -12  -4   3  649.62   67.70
 -12  -4   3  617.62   79.39
 -12  -4   3  577.06   79.43
  12  -4  -4  214.44   18.00
  12  -4  -4  231.43   18.34
  12   4  -4  211.76   24.04
 -12  -4   4  208.01   18.02
 -12   4   4  214.62   22.49
 -12   4   4  226.22   24.46
 -12   4   4  217.61   28.76
 -12   4   4  227.13   18.17
  12  -4  -4  227.05   22.52
  12  -4  -4  234.80   28.79
  12   4  -4  222.13   22.58
  12   4  -4  222.97   28.79
  12   4  -4  202.17   18.08
 -12  -4   4  222.86   24.44
 -12  -4   4  237.64   28.72
 -12  -4   4  201.21   28.77
  12   4  -5   18.72    1.95
 -12  -4   5   20.34    1.26
 -12   4   5   18.45    2.11
 -12   4   5   19.16    2.25
 -12   4   5   17.75    2.88
 -12   4   5   18.55    2.42
  12  -4  -5   20.82    2.18
  12  -4  -5   16.24    2.20
  12  -4  -5   21.40    2.96
  12  -4  -5   18.66    2.74
  12   4  -5   17.20    2.27
  12   4  -5   17.02    2.96
  12   4  -5   16.11    2.32
 -12  -4   5   18.54    2.22
 -12  -4   5   17.70    2.81
 -12  -4   5   14.80    3.02
 -12   4   6  323.68   25.96
 -12   4   6  341.03   35.19
 -12   4   6  348.68   38.29
 -12   4   6  374.28   28.05
  12  -4  -6  362.53   35.23
  12  -4  -6  318.54   35.24
  12  -4  -6  353.51   44.99
  12  -4  -6  364.04   28.10
  12   4  -6  361.70   35.30
  12   4  -6  321.03   38.28
  12   4  -6  365.48   45.02
  12   4  -6  315.37   27.97
 -12  -4   6  337.67   35.25
 -12  -4   6  360.12   27.68
 -12  -4   6  346.26   44.93
 -12  -4   6  337.75   45.01
 -12  -4   7   94.91    8.40
 -12   4   7   94.63   10.31
 -12   4   7  113.30   11.23
 -12   4   7   93.29   13.27
 -12   4   7  109.57    8.76
  12  -4  -7  109.23   10.37
  12  -4  -7   89.36   10.36
  12  -4  -7  101.19   13.31
  12  -4  -7  101.23    8.87
  12   4  -7  108.72   10.45
  12   4  -7   91.57   11.22
  12   4  -7  105.42   13.35
  12   4  -7   90.13    8.69
 -12  -4   7  102.53    8.40
 -12  -4   7   99.97   13.24
 -12  -4   7   92.59   13.36
  12   4  -8  233.19   21.18
 -12   4   8  270.36   26.04
 -12   4   8  268.47   28.34
 -12   4   8  238.81   33.32
 -12   4   8  266.91   20.95
  12  -4  -8  272.93   26.09
  12  -4  -8  255.87   26.10
  12  -4  -8  260.10   33.36
  12  -4  -8  240.78   21.00
  12   4  -8  265.27   26.16
  12   4  -8  232.14   28.34
  12   4  -8  248.70   33.37
 -12  -4   8  247.41   26.13
 -12  -4   8  263.24   20.60
 -12  -4   8  245.17   33.28
 -12  -4   8  223.54   33.36
 -12   4   9   80.23    6.61
 -12   4   9   86.21    7.99
 -12   4   9   78.56    8.67
 -12   4   9   63.99   10.31
  12  -4  -9   81.19    8.03
  12  -4  -9   69.93    8.03
  12  -4  -9   86.68   10.41
  12  -4  -9   68.50    7.08
  12   4  -9   78.61    8.11
  12   4  -9   74.23    8.71
  12   4  -9   74.71   10.38
  12   4  -9   66.21    6.90
 -12  -4   9   83.10    8.01
 -12  -4   9   70.62    8.09
 -12  -4   9   79.17   10.30
 -12  -4   9   70.43   10.46
 -12   4  10   28.57    2.37
  12   4 -10   28.99    2.61
 -12  -4  10   25.32    2.38
 -12   4  10   24.27    2.81
 -12   4  10   21.99    2.36
 -12   4  10   17.97    3.57
  12  -4 -10   23.89    2.63
  12  -4 -10   27.75    3.70
  12  -4 -10   22.35    3.19
  12   4 -10   28.52    2.84
  12   4 -10   25.16    2.90
  12   4 -10   16.48    2.81
 -12  -4  10   27.09    2.67
 -12  -4  10   21.55    2.77
 -12  -4  10   18.03    3.90
 -12   4  11    1.18    1.31
  12  -4 -11    0.52    1.41
  12   4 -11    1.58    0.93
  12   4 -11    0.69    0.77
  12   4 -11    2.66    1.55
 -12  -4  11    0.78    0.78
 -12  -4  11   -0.78    1.10
 -12  -4  11    2.75    1.26
 -12   4  12  143.30   11.24
  12  -4 -12  135.98   17.61
  12   4 -12  151.30   13.81
  12   4 -12  109.63   14.87
  12   4 -12  146.51   17.66
 -12  -4  12  146.05   13.71
 -12  -4  12  106.63   13.73
 -12  -4  12  153.76   17.57
 -12   4  13   58.51    4.99
  12  -4 -13   54.83    7.05
  12   4 -13   53.20    5.46
  12   4 -13   39.44    5.79
  12   4 -13   57.26    7.08
 -12  -4  13   56.81    5.42
 -12  -4  13   39.32    5.44
 -12  -4  13   61.16    7.00
 -12   4  14    3.48    1.67
  12  -4 -14    4.66    2.01
  12   4 -14    4.54    1.30
  12   4 -14    5.55    1.81
 -12  -4  14    3.04    1.14
 -12  -4  14    5.00    1.72
 -12   4  15   -0.75    1.80
  12  -4 -15    0.01    2.48
  12   4 -15    0.55    1.03
  12   4 -15   -0.19    1.64
 -12  -4  15   -0.71    1.60
  12  -4 -16   88.30    9.83
  12   4 -16   54.01    7.99
  12   4 -16   80.01    9.64
 -12  -4  16   62.06    7.37
 -12  -4  16   93.03    9.58
  12  -4 -17   24.52    4.64
  12   4 -17   25.33    4.65
 -12  -4  17   29.94    4.24
  12  -4 -18   24.17    5.26
  12   4 -18   35.03    4.58
 -12  -4  18   22.69    4.36
 -12  -4  19    0.75    1.81
 -12   4  19    3.39    2.89
  12  -4 -19    2.65    3.50
  12   4 -19    1.74    2.53
  12   4 -20    8.25    3.02
 -12  -4  20    0.08    2.48
 -12   6   1    2.09    0.68
  12  -6  -1    1.28    0.71
  12  -6  -1    1.34    1.18
 -12   6   1    1.67    1.51
  12   6  -1    1.82    1.18
  12   6  -1    2.82    2.35
 -12  -6   1    1.59    0.80
 -12  -6   1    2.42    1.63
 -12   6   2    9.73    1.58
  12  -6  -2   13.71    1.40
 -12   6   2   10.86    2.05
  12  -6  -2   14.32    2.35
  12   6  -2   11.56    1.78
  12   6  -2    9.43    2.37
 -12  -6   2   11.89    1.50
 -12  -6   2    9.92    2.07
  12   6  -3    4.89    1.06
 -12  -6   3    4.96    0.63
 -12   6   3    3.92    1.01
 -12   6   3    5.00    1.64
  12  -6  -3    5.07    1.10
  12  -6  -3    5.90    1.72
  12   6  -3    4.99    1.83
 -12  -6   3    2.94    1.41
 -12   6   4   20.22    1.93
 -12  -6   4   15.87    1.23
 -12   6   4   18.59    2.26
  12  -6  -4   18.39    2.17
  12  -6  -4   17.16    2.96
  12   6  -4   18.57    2.31
  12   6  -4   19.36    3.07
 -12  -6   4   16.74    2.79
  12   6  -5   46.55    3.96
 -12   6   5   40.09    4.63
 -12   6   5   44.58    5.01
 -12   6   5   47.50    4.41
  12  -6  -5   47.62    4.66
  12  -6  -5   30.30    4.68
  12  -6  -5   45.48    6.05
  12   6  -5   47.51    4.76
 -12  -6   5   43.78    3.94
 -12  -6   5   40.27    5.93
 -12  -6   6  101.74    8.14
 -12   6   6   88.85   10.67
 -12   6   6  112.27   11.65
 -12   6   6  109.29    9.07
  12  -6  -6  111.18   10.76
  12  -6  -6   67.72   10.71
  12  -6  -6  114.57   13.78
  12   6  -6  113.06   10.82
  12   6  -6  110.13   13.80
 -12  -6   6  110.11    8.70
  12   6  -7    1.79    1.16
 -12  -6   7    1.11    1.10
 -12   6   7    1.47    1.02
 -12   6   7    1.98    0.88
 -12   6   7    0.77    1.40
  12  -6  -7    0.61    1.11
  12  -6  -7    1.31    1.05
  12  -6  -7    1.40    1.47
  12   6  -7    1.66    0.98
 -12  -6   7    1.32    0.75
 -12   6   8   39.02    3.32
 -12   6   8   28.72    3.83
 -12   6   8   36.44    4.20
  12  -6  -8   35.65    4.02
  12  -6  -8   38.42    5.19
  12   6  -8   33.77    4.04
  12   6  -8   38.11    5.18
 -12  -6   8   39.15    3.88
 -12  -6   8   40.87    5.12
  12  -6  -9   39.90    3.37
  12   6  -9   37.20    3.36
 -12  -6   9   37.98    3.23
 -12   6   9   36.53    4.10
 -12   6   9   26.00    3.25
 -12   6   9   39.61    3.78
  12  -6  -9   22.32    3.84
  12   6  -9   42.19    3.96
 -12  -6   9   41.24    3.80
  12  -6 -10   -0.23    1.19
 -12  -6  10   -0.41    1.11
 -12   6  10   -0.59    0.77
 -12   6  10    0.13    0.69
 -12   6  10    0.25    1.45
  12  -6 -10    1.35    0.86
  12  -6 -10   -0.28    1.45
  12   6 -10    0.19    1.12
  12   6 -10   -0.48    1.56
 -12  -6  10    0.86    0.76
 -12   6  11  112.85    7.96
  12   6 -11  111.99    7.62
 -12  -6  11  118.87    7.47
 -12   6  11   93.86   10.32
 -12   6  11   58.69   10.26
  12  -6 -11   80.64    9.52
  12  -6 -11   70.37    9.56
  12  -6 -11  103.17   12.37
  12   6 -11  107.60    9.69
 -12  -6  11  108.56    9.59
 -12   6  12  189.94   14.56
  12  -6 -12  146.42   22.66
  12   6 -12  177.58   17.81
  12   6 -12  157.76   22.67
 -12  -6  12  176.70   17.72
 -12  -6  12  168.31   22.61
 -12  -6  13   28.65    3.01
 -12   6  13   32.19    3.64
  12  -6 -13   36.14    5.01
  12   6 -13   32.00    3.66
  12   6 -13   29.16    4.66
 -12  -6  13   30.51    3.58
 -12   6  14    0.26    1.72
  12  -6 -14    1.06    3.06
  12   6 -14   -1.58    1.68
  12   6 -14    0.52    1.68
 -12  -6  14    0.48    0.98
 -12  -6  14    0.63    1.66
 -12   6  15   47.78    7.63
  12  -6 -15  101.94   11.88
  12   6 -15   92.85   11.48
 -12  -6  15   90.25    8.97
 -12  -6  15   88.65   11.38
  12  -6 -16   30.83    4.29
  12   6 -16   20.97    2.90
  12   6 -16   26.82    3.40
 -12  -6  16   33.85    3.38
  12  -6 -17   25.39    5.48
  12   6 -17   30.72    4.91
 -12  -6  17   37.68    5.01
  12   6 -18   53.29    4.60
 -12  -6  18    2.12    3.78
  12   6 -19    7.76    2.76
 -12  -6  19   -0.95    2.40
 -12   8   1    0.34    1.10
  12   8  -1    0.44    0.87
 -12   8   1    0.57    0.86
  12  -8  -1    0.42    0.96
  12  -8  -1    0.48    1.20
  12   8  -1    2.37    1.79
 -12  -8   1    0.27    0.79
 -12  -8   1    0.40    2.16
  12   8  -2   -0.80    0.87
 -12  -8   2    0.35    0.57
 -12   8   2    0.01    0.85
 -12   8   2    0.52    1.58
  12  -8  -2    0.92    0.95
  12  -8  -2    1.79    1.72
  12   8  -2    0.47    1.68
 -12  -8   2    0.81    2.48
 -12   8   3   84.18    9.78
 -12   8   3   83.00    7.82
  12  -8  -3   85.35    9.05
  12  -8  -3   93.21   11.66
  12   8  -3   87.76    9.13
  12   8  -3   82.30   11.65
 -12  -8   3   90.26   11.72
  12  -8  -4    3.67    1.38
 -12   8   4    4.78    1.10
 -12   8   4    3.48    1.78
  12  -8  -4    6.68    1.35
  12   8  -4    4.93    1.37
  12   8  -4    5.25    1.88
 -12  -8   4    4.54    1.02
 -12  -8   4    3.52    1.83
 -12   8   5    4.22    1.11
 -12   8   5    5.97    1.81
  12  -8  -5    6.32    1.35
  12  -8  -5    4.86    1.87
  12   8  -5    5.99    1.38
  12   8  -5    4.65    1.87
 -12  -8   5    4.26    1.01
 -12  -8   5    3.17    1.84
 -12   8   6   10.24    1.46
  12   8  -6   10.21    1.70
 -12   8   6    9.13    1.51
  12  -8  -6    9.72    1.65
  12  -8  -6    8.57    2.24
  12   8  -6   10.59    1.70
 -12  -8   6   10.09    1.41
 -12  -8   6    8.61    2.20
 -12   8   7   71.62    6.37
 -12  -8   7   75.42    6.07
 -12   8   7   72.89    8.37
  12  -8  -7   74.02    7.75
  12  -8  -7   75.95    9.96
  12   8  -7   72.45    7.80
  12   8  -7   77.12    9.98
 -12  -8   7   70.43    7.66
 -12  -8   8    1.88    1.26
 -12   8   8    2.95    1.10
 -12   8   8    2.09    1.63
  12  -8  -8    2.04    1.31
  12  -8  -8    0.03    1.66
  12   8  -8    1.72    1.20
  12   8  -8    1.18    1.68
 -12  -8   8    1.94    0.87
  12   8  -9    2.67    1.32
 -12   8   9    1.01    1.06
 -12   8   9    1.97    1.63
  12  -8  -9    0.67    1.09
  12  -8  -9    2.78    1.76
  12   8  -9    1.10    1.19
 -12  -8   9    1.16    1.12
 -12  -8   9    2.47    1.72
 -12   8  10    1.57    1.19
 -12   8  10    2.83    1.70
  12  -8 -10    2.95    1.51
  12  -8 -10    4.42    1.95
  12   8 -10    3.80    1.45
  12   8 -10    1.54    1.73
 -12  -8  10    3.14    1.01
 -12  -8  10    3.57    1.78
  12  -8 -11    0.87    1.86
  12   8 -11    0.56    1.15
 -12   8  11    0.07    1.29
 -12   8  11    4.79    2.15
  12  -8 -11    0.15    1.34
  12   8 -11    2.21    1.72
 -12  -8  11    0.81    0.71
 -12  -8  11   -0.04    1.72
 -12   8  12   63.37    8.38
 -12   8  12  106.32    7.10
  12  -8 -12   57.13    7.67
  12  -8 -12  114.02   10.20
  12   8 -12  115.84    7.91
  12   8 -12  111.82    9.97
 -12  -8  12  112.20    9.87
 -12   8  13   -0.21    1.87
  12  -8 -13    6.00    2.94
  12   8 -13    6.74    1.77
  12   8 -13    7.16    1.95
 -12  -8  13    1.70    1.16
 -12  -8  13    5.63    1.94
 -12   8  14   -0.03    1.95
  12  -8 -14    1.40    2.91
  12   8 -14   -0.83    2.29
  12   8 -14    0.40    1.74
 -12  -8  14    0.78    1.21
 -12  -8  14   -0.04    1.81
  12   8 -15  323.29   20.57
  12   8 -15  370.55   26.04
 -12  -8  15  399.84   26.00
  12   8 -16   59.25    5.53
 -12  -8  16   56.69    8.23
 -12  -8  17   76.42    6.68
  12   8 -17   79.74   11.05
 -12  10   1   47.92    5.59
 -12  10   1   54.34    5.10
  12 -10  -1   52.42    5.25
  12 -10  -1   61.33    6.94
  12  10  -1   53.20    5.37
 -12 -10   1   52.62    5.19
 -12 -10   1   41.89    7.39
 -12  10   2   25.56    4.54
 -12 -10   2   43.35    3.56
 -12  10   2   51.68    4.45
  12 -10  -2   47.25    4.47
  12 -10  -2   44.53    5.76
  12  10  -2   45.20    4.48
 -12 -10   2   48.52    6.36
 -12  10   3   -0.20    0.80
  12 -10  -3    2.62    1.07
 -12 -10   3    2.23    0.76
 -12  10   3    4.22    1.88
  12 -10  -3    3.22    1.93
  12  10  -3    2.00    1.32
  12  10  -3    1.19    3.21
 -12 -10   3    1.24    3.04
 -12  10   4   -0.10    0.98
 -12  10   4    2.21    1.78
  12 -10  -4    0.57    1.35
  12 -10  -4    1.85    1.85
  12  10  -4    0.68    1.26
  12  10  -4   -0.48    2.37
 -12 -10   4    1.20    0.87
 -12 -10   4   -0.59    2.90
 -12  10   5    0.13    1.37
 -12  10   5   10.36    2.11
  12 -10  -5    9.44    1.79
  12 -10  -5    8.52    2.23
  12  10  -5    7.24    1.56
  12  10  -5    9.47    2.69
 -12 -10   5    6.49    1.22
 -12 -10   5    7.95    2.83
 -12 -10   6    0.84    1.67
 -12  10   6    0.26    1.18
 -12  10   6    0.75    1.76
  12 -10  -6    0.18    1.56
  12 -10  -6    1.48    1.92
  12  10  -6    1.51    1.26
  12  10  -6    0.29    1.87
 -12 -10   6    1.14    0.96
  12  10  -7   19.15    1.94
 -12 -10   7   21.39    1.78
 -12  10   7   18.57    2.64
  12 -10  -7   17.97    2.46
  12 -10  -7   16.61    2.99
  12  10  -7   16.29    2.97
 -12 -10   7   17.77    3.20
  12  10  -8   28.19    2.66
 -12  10   8   27.83    3.10
  12 -10  -8   22.61    2.87
  12 -10  -8   25.68    3.63
  12  10  -8   27.52    2.79
 -12 -10   8   24.89    2.54
 -12 -10   8   26.28    3.76
  12  10  -9    0.96    1.35
 -12  10   9    0.71    2.20
  12 -10  -9    0.31    2.74
  12  10  -9    2.20    1.62
 -12 -10   9    0.49    0.99
 -12 -10   9    0.57    2.23
  12 -10 -10   18.23    3.41
  12  10 -10   18.85    2.22
  12  10 -10   18.88    2.64
 -12 -10  10   18.33    2.86
 -12 -10  11   20.00    2.40
 -12  10  11    0.59    2.62
  12 -10 -11   15.19    3.42
  12  10 -11   14.52    2.13
  12  10 -11   25.84    3.67
  12  10 -12   38.02    3.29
  12  10 -12   48.16    4.70
 -12 -10  12   42.17    4.26
  12  10 -13   18.90    4.03
 -12 -10  13   15.27    3.57
 -11   1   1    3.00    0.68
  11  -1  -1    3.71    0.73
 -11   1   1    2.84    0.77
 -11   1   1    3.25    1.19
 -11   1   1    3.88    1.16
  11  -1  -1    4.10    0.79
  11  -1  -1    4.11    1.24
  11  -1  -1    2.66    1.22
  11   1  -1    3.76    0.89
  11   1  -1    3.19    0.80
  11   1  -1    3.50    1.19
  11   1  -1    2.99    1.18
 -11  -1   1    3.81    0.88
 -11  -1   1    3.57    0.73
 -11  -1   1    3.25    1.18
 -11  -1   1    2.32    1.05
 -11   1   2   11.63    1.51
 -11   1   2   12.09    1.58
 -11   1   2    9.49    2.11
 -11   1   2   13.18    1.80
  11  -1  -2   13.38    1.58
  11  -1  -2   13.06    1.61
  11  -1  -2   12.30    2.11
  11  -1  -2    9.71    1.80
  11   1  -2   11.92    1.60
  11   1  -2   12.22    1.63
  11   1  -2   14.93    2.11
  11   1  -2   10.47    1.77
 -11  -1   2   13.12    1.58
 -11  -1   2   13.38    1.58
 -11  -1   2   13.51    1.96
 -11  -1   2   12.78    1.73
 -11   1   3    3.88    1.02
  11   1  -3    3.96    0.74
 -11  -1   3    3.60    0.68
 -11   1   3    4.91    0.77
 -11   1   3    4.02    0.71
 -11   1   3    4.07    1.18
  11  -1  -3    4.43    0.82
  11  -1  -3    5.38    0.78
  11  -1  -3    3.87    1.25
  11  -1  -3    3.48    1.23
  11   1  -3    2.35    0.80
  11   1  -3    3.78    1.23
  11   1  -3    2.54    1.19
 -11  -1   3    3.51    0.84
 -11  -1   3    2.42    1.31
 -11  -1   3    3.26    1.12
 -11   1   4  355.51   27.56
 -11   1   4  385.05   30.40
 -11   1   4  355.80   37.47
 -11   1   4  369.80   40.76
  11  -1  -4  368.58   37.50
  11  -1  -4  373.80   40.77
  11  -1  -4  366.89   47.87
  11  -1  -4  373.19   29.75
  11   1  -4  365.18   37.51
  11   1  -4  364.32   40.77
  11   1  -4  374.37   47.87
  11   1  -4  369.80   29.72
 -11  -1   4  370.03   37.49
 -11  -1   4  361.13   40.75
 -11  -1   4  386.30   47.87
 -11  -1   4  359.47   29.66
  11   1  -5  130.28    9.82
 -11   1   5  119.74   12.95
 -11   1   5  125.60   14.07
 -11   1   5  131.64   16.61
 -11   1   5  131.39   10.68
  11  -1  -5  130.14   12.99
  11  -1  -5  124.90   14.09
  11  -1  -5  126.29   16.62
  11  -1  -5  131.70   10.73
  11   1  -5  125.70   13.00
  11   1  -5  132.73   14.09
  11   1  -5  125.84   10.68
 -11  -1   5  119.44   12.97
 -11  -1   5  124.15   14.06
 -11  -1   5  123.32   16.61
 -11  -1   5  125.57   10.64
 -11   1   6  512.85   41.70
 -11   1   6  498.70   51.40
 -11   1   6  483.79   55.90
 -11   1   6  529.33   65.63
  11  -1  -6  522.18   51.43
  11  -1  -6  515.57   55.92
  11  -1  -6  455.96   65.62
  11  -1  -6  467.36   40.56
  11   1  -6  519.23   51.45
  11   1  -6  503.50   55.92
  11   1  -6  499.86   65.64
  11   1  -6  522.63   40.56
 -11  -1   6  512.01   51.42
 -11  -1   6  515.02   55.91
 -11  -1   6  488.63   65.62
 -11   1   7    0.99    0.83
 -11   1   7    0.59    0.57
 -11   1   7    0.19    0.34
 -11   1   7    0.47    1.01
  11  -1  -7   -0.17    0.47
  11  -1  -7    0.28    0.48
  11  -1  -7   -0.23    1.10
  11  -1  -7    0.62    1.07
  11   1  -7    0.38    0.62
  11   1  -7    0.06    0.52
  11   1  -7    1.11    1.14
  11   1  -7   -0.01    1.09
 -11  -1   7    0.44    0.67
 -11  -1   7    0.33    0.38
 -11  -1   7    0.88    1.06
  11  -1  -8    0.00    0.73
 -11   1   8    0.31    0.38
 -11   1   8    0.22    0.31
 -11   1   8    0.45    1.10
 -11   1   8   -0.18    1.08
  11  -1  -8    0.01    0.50
  11  -1  -8    0.58    0.40
  11  -1  -8    1.19    1.13
  11   1  -8    0.66    0.54
  11   1  -8    0.52    0.44
  11   1  -8    0.40    1.16
 -11  -1   8    0.03    1.08
 -11   1   9  322.42   25.21
  11   1  -9  324.37   27.76
 -11   1   9  334.32   34.13
 -11   1   9  338.48   37.14
 -11   1   9  349.51   27.17
  11  -1  -9  338.90   34.16
  11  -1  -9  329.62   34.14
  11  -1  -9  348.39   43.72
  11  -1  -9  315.62   27.21
  11   1  -9  341.58   34.21
  11   1  -9  325.60   37.17
  11   1  -9  340.24   43.72
 -11  -1   9  328.07   34.18
 -11  -1   9  347.01   26.85
 -11  -1   9  331.85   43.70
  11  -1 -10  328.20   29.65
 -11   1  10  328.46   46.67
 -11   1  10  362.57   28.99
  11  -1 -10  355.58   46.71
  11   1 -10  381.00   36.53
  11   1 -10  370.65   39.72
  11   1 -10  378.21   46.73
  11   1 -10  332.89   29.03
 -11  -1  10  364.38   36.48
 -11  -1  10  360.42   36.51
 -11  -1  10  330.57   46.69
  11   1 -11  234.99   19.86
 -11   1  11  225.81   31.25
 -11   1  11  268.76   19.63
  11  -1 -11  258.55   31.30
  11  -1 -11  226.56   19.66
  11   1 -11  241.53   24.38
  11   1 -11  236.14   26.51
  11   1 -11  249.03   31.29
 -11  -1  11  235.41   24.35
 -11  -1  11  221.89   31.25
 -11   1  12  162.30   21.72
  11  -1 -12  192.69   21.79
  11  -1 -12  149.98   13.86
  11   1 -12  192.77   21.81
  11   1 -12  152.85   13.86
 -11  -1  12  149.71   21.73
 -11   1  13  202.56   29.04
  11  -1 -13  249.29   29.08
  11  -1 -13  225.74   18.38
  11   1 -13  240.75   29.08
  11   1 -13  201.58   18.30
 -11  -1  13  240.68   28.99
 -11  -1  13  189.79   29.00
 -11   1  14  550.55   90.04
  11  -1 -14  805.97   90.14
  11  -1 -14  563.04   55.49
  11   1 -14  764.47   90.13
 -11  -1  14  771.14   90.04
  11  -1 -15  223.99   27.59
  11   1 -15  217.05   27.59
 -11  -1  15  196.10   27.46
 -11   1  16  228.57   30.61
  11  -1 -16  230.81   30.72
  11   1 -16  234.69   30.74
 -11  -1  16  240.50   30.61
 -11   1  17   25.93    4.11
  11  -1 -17   25.81    4.29
  11   1 -17   30.97    4.59
 -11  -1  17   26.61    4.35
 -11   1  18   35.28    5.32
  11  -1 -18   33.60    5.85
  11   1 -18   44.11    6.08
 -11  -1  18   35.76    5.61
 -11   1  19    3.47    3.40
  11  -1 -19   13.21    3.97
  11   1 -19   20.07    3.41
 -11  -1  19   -1.35    1.93
  11   1 -20   12.34    3.38
 -11  -1  20   -0.07    2.71
 -11   3   1   55.36    5.99
 -11   3   1   52.14    5.58
 -11   3   1   51.06    7.18
 -11   3   1   54.86    5.00
  11  -3  -1   53.51    5.59
  11  -3  -1   52.46    6.07
  11  -3  -1   54.50    7.23
  11  -3  -1   49.70    5.04
  11   3  -1   52.71    5.66
  11   3  -1   51.01    6.04
  11   3  -1   56.43    7.22
  11   3  -1   54.01    4.96
 -11  -3   1   55.75    5.63
 -11  -3   1   51.13    6.01
 -11  -3   1   54.29    7.12
 -11  -3   1   53.01    7.18
 -11   3   2  211.78   21.48
 -11   3   2  206.13   23.35
 -11   3   2  209.51   27.45
 -11   3   2  213.13   17.33
  11  -3  -2  214.93   21.50
  11  -3  -2  202.20   23.37
  11  -3  -2  217.37   27.47
  11  -3  -2  205.68   17.35
  11   3  -2  228.33   21.56
  11   3  -2  210.65   23.35
  11   3  -2  202.31   27.46
  11   3  -2  200.70   17.28
 -11  -3   2  201.94   21.51
 -11  -3   2  212.09   23.34
 -11  -3   2  207.35   27.45
 -11   3   3   38.45    3.92
 -11   3   3   37.64    4.23
 -11   3   3   38.33    5.10
 -11   3   3   34.15    3.70
  11  -3  -3   36.35    3.94
  11  -3  -3   35.53    5.13
  11  -3  -3   39.65    3.80
  11   3  -3   37.72    4.02
  11   3  -3   36.32    4.24
  11   3  -3   37.09    5.13
  11   3  -3   36.54    3.66
 -11  -3   3   33.70    3.95
 -11  -3   3   36.85    4.22
 -11  -3   3   35.02    5.10
 -11   3   4   93.84    7.43
  11  -3  -4   88.27    7.45
  11   3  -4   94.83    7.91
 -11   3   4   91.37    9.72
 -11   3   4   92.48   10.56
 -11   3   4   99.99    8.22
  11  -3  -4   99.69    9.75
  11  -3  -4   90.17    9.73
  11  -3  -4   90.49    8.24
  11   3  -4   99.58    9.81
  11   3  -4   96.13   10.57
  11   3  -4   92.96   12.51
 -11  -3   4   90.74    9.77
 -11  -3   4   97.07   10.55
 -11  -3   4   89.68   12.50
  11  -3  -5  418.01   34.77
 -11  -3   5  410.98   31.52
 -11   3   5  442.19   42.84
 -11   3   5  422.12   46.60
 -11   3   5  407.25   54.70
 -11   3   5  431.18   33.92
  11  -3  -5  419.62   42.85
  11  -3  -5  431.70   42.87
  11  -3  -5  426.35   54.72
  11   3  -5  418.28   42.90
  11   3  -5  398.97   46.60
  11   3  -5  448.64   54.74
  11   3  -5  401.20   33.87
 -11  -3   5  395.24   42.87
 -11  -3   5  428.03   46.59
 -11   3   6   25.58    2.69
  11  -3  -6   29.94    2.69
 -11   3   6   30.34    3.16
 -11   3   6   30.03    3.40
 -11   3   6   30.19    3.16
  11  -3  -6   29.67    3.17
  11  -3  -6   29.23    3.17
  11  -3  -6   30.52    4.22
  11   3  -6   28.98    3.26
  11   3  -6   28.13    3.42
  11   3  -6   29.66    4.23
  11   3  -6   27.82    3.09
 -11  -3   6   29.45    3.22
 -11  -3   6   30.73    2.82
 -11  -3   6   27.62    4.12
 -11  -3   6   30.57    4.27
 -11   3   7   82.87    9.51
 -11   3   7   83.87   11.31
 -11   3   7   85.53    7.50
  11  -3  -7   85.62    8.78
  11  -3  -7   86.99    8.81
  11  -3  -7   94.77   11.32
  11  -3  -7   86.83    7.57
  11   3  -7   85.96    8.86
  11   3  -7   79.94    9.53
  11   3  -7   94.82   11.37
  11   3  -7   83.57    7.46
 -11  -3   7   81.17    8.82
 -11  -3   7   83.88    7.20
 -11  -3   7   90.63   11.27
 -11  -3   7   85.21   11.35
  11  -3  -8  143.72   10.19
  11   3  -8  137.68   10.20
 -11  -3   8  131.83   10.17
 -11   3   8  128.10   13.32
 -11   3   8  128.32   14.50
 -11   3   8  128.50   17.15
 -11   3   8  139.90   11.07
  11  -3  -8  139.50   13.37
  11  -3  -8  118.36   13.36
  11  -3  -8  124.46   11.11
  11   3  -8  128.80   13.43
  11   3  -8  122.17   14.53
  11   3  -8  127.48   11.04
 -11  -3   8  126.24   13.42
 -11  -3   8  135.78   10.76
 -11  -3   8  136.23   17.12
  11   3  -9   11.46    1.31
 -11   3   9   11.43    1.30
 -11   3   9   11.45    1.43
 -11   3   9   13.23    2.16
 -11   3   9   10.71    1.66
  11  -3  -9   12.88    2.14
  11  -3  -9    9.17    1.93
  11   3  -9   11.17    1.55
  11   3  -9   12.89    1.54
  11   3  -9   10.24    2.18
 -11  -3   9   12.88    1.38
 -11  -3   9   10.21    1.51
 -11  -3   9   10.98    2.00
 -11  -3   9   11.90    2.26
 -11   3  10  210.25   16.31
 -11   3  10  221.19   17.68
  11  -3 -10  210.59   28.02
  11  -3 -10  210.68   17.74
  11   3 -10  223.57   21.95
  11   3 -10  208.28   23.79
  11   3 -10  210.60   28.04
  11   3 -10  209.27   17.67
 -11  -3  10  221.05   21.87
 -11  -3  10  204.41   21.92
 -11  -3  10  223.94   27.97
 -11  -3  10  207.31   28.06
 -11   3  11  162.65   23.24
 -11   3  11  186.28   14.80
  11  -3 -11  190.17   23.30
  11  -3 -11  164.58   14.84
  11   3 -11  178.31   18.20
  11   3 -11  176.16   19.73
  11   3 -11  174.26   23.30
  11   3 -11  163.27   14.78
 -11  -3  11  187.79   18.15
 -11  -3  11  174.71   18.20
 -11  -3  11  186.41   23.23
 -11  -3  11  161.79   23.31
 -11  -3  12   56.42    4.71
 -11  -3  12   45.08    4.88
 -11   3  12   53.87    7.81
 -11   3  12   60.34    5.36
  11  -3 -12   63.61    7.79
  11  -3 -12   45.36    5.46
  11   3 -12   59.40    6.01
  11   3 -12   54.60    6.44
  11   3 -12   66.93    7.85
  11   3 -12   49.78    5.34
 -11  -3  12   62.78    5.95
 -11  -3  12   56.87    6.01
 -11   3  13  204.92   33.82
 -11   3  13  273.13   21.24
  11  -3 -13  281.46   33.90
  11  -3 -13  236.05   21.35
  11   3 -13  280.54   26.47
  11   3 -13  250.22   28.75
  11   3 -13  304.59   33.94
 -11  -3  13  249.84   26.43
 -11  -3  13  242.80   26.47
 -11  -3  13  282.51   33.82
 -11   3  14   79.02    6.08
  11  -3 -14   77.58    8.84
  11   3 -14   63.47    7.24
  11   3 -14   43.63    7.19
  11   3 -14   75.55    8.81
 -11  -3  14   60.20    6.72
 -11  -3  14   85.69    8.73
  11  -3 -15  471.24   54.03
  11   3 -15  458.88   54.00
 -11  -3  15  431.10   42.17
 -11  -3  15  298.04   42.16
 -11  -3  15  474.15   53.92
  11  -3 -16   17.45    3.31
  11   3 -16   18.14    3.15
 -11  -3  16   18.44    3.07
  11  -3 -17  274.20   35.99
  11   3 -17  295.97   36.02
 -11  -3  17  259.50   35.83
 -11   3  18    7.28    2.91
  11  -3 -18   17.78    3.90
  11   3 -18   15.63    3.61
 -11  -3  18   21.36    3.55
 -11   3  19   -0.95    2.43
  11  -3 -19    2.90    2.77
  11   3 -19    6.13    2.59
 -11  -3  19    0.85    2.44
  11   3 -20    1.97    2.85
 -11  -3  20    1.14    2.49
 -11   5   1   27.26    2.24
  11   5  -1   24.26    2.30
 -11  -5   1   24.28    2.65
 -11   5   1   22.65    2.52
 -11   5   1   24.40    2.70
 -11   5   1   18.66    3.27
  11  -5  -1   20.43    2.54
  11  -5  -1   18.65    2.60
  11  -5  -1   28.59    3.46
  11   5  -1   21.41    2.69
  11   5  -1   27.40    3.42
  11   5  -1   24.19    2.84
 -11  -5   1   17.71    2.55
 -11  -5   1   23.10    3.24
 -11  -5   1   23.04    3.41
 -11   5   2    4.64    1.00
 -11   5   2    1.69    0.84
 -11   5   2    3.48    0.82
 -11   5   2    2.35    1.49
  11  -5  -2    2.75    0.89
  11  -5  -2    2.49    1.09
  11  -5  -2    2.82    1.45
  11  -5  -2    1.81    1.86
  11   5  -2    2.94    1.08
  11   5  -2    2.05    0.72
  11   5  -2    2.18    1.39
  11   5  -2    4.69    1.71
 -11  -5   2    1.85    0.91
 -11  -5   2    3.10    1.18
 -11  -5   2    3.30    1.46
 -11   5   3    2.42    1.17
  11  -5  -3    1.53    0.99
 -11   5   3    3.23    0.82
 -11   5   3    5.06    0.89
 -11   5   3    4.67    1.46
  11  -5  -3    5.10    0.94
  11  -5  -3    4.11    1.21
  11  -5  -3    5.17    1.53
  11   5  -3    4.27    1.14
  11   5  -3    3.01    0.79
  11   5  -3    2.70    1.47
  11   5  -3    3.93    1.28
 -11  -5   3    2.62    0.99
 -11  -5   3    3.49    0.84
 -11  -5   3    4.54    1.25
 -11  -5   3    3.60    1.45
  11  -5  -4  117.25    7.79
  11  -5  -4   65.96    8.11
 -11   5   4   90.60    9.97
 -11   5   4  102.00   10.86
 -11   5   4   97.01   12.85
 -11   5   4  107.28    8.47
  11  -5  -4  103.26   10.03
  11  -5  -4   85.71   10.03
  11   5  -4  102.63   10.10
  11   5  -4   84.52   10.83
  11   5  -4   93.64   12.86
  11   5  -4   87.85    8.38
 -11  -5   4   92.54   10.06
 -11  -5   4  109.83    8.17
 -11  -5   4  108.52   12.78
 -11  -5   4   88.75   12.85
 -11   5   5    1.69    1.07
  11  -5  -5    2.73    1.08
 -11  -5   5    1.44    1.03
 -11   5   5    3.09    0.76
 -11   5   5    2.55    0.74
 -11   5   5    2.96    1.37
  11  -5  -5    2.07    0.79
  11  -5  -5    2.32    1.15
  11  -5  -5    1.85    1.50
  11   5  -5    2.72    1.04
  11   5  -5    2.28    0.63
  11   5  -5    1.23    1.43
  11   5  -5    2.41    1.24
 -11  -5   5    1.87    0.89
 -11  -5   5    2.53    0.68
 -11  -5   5    1.45    1.16
 -11   5   6  107.82    7.91
 -11  -5   6   97.34    7.33
 -11  -5   6   77.55    7.40
 -11   5   6  102.42    9.60
 -11   5   6   96.17   10.42
 -11   5   6   85.11   12.33
  11  -5  -6  105.37    9.63
  11  -5  -6   94.03    9.66
  11  -5  -6  100.07   12.39
  11  -5  -6   78.89    8.22
  11   5  -6   91.84    9.69
  11   5  -6   79.69   10.40
  11   5  -6   91.83   12.38
  11   5  -6   83.03    8.05
 -11  -5   6   84.69    9.65
 -11  -5   6   95.21    7.83
 -11   5   7   24.16    2.57
 -11   5   7   27.76    2.81
 -11   5   7   21.82    3.53
 -11   5   7   21.79    2.80
  11  -5  -7   27.53    2.68
  11  -5  -7   25.29    3.56
  11  -5  -7   19.98    3.07
  11   5  -7   23.34    2.73
  11   5  -7   19.19    2.75
  11   5  -7   24.30    3.58
  11   5  -7   19.94    2.67
 -11  -5   7   21.63    2.69
 -11  -5   7   26.87    3.44
 -11  -5   7   18.04    3.53
  11   5  -8   14.22    1.83
 -11  -5   8    8.84    1.73
 -11   5   8   14.93    1.64
 -11   5   8   14.93    1.85
 -11   5   8   14.47    2.52
 -11   5   8   14.11    2.16
  11  -5  -8   15.44    1.76
  11  -5  -8   17.04    1.92
  11  -5  -8   15.87    2.49
  11  -5  -8    9.93    2.47
  11   5  -8   17.61    1.91
  11   5  -8   12.40    1.80
  11   5  -8   10.31    1.98
 -11  -5   8   15.35    1.69
 -11  -5   8   12.24    1.83
 -11  -5   8   14.17    2.34
  11  -5  -9   44.09    4.17
  11   5  -9   49.51    4.11
 -11  -5   9   30.48    3.98
 -11   5   9   49.04    5.25
 -11   5   9   44.67    4.11
 -11   5   9   40.78    6.37
 -11   5   9   52.61    4.57
  11  -5  -9   53.02    4.89
  11  -5  -9   51.20    6.41
  11   5  -9   49.39    4.99
  11   5  -9   43.59    5.27
  11   5  -9   27.82    4.36
 -11  -5   9   49.21    4.87
 -11  -5   9   41.29    4.95
 -11  -5   9   53.00    6.32
 -11   5  10  105.64   12.18
 -11   5  10   88.99   14.46
 -11   5  10  123.52    9.53
  11  -5 -10  106.58   11.22
  11  -5 -10  107.17   11.27
  11  -5 -10  123.42   14.52
  11  -5 -10   81.77    9.49
  11   5 -10  122.33   11.37
  11   5 -10   95.37   12.21
  11   5 -10  124.73   14.54
 -11  -5  10  124.47   11.27
 -11  -5  10   94.14   11.32
 -11  -5  10  127.16   14.44
 -11   5  11   -0.33    1.32
  11  -5 -11   -0.52    1.45
  11   5 -11    0.25    0.85
  11   5 -11    0.48    0.75
  11   5 -11    0.41    1.48
 -11  -5  11    0.16    0.68
 -11  -5  11   -0.08    0.95
 -11  -5  11   -0.19    1.43
 -11   5  12   -0.53    1.39
  11  -5 -12    1.29    1.50
  11   5 -12    0.29    1.11
  11   5 -12    0.97    0.84
  11   5 -12   -0.15    1.53
 -11  -5  12    1.22    0.86
 -11  -5  12   -0.02    0.97
 -11  -5  12   -0.11    1.48
 -11   5  13  164.86   14.21
  11  -5 -13  180.79   22.27
  11   5 -13  158.47   17.37
  11   5 -13  169.30   22.22
 -11  -5  13  172.52   17.36
 -11  -5  13  168.35   22.13
 -11   5  14  259.77   22.45
  11  -5 -14  268.59   35.83
  11   5 -14  273.11   28.06
  11   5 -14  255.69   35.80
 -11  -5  14  279.00   28.02
 -11  -5  14  290.25   35.75
 -11   5  15  132.47   11.35
  11  -5 -15  145.41   17.73
  11   5 -15  116.31   14.81
  11   5 -15  147.63   17.50
 -11  -5  15  131.18   13.64
 -11  -5  15  135.84   17.40
  11  -5 -16   33.86    5.14
  11   5 -16   24.78    3.82
  11   5 -16   35.00    4.80
 -11  -5  16   39.33    4.77
  11  -5 -17   66.94    9.13
  11   5 -17   52.94    7.48
  11   5 -17   78.30    8.96
 -11  -5  17   56.92    6.92
 -11  -5  17   80.32    8.87
  11  -5 -18   -0.64    3.27
  11   5 -18    1.54    2.49
 -11  -5  18    0.80    2.15
  11   5 -19   12.18    2.99
 -11  -5  19    0.44    2.43
  11  -7  -1  161.84   13.88
 -11   7   1  160.06   18.79
 -11   7   1  180.27   14.25
  11  -7  -1  177.57   22.16
  11   7  -1  176.90   17.40
  11   7  -1  167.58   22.17
 -11  -7   1  165.66   13.79
 -11  -7   1  175.22   22.11
 -11  -7   2   93.31    4.91
 -11   7   2   87.44   10.09
 -11   7   2   93.81    8.04
  11  -7  -2   88.66    9.32
  11  -7  -2   88.62   11.97
  11   7  -2   85.57    9.39
  11   7  -2   91.85   12.02
 -11  -7   2   81.87   11.88
  11  -7  -3  114.86    8.42
 -11  -7   3   97.58    8.25
 -11   7   3  107.56   11.79
 -11   7   3  107.65    9.22
  11  -7  -3   96.77   10.86
  11   7  -3  101.72   10.94
  11   7  -3   96.32   13.95
 -11  -7   3  109.64    8.81
 -11  -7   4   49.55    4.30
 -11   7   4   51.74    5.83
 -11   7   4   51.36    5.00
  11  -7  -4   48.60    5.37
  11  -7  -4   55.10    7.04
  11   7  -4   51.85    5.51
  11   7  -4   47.56    7.04
 -11  -7   4   50.04    4.56
  11  -7  -5  183.17   14.19
 -11   7   5  192.27   20.51
 -11   7   5  175.80   15.38
  11  -7  -5  182.30   18.88
  11   7  -5  182.23   18.95
  11   7  -5  194.57   24.17
 -11  -7   5  179.59   18.83
 -11  -7   5  178.59   24.08
 -11   7   6  226.54   19.07
  11  -7  -6  225.93   17.50
 -11  -7   6  229.04   17.40
 -11   7   6  235.61   25.49
  11  -7  -6  227.52   23.44
  11   7  -6  226.41   23.51
  11   7  -6  219.55   29.97
 -11  -7   6  228.51   23.40
 -11  -7   7  100.55    7.70
 -11   7   7  101.97   10.90
 -11   7   7   91.16    8.53
  11  -7  -7   90.27   10.03
  11  -7  -7   93.52   12.89
  11   7  -7   96.00   10.12
  11   7  -7   96.55   12.92
 -11  -7   7   97.82   10.01
  11  -7  -8  310.76   24.42
 -11   7   8  323.70   35.85
 -11   7   8  337.65   26.35
  11  -7  -8  314.16   32.96
  11   7  -8  307.71   33.02
  11   7  -8  331.95   42.13
 -11  -7   8  329.02   32.94
 -11  -7   8  325.46   42.05
  11  -7  -9    0.00    1.13
 -11   7   9   -0.34    0.82
 -11   7   9    0.63    1.47
  11  -7  -9    0.41    0.83
  11   7  -9   -0.42    1.05
  11   7  -9    0.21    1.54
 -11  -7   9   -0.57    0.80
 -11  -7   9    1.09    1.57
 -11   7  10    9.91    1.72
 -11   7  10   12.72    2.14
  11  -7 -10    8.94    1.66
  11  -7 -10   12.76    2.45
  11   7 -10   13.41    1.87
  11   7 -10   12.40    2.37
 -11  -7  10   11.82    1.57
 -11  -7  10   12.77    2.35
 -11   7  11  106.40   14.31
 -11   7  11  138.52   11.10
  11  -7 -11  114.95   13.22
  11  -7 -11  136.59   17.01
  11   7 -11  144.76   13.36
  11   7 -11  128.88   16.98
 -11  -7  11  134.03   13.23
 -11  -7  11  140.90   16.93
 -11   7  12   30.24    5.21
 -11   7  12   50.11    4.69
  11  -7 -12   31.66    4.82
  11  -7 -12   56.64    6.66
  11   7 -12   56.25    5.04
  11   7 -12   53.14    6.40
 -11  -7  12   51.03    4.87
 -11  -7  12   48.94    6.32
  11   7 -13   26.96    3.05
 -11   7  13   26.85    3.55
  11  -7 -13   32.61    5.00
  11   7 -13   33.29    3.66
 -11  -7  13   29.52    3.45
 -11  -7  13   31.21    4.52
  11  -7 -14  119.13   11.06
  11   7 -14  128.61    8.68
  11   7 -14  115.05   10.78
 -11  -7  14  119.70   10.71
  11  -7 -15   55.76    6.15
  11   7 -15   51.75    4.32
  11   7 -15   56.77    5.21
 -11  -7  15   59.79    5.15
 -11   7  16    0.67    2.59
  11  -7 -16    4.57    4.14
  11   7 -16    5.47    1.53
  11   7 -16    8.46    2.09
 -11  -7  16    0.05    1.37
 -11  -7  16    8.51    2.23
  11   7 -17   63.48    9.49
 -11  -7  17   71.17    9.43
  11   7 -18   15.50    3.44
 -11   9   1   15.59    2.10
 -11   9   1   16.52    2.57
  11  -9  -1   13.48    2.00
  11  -9  -1   16.25    2.91
  11   9  -1   14.82    2.18
  11   9  -1   14.40    3.98
 -11  -9   1   15.03    1.91
 -11  -9   1   17.49    3.57
 -11   9   2    4.14    1.12
 -11   9   2    5.60    1.91
  11  -9  -2    3.42    1.15
  11  -9  -2    7.07    1.98
  11   9  -2    3.94    1.36
  11   9  -2    5.94    2.44
 -11  -9   2    3.69    1.00
 -11  -9   2    4.84    2.34
 -11   9   3    0.51    1.11
 -11   9   3    0.73    1.67
  11  -9  -3    0.79    1.39
  11  -9  -3    0.08    1.76
  11   9  -3   -0.14    1.20
  11   9  -3   -0.08    2.23
 -11  -9   3    0.91    0.84
 -11  -9   3    2.60    2.17
 -11  -9   4  338.02   26.47
 -11   9   4  314.64   36.14
 -11   9   4  326.72   26.63
  11  -9  -4  329.84   33.27
  11  -9  -4  336.30   42.47
  11   9  -4  318.42   33.30
  11   9  -4  306.67   42.47
 -11  -9   4  313.25   42.39
 -11   9   5  288.25   30.77
 -11   9   5  266.17   22.75
  11  -9  -5  269.86   28.31
  11  -9  -5  288.43   36.16
  11   9  -5  260.60   28.34
  11   9  -5  275.45   36.16
 -11  -9   5  271.35   28.24
 -11  -9   5  291.03   36.12
 -11   9   6  190.19   16.75
 -11   9   6  199.50   22.35
  11  -9  -6  210.46   20.61
  11  -9  -6  203.55   26.29
  11   9  -6  203.79   20.62
  11   9  -6  182.17   26.26
 -11  -9   6  198.20   20.50
 -11  -9   6  195.77   26.25
  11   9  -7   40.19    3.78
  11   9  -7   42.48    3.84
 -11  -9   7   38.75    3.60
 -11   9   7   40.16    4.82
 -11   9   7   43.45    4.34
  11  -9  -7   39.46    4.57
  11  -9  -7   41.74    5.85
 -11  -9   7   39.20    5.85
 -11  -9   8   48.90    4.29
 -11   9   8   44.85    5.57
 -11   9   8   44.60    4.82
  11  -9  -8   45.93    5.25
  11  -9  -8   39.52    6.62
  11   9  -8   51.77    5.22
  11   9  -8   54.06    6.69
 -11  -9   8   46.91    5.05
  11   9  -9    0.18    0.90
  11   9  -9   -0.11    1.23
 -11  -9   9   -0.27    0.64
 -11   9   9    0.76    1.18
 -11   9   9   -0.12    1.15
  11  -9  -9    1.13    1.16
  11  -9  -9   -0.09    1.78
 -11  -9   9    0.25    2.02
 -11   9  10  231.42   18.75
  11  -9 -10  160.27   22.89
  11  -9 -10  227.03   29.37
  11   9 -10  250.14   23.01
  11   9 -10  251.19   29.29
 -11  -9  10  235.43   22.89
 -11  -9  10  233.62   29.24
  11   9 -11  113.06    6.48
  11  -9 -11   61.36    7.59
  11  -9 -11  106.05   10.10
  11   9 -11  114.88    9.80
 -11  -9  11  111.50    9.85
  11   9 -12   59.37    3.94
  11  -9 -12   64.09    6.23
  11   9 -12   69.41    4.64
 -11  -9  12   67.69    5.80
  11   9 -13    7.13    1.63
 -11   9  13    1.37    2.11
  11  -9 -13    7.59    3.17
  11   9 -13    7.17    2.01
 -11  -9  13    0.06    1.25
 -11  -9  13    9.85    2.37
 -11   9  14    0.91    2.35
  11  -9 -14   11.57    4.30
  11   9 -14   15.79    2.45
  11   9 -14   20.65    2.61
 -11  -9  14    0.17    2.50
 -11  -9  14   17.06    2.81
 -11  -9  15  376.65   29.12
  11   9 -15  394.39   50.34
 -11  11   1   43.42    4.30
  11 -11  -1   31.45    3.56
  11  11  -1   38.02    3.75
 -11 -11   1   41.67    3.58
 -11  11   2    0.56    1.47
 -11  11   2    9.08    2.90
  11 -11  -2    5.75    1.82
  11 -11  -2   11.74    2.96
  11  11  -2    7.78    1.93
  11  11  -2    0.39    2.83
 -11 -11   2    9.81    1.71
 -11 -11   2    9.19    3.55
 -11  11   3   54.02    4.57
  11 -11  -3   52.11    4.67
  11 -11  -3   56.25    5.98
  11  11  -3   52.94    4.61
 -11 -11   3   55.66    4.43
 -11 -11   3   45.73    6.02
 -11  11   4    0.20    1.28
 -11  11   4    0.56    1.79
  11 -11  -4    0.83    1.63
  11 -11  -4    1.14    1.97
  11  11  -4    0.36    1.23
  11  11  -4   -1.58    3.25
 -11 -11   4    0.13    0.96
 -11 -11   4    2.02    3.06
  11 -11  -5   86.62    6.35
 -11  11   5   98.06    6.94
  11 -11  -5   94.88    9.73
  11  11  -5   99.98    7.68
 -11 -11   5   90.99    7.49
 -11 -11   5  102.25   10.09
  11  11  -6   32.31    2.62
 -11 -11   6   29.53    2.39
 -11  11   6   30.37    3.32
  11 -11  -6   25.36    3.21
  11 -11  -6   26.05    3.97
  11  11  -6   34.06    4.70
 -11 -11   6   23.13    3.93
 -11  11   7    5.18    2.01
  11 -11  -7    4.77    2.25
  11  11  -7    5.54    1.48
  11  11  -7    5.55    1.64
 -11 -11   7    5.06    1.19
 -11 -11   7    3.41    2.17
  11 -11  -8   64.39    5.62
  11  11  -8   74.49    6.64
  11  11  -8   76.05    8.48
 -11 -11   8   59.41    6.32
 -11 -11   8   69.63    8.49
 -11  11   9   -0.23    2.33
  11 -11  -9   -0.03    2.34
  11  11  -9    0.77    1.36
  11  11  -9   -0.89    2.40
 -11 -11   9    0.50    1.11
 -11 -11   9    2.71    2.67
  11  11 -10    0.91    1.04
 -11 -11  10    0.75    0.87
 -11 -11  10    2.43    2.00
  11  11 -10    1.67    2.41
  11  11 -11    2.51    2.44
 -11 -11  11   -0.84    2.66
 -10   0   1   -0.22    0.39
  10   0  -1   -0.14    0.50
 -10   0   1    0.49    0.63
 -10   0   1    0.49    0.88
 -10   0   1   -0.41    0.86
  10   0  -1    0.01    0.62
  10   0  -1   -0.22    0.91
  10   0  -1   -0.29    0.90
 -10   0   2  301.69   23.88
  10   0  -2  266.04   32.02
  10   0  -2  299.03   22.09
 -10   0   2  288.91   32.58
 -10   0   2  295.30   38.25
 -10   0   2  299.77   23.84
  10   0  -2  317.02   30.00
  10   0  -2  305.60   23.88
 -10   0   3   -0.30    0.57
 -10   0   3    0.17    0.45
 -10   0   3    0.91    0.94
 -10   0   3   -0.71    0.86
  10   0  -3   -0.32    0.66
  10   0  -3    0.36    0.56
  10   0  -3   -0.13    0.94
  10   0  -3    0.83    0.92
 -10   0   4    8.66    1.00
 -10   0   4    5.62    0.95
 -10   0   4    6.93    1.50
 -10   0   4    6.26    1.35
  10   0  -4    6.93    1.03
  10   0  -4    9.18    1.03
  10   0  -4    6.17    1.45
  10   0  -4    5.33    1.33
 -10   0   5   -0.11    0.63
 -10   0   5    0.53    0.50
 -10   0   5    0.12    0.38
 -10   0   5    1.45    1.11
  10   0  -5    0.09    0.52
  10   0  -5    0.32    0.47
  10   0  -5   -0.57    1.01
  10   0  -5   -0.18    0.93
 -10   0   6  373.62   37.63
 -10   0   6  358.11   40.92
 -10   0   6  372.14   48.08
 -10   0   6  366.55   29.78
  10   0  -6  361.75   37.65
  10   0  -6  387.74   40.94
  10   0  -6  365.60   48.08
  10   0  -6  361.06   29.83
  10   0  -7    1.21    0.81
 -10   0   7    0.61    0.43
 -10   0   7    0.19    0.28
 -10   0   7    0.54    1.15
 -10   0   7    0.37    0.94
  10   0  -7    0.38    0.54
  10   0  -7    0.17    0.38
  10   0  -7    0.05    0.96
  10   0  -8   14.61    1.67
 -10   0   8   14.90    1.61
 -10   0   8   14.60    1.70
 -10   0   8   13.62    2.37
 -10   0   8   13.65    1.90
  10   0  -8   14.38    1.65
  10   0  -8   15.32    1.73
  10   0  -8   14.33    1.96
  10   0  -9   -0.09    0.84
 -10   0   9    0.40    0.31
 -10   0   9   -0.17    1.15
  10   0  -9    0.42    0.44
  10   0  -9    0.23    0.38
  10   0  -9   -0.10    1.02
 -10   0  10  750.17   98.92
  10   0 -10  810.90   98.96
  10   0 -10  730.90   60.82
 -10   0  11   -0.91    1.25
  10   0 -11    0.66    1.20
  10   0 -11   -0.14    1.10
 -10   0  12  218.65   28.67
  10   0 -12  233.54   28.68
  10   0 -12  206.60   18.05
 -10   0  13    0.21    1.46
  10   0 -13    0.08    1.32
  10   0 -13    0.06    1.44
 -10   0  14   26.22    3.73
 -10   0  14   20.35    3.92
  10   0 -14   30.69    3.92
  10   0 -14   25.86    3.15
 -10   0  15    0.66    1.41
  10   0 -15   -0.58    1.50
 -10   0  16  620.97   82.54
  10   0 -16  657.18   82.66
 -10   0  17    0.78    1.47
 -10   0  18  297.84   38.76
  10   0 -18  293.91   38.87
 -10   0  19   -2.46    1.71
  10   0 -19    0.05    2.97
 -10   0  20   -0.50    2.52
 -10   2   1   74.89    6.04
  10   2  -1   69.85    6.08
  10   2  -1   71.40    7.98
 -10  -2   1   74.45    6.06
 -10   2   1   72.65    7.43
 -10   2   1   73.06    8.06
 -10   2   1   69.04    9.52
  10  -2  -1   72.90    7.45
  10  -2  -1   68.91    8.08
  10  -2  -1   71.47    9.55
  10  -2  -1   69.53    6.40
  10   2  -1   68.97    9.53
  10   2  -1   71.10    6.33
 -10  -2   1   71.44    8.05
 -10  -2   1   70.32    9.52
 -10   2   2   49.87    3.85
  10  -2  -2   45.07    3.85
 -10   2   2   43.50    5.08
 -10   2   2   43.39    6.06
 -10   2   2   46.83    4.27
  10  -2  -2   44.93    4.72
  10  -2  -2   41.85    5.10
  10  -2  -2   47.57    6.09
  10   2  -2   45.61    4.76
  10   2  -2   41.87    5.08
  10   2  -2   41.47    6.07
  10   2  -2   46.71    4.25
 -10  -2   2   44.00    4.73
 -10  -2   2   43.92    5.07
 -10  -2   2   47.13    6.07
 -10   2   3   75.17    8.04
 -10   2   3   79.18    8.74
 -10   2   3   78.21   10.34
 -10   2   3   75.58    6.85
  10  -2  -3   77.26    8.07
  10  -2  -3   76.81    8.75
  10  -2  -3   73.13   10.34
  10  -2  -3   86.76    6.95
  10   2  -3   78.36    8.11
  10   2  -3   81.06    8.74
  10   2  -3   76.99   10.35
  10   2  -3   79.42    6.85
 -10  -2   3   77.67    8.08
 -10  -2   3   76.09    8.72
 -10  -2   3   76.87   10.34
 -10   2   4   16.08    1.66
  10  -2  -4   15.13    1.68
  10   2  -4   18.98    1.87
 -10   2   4   18.50    1.99
 -10   2   4   18.74    2.13
 -10   2   4   20.00    2.75
  10  -2  -4   15.44    2.01
  10  -2  -4   16.82    2.16
  10  -2  -4   18.49    2.72
  10   2  -4   18.56    2.09
  10   2  -4   17.93    2.14
  10   2  -4   17.20    2.14
 -10  -2   4   16.11    2.02
 -10  -2   4   19.91    2.13
 -10  -2   4   17.09    2.69
 -10   2   5  322.98   32.15
 -10   2   5  312.84   34.98
 -10   2   5  320.50   41.09
 -10   2   5  322.76   25.60
  10  -2  -5  321.43   32.17
  10  -2  -5  310.68   34.99
  10  -2  -5  322.84   41.11
  10  -2  -5  291.61   25.59
  10   2  -5  310.04   32.21
  10   2  -5  315.94   34.99
  10   2  -5  314.73   41.11
  10   2  -5  322.98   25.58
 -10  -2   5  311.39   32.19
 -10  -2   5  313.52   34.98
 -10  -2   5  317.62   41.10
 -10   2   6  117.36    9.66
 -10   2   6  121.29   11.87
 -10   2   6  115.48   12.90
 -10   2   6  122.31   15.26
  10  -2  -6  114.74   11.89
  10  -2  -6  113.02   15.26
  10  -2  -6  106.42    9.86
  10   2  -6  112.30   11.93
  10   2  -6  117.07   12.92
  10   2  -6  108.92   15.26
  10   2  -6  113.14    9.82
 -10  -2   6  115.79   11.92
 -10  -2   6  115.52   12.90
 -10  -2   6  119.15   15.27
 -10   2   7   80.60    6.67
 -10   2   7   79.20    8.15
 -10   2   7   80.39    8.86
 -10   2   7   73.08   10.51
  10  -2  -7   79.90    8.18
  10  -2  -7   80.14    8.17
  10  -2  -7   78.41   10.56
  10  -2  -7   78.10    7.02
  10   2  -7   80.52    8.24
  10   2  -7   81.60    8.90
  10   2  -7   75.68   10.57
  10   2  -7   79.64    6.97
 -10  -2   7   80.74    8.22
 -10  -2   7   78.59    6.74
 -10  -2   7   75.51   10.58
  10  -2  -8   55.45    4.46
  10   2  -8   52.80    4.43
 -10   2   8   53.69    5.34
 -10   2   8   50.75    5.81
 -10   2   8   49.91    7.01
 -10   2   8   52.16    4.84
  10  -2  -8   51.23    5.37
  10  -2  -8   51.65    5.37
  10  -2  -8   55.13    7.04
  10   2  -8   52.04    5.44
  10   2  -8   52.01    5.85
  10   2  -8   50.86    7.05
 -10  -2   8   53.03    5.43
 -10  -2   8   49.56    4.55
 -10  -2   8   51.98    7.07
 -10   2   9  280.46   21.53
 -10   2   9  298.97   23.26
  10  -2  -9  291.15   37.25
  10  -2  -9  288.20   23.30
  10   2  -9  297.97   29.16
  10   2  -9  274.64   31.67
  10   2  -9  292.33   37.27
  10   2  -9  279.86   23.25
 -10  -2   9  285.01   29.10
 -10  -2   9  287.42   29.15
 -10  -2   9  276.64   37.26
  10  -2 -10   41.90    3.36
  10   2 -10   36.38    3.27
 -10   2  10   31.28    5.17
 -10   2  10   35.32    3.72
  10  -2 -10   36.68    3.81
  10   2 -10   37.32    3.96
  10   2 -10   39.59    4.25
  10   2 -10   39.22    5.25
 -10  -2  10   36.86    3.90
 -10  -2  10   36.82    3.98
 -10  -2  10   40.34    5.15
 -10  -2  10   34.24    5.26
 -10   2  11   12.92    2.22
 -10   2  11   12.09    1.90
  10  -2 -11   17.15    2.31
  10  -2 -11   11.35    2.15
  10   2 -11   13.80    1.54
  10   2 -11   13.21    1.59
  10   2 -11   14.00    2.32
  10   2 -11   11.31    1.89
 -10  -2  11   13.58    1.47
 -10  -2  11   12.75    1.56
 -10  -2  11   10.39    2.11
 -10  -2  11   11.61    2.38
 -10  -2  12    0.65    1.14
 -10   2  12    1.30    1.99
 -10   2  12    0.39    1.10
  10  -2 -12    1.62    1.32
  10  -2 -12    1.87    1.39
  10   2 -12    1.03    0.51
  10   2 -12    1.57    1.37
  10   2 -12    1.45    1.17
 -10  -2  12    0.99    0.55
 -10  -2  12    0.24    0.68
 -10  -2  12    1.16    1.11
 -10   2  13   75.91    9.63
  10  -2 -13   83.43    9.51
  10  -2 -13   71.44    6.46
  10   2 -13   75.34    7.88
  10   2 -13   71.99    6.48
 -10  -2  13   74.84    7.25
 -10  -2  13   80.32    9.44
 -10  -2  13   71.31    9.55
  10   2 -14    2.16    1.17
 -10   2  14   -0.35    2.08
  10  -2 -14    1.50    1.46
  10  -2 -14    1.21    1.45
 -10  -2  14    2.64    1.26
  10  -2 -15  105.58   14.38
  10   2 -15  106.67   14.38
 -10  -2  15  109.91   14.28
  10  -2 -16   79.01   11.05
  10   2 -16   86.90   11.10
 -10  -2  16   79.32   10.91
 -10   2  17    3.43    1.74
  10  -2 -17    3.28    2.37
  10   2 -17    4.21    2.60
 -10  -2  17    0.55    1.47
 -10   2  18   37.43    6.68
  10   2 -18   51.34    7.04
 -10  -2  18   53.86    6.71
 -10   2  19   -0.73    2.09
  10  -2 -19    1.21    3.35
  10   2 -19   -0.22    2.47
 -10  -2  19   -0.40    2.40
  10   2 -20    1.34    2.99
 -10  -2  20   -1.29    2.51
 -10   4   1    3.81    0.67
 -10   4   1    5.03    0.92
  10   4  -1    4.28    0.91
 -10  -4   1    4.44    0.77
 -10   4   1    5.23    0.89
 -10   4   1    3.11    1.20
  10  -4  -1    3.99    0.93
  10  -4  -1    3.38    0.91
  10  -4  -1    6.07    1.45
  10  -4  -1    3.56    1.50
  10   4  -1    4.20    0.88
  10   4  -1    4.70    1.38
  10   4  -1    5.10    1.35
 -10  -4   1    4.35    0.99
 -10  -4   1    5.84    1.20
 -10  -4   1    3.94    1.47
  10  -4  -2  165.51   14.83
 -10  -4   2  178.45   19.51
 -10   4   2  186.94   18.26
 -10   4   2  191.17   19.86
 -10   4   2  173.99   23.34
 -10   4   2  193.85   14.88
  10  -4  -2  184.44   18.29
  10  -4  -2  180.93   18.29
  10  -4  -2  209.57   23.40
  10   4  -2  175.73   18.33
  10   4  -2  185.71   19.86
  10   4  -2  180.50   14.78
 -10  -4   2  176.81   18.31
 -10  -4   2  192.10   23.31
 -10  -4   2  175.85   23.36
 -10   4   3  175.01   13.49
  10  -4  -3  167.57   12.44
 -10   4   3  173.42   16.57
 -10   4   3  167.83   18.02
 -10   4   3  178.95   21.21
  10  -4  -3  167.02   16.59
  10  -4  -3  160.56   16.60
  10  -4  -3  158.61   13.55
  10   4  -3  168.71   16.65
  10   4  -3  154.95   18.01
  10   4  -3  168.27   13.47
 -10  -4   3  171.29   16.64
 -10  -4   3  166.20   18.00
 -10  -4   3  166.29   21.15
 -10  -4   3  163.86   21.22
  10  -4  -4   23.40    2.23
 -10   4   4   24.69    2.58
 -10   4   4   26.78    2.79
 -10   4   4   23.91    3.44
 -10   4   4   22.94    2.61
  10  -4  -4   25.05    2.61
  10  -4  -4   25.70    2.67
  10  -4  -4   22.48    3.38
  10   4  -4   25.61    2.73
  10   4  -4   22.48    2.76
  10   4  -4   24.55    2.63
 -10  -4   4   24.26    2.67
 -10  -4   4   22.86    2.36
 -10  -4   4   23.81    3.38
 -10  -4   4   24.22    3.47
 -10   4   5   33.86    3.01
  10  -4  -5   33.70    3.03
  10   4  -5   33.59    2.98
 -10   4   5   34.99    3.59
 -10   4   5   36.60    3.90
 -10   4   5   39.60    3.54
  10  -4  -5   37.09    3.63
  10  -4  -5   33.28    3.68
  10  -4  -5   38.86    4.79
  10   4  -5   35.05    3.72
  10   4  -5   30.96    3.88
 -10  -4   5   36.53    3.69
 -10  -4   5   35.31    3.18
 -10  -4   5   36.67    4.64
 -10  -4   5   28.83    4.74
  10  -4  -6   14.92    1.63
 -10   4   6   11.64    1.43
 -10   4   6   12.64    1.55
 -10   4   6   11.70    2.05
 -10   4   6   13.18    1.90
  10  -4  -6   12.99    1.52
  10  -4  -6   13.99    1.72
  10  -4  -6   10.79    1.96
  10   4  -6   13.03    1.64
  10   4  -6   10.87    1.56
  10   4  -6    6.54    2.10
  10   4  -6   11.43    1.65
 -10  -4   6   12.17    1.58
 -10  -4   6   12.72    1.44
 -10  -4   6   13.63    2.04
 -10  -4   6   12.56    2.18
 -10   4   7  382.02   29.99
  10  -4  -7  402.40   30.04
 -10   4   7  407.80   40.76
 -10   4   7  400.81   44.36
 -10   4   7  403.58   32.33
  10  -4  -7  395.96   40.79
  10  -4  -7  397.17   40.81
  10  -4  -7  364.80   32.33
  10   4  -7  421.24   40.87
  10   4  -7  403.25   44.38
  10   4  -7  404.68   52.14
  10   4  -7  382.46   32.27
 -10  -4   7  384.93   40.84
 -10  -4   7  414.65   31.99
 -10  -4   7  411.92   52.07
 -10  -4   7  362.82   52.11
 -10   4   8    6.80    1.18
 -10  -4   8    7.62    1.35
 -10   4   8    8.70    1.05
 -10   4   8    9.18    1.11
 -10   4   8    9.44    1.63
  10  -4  -8    8.57    1.12
  10  -4  -8    8.14    1.17
  10  -4  -8    8.79    1.72
  10  -4  -8    6.35    1.69
  10   4  -8    8.32    1.25
  10   4  -8    7.07    1.16
  10   4  -8    9.92    1.85
  10   4  -8    5.73    1.52
 -10  -4   8    7.99    1.05
 -10  -4   8    7.55    1.21
 -10  -4   8    7.96    1.62
  10   4  -9   55.87    4.46
 -10   4   9   51.07    5.78
 -10   4   9   49.20    6.97
 -10   4   9   53.79    4.91
  10  -4  -9   52.87    5.34
  10  -4  -9   52.79    5.38
  10  -4  -9   55.13    7.03
  10  -4  -9   48.37    4.93
  10   4  -9   48.92    5.45
  10   4  -9   50.75    5.83
  10   4  -9   45.84    4.81
 -10  -4   9   54.93    5.37
 -10  -4   9   52.55    5.45
 -10  -4   9   51.96    6.95
 -10  -4   9   39.43    7.00
  10   4 -10    6.73    1.02
 -10   4  10    6.78    1.58
 -10   4  10   11.12    1.65
  10  -4 -10   11.98    1.79
  10  -4 -10    5.70    1.71
  10   4 -10    6.42    1.16
  10   4 -10    7.53    1.13
  10   4 -10    7.77    1.82
 -10  -4  10    6.74    1.01
 -10  -4  10    6.97    1.29
 -10  -4  10    6.50    1.56
 -10  -4  10    5.25    1.74
 -10   4  11   34.83    5.29
 -10   4  11   41.38    3.87
  10  -4 -11   40.32    5.30
  10  -4 -11   35.32    4.02
  10   4 -11   42.02    4.10
  10   4 -11   37.60    4.35
  10   4 -11   40.06    5.34
  10   4 -11   29.11    3.74
 -10  -4  11   38.57    3.99
 -10  -4  11   35.15    4.07
 -10  -4  11   41.52    5.22
 -10  -4  11   28.45    5.26
 -10   4  12   52.70    8.07
 -10   4  12   65.92    5.64
  10  -4 -12   60.00    8.08
  10  -4 -12   45.44    5.65
  10   4 -12   63.06    6.26
  10   4 -12   55.07    6.73
  10   4 -12   58.99    8.10
 -10  -4  12   65.70    6.23
 -10  -4  12   53.02    6.28
 -10  -4  12   67.73    8.02
  10   4 -13  205.04   14.48
 -10  -4  13  206.28   14.32
 -10   4  13  189.83   15.55
  10  -4 -13  181.22   24.54
  10  -4 -13  152.49   15.63
  10   4 -13  200.76   19.18
  10   4 -13  168.17   20.79
 -10  -4  13  195.93   19.14
 -10   4  14  298.40   21.14
  10  -4 -14  312.54   33.63
  10   4 -14  225.19   28.47
  10   4 -14  288.94   33.59
 -10  -4  14  205.17   26.24
 -10  -4  14  298.74   33.52
  10   4 -15  104.73    7.66
  10  -4 -15  106.79   12.62
  10   4 -15   77.20   10.46
 -10  -4  15   91.42    9.65
 -10  -4  15  105.92   12.42
  10  -4 -16  642.16   84.44
  10   4 -16  608.05   84.38
 -10  -4  16  635.81   66.10
 -10  -4  16  699.92   84.34
  10  -4 -17  278.28   31.91
  10   4 -17  157.42   26.91
  10   4 -17  334.57   31.94
 -10  -4  17  209.19   24.80
 -10  -4  17  371.46   31.87
 -10   4  18    6.32    1.96
  10  -4 -18    5.33    2.96
  10   4 -18    8.30    2.60
 -10  -4  18   -0.15    2.18
  10   4 -19   21.91    4.11
 -10  -4  19    1.68    2.68
  10   4 -20   27.69    4.30
 -10  -4  20    2.54    3.66
 -10   6   1  135.82   11.60
 -10   6   1  162.21   11.88
  10  -6  -1  166.80   11.06
  10   6  -1  164.37   11.80
  10   6  -1  100.72   15.45
 -10  -6   1  167.87    7.54
 -10   6   1  163.30   15.77
 -10   6   1  111.64   18.48
  10  -6  -1  158.80   14.53
  10  -6  -1  108.05   14.49
  10  -6  -1  100.27   18.51
  10   6  -1  162.75   18.61
  10   6  -1  145.17   11.95
 -10  -6   1  111.78   14.51
 -10  -6   1  154.75   18.51
 -10  -6   1  140.04   18.61
 -10   6   2  347.48   32.07
 -10   6   2  474.32   35.53
 -10   6   2  384.13   43.67
 -10   6   2  493.32   47.56
  10  -6  -2  471.49   43.73
  10  -6  -2  433.89   43.77
  10  -6  -2  453.28   55.81
  10   6  -2  467.81   43.80
  10   6  -2  345.74   47.50
  10   6  -2  504.76   55.85
  10   6  -2  422.07   34.57
 -10  -6   2  354.36   43.72
 -10  -6   2  462.22   34.25
 -10  -6   2  455.01   55.74
 -10  -6   2  427.80   55.82
 -10   6   3    0.14    0.82
 -10   6   3   -0.38    0.79
 -10   6   3   -0.18    0.69
 -10   6   3    0.05    1.32
  10  -6  -3   -0.61    0.78
  10  -6  -3    0.52    0.87
  10  -6  -3   -0.27    1.38
  10  -6  -3   -0.12    1.93
  10   6  -3    0.15    0.99
  10   6  -3   -0.27    0.72
  10   6  -3   -0.36    1.44
  10   6  -3   -0.65    1.30
 -10  -6   3    0.34    1.02
 -10  -6   3   -0.13    0.49
 -10  -6   3    0.01    1.10
 -10  -6   3   -0.56    1.35
 -10   6   4  306.56   28.66
 -10   6   4  322.23   31.20
 -10   6   4  256.32   36.59
 -10   6   4  320.79   23.04
  10  -6  -4  306.83   28.69
  10  -6  -4  268.71   28.71
  10  -6  -4  305.17   36.65
  10   6  -4  296.58   28.75
  10   6  -4  245.87   31.14
  10   6  -4  313.81   36.68
  10   6  -4  244.35   22.83
 -10  -6   4  273.10   28.73
 -10  -6   4  296.30   22.60
 -10  -6   4  293.25   36.58
 -10  -6   4  261.36   36.65
 -10  -6   5   52.21    3.84
 -10   6   5   44.73    4.72
 -10   6   5   49.66    5.13
 -10   6   5   37.45    6.11
 -10   6   5   50.60    4.48
  10  -6  -5   53.44    4.77
  10  -6  -5   38.55    4.78
  10  -6  -5   47.70    6.20
  10   6  -5   48.59    4.86
  10   6  -5   36.90    5.07
  10   6  -5   51.46    6.25
  10   6  -5   40.57    4.28
 -10  -6   5   39.73    4.80
 -10  -6   5   48.68    4.05
 -10  -6   5   42.44    6.24
 -10  -6   6    8.99    1.29
 -10   6   6    9.76    1.34
 -10   6   6   10.48    1.44
 -10   6   6    8.63    1.94
 -10   6   6    9.33    1.80
  10  -6  -6   10.07    1.37
  10  -6  -6    7.62    1.26
  10  -6  -6   10.32    1.97
  10  -6  -6    1.85    2.16
  10   6  -6    8.27    1.39
  10   6  -6    6.94    1.25
  10   6  -6   10.44    2.09
  10   6  -6    6.64    1.60
 -10  -6   6   10.11    1.23
 -10  -6   6    8.98    1.43
  10   6  -7   59.74    4.61
 -10  -6   7   58.23    4.53
 -10   6   7   51.80    5.51
 -10   6   7   59.61    6.03
 -10   6   7   49.64    7.21
 -10   6   7   56.49    5.08
  10  -6  -7   62.52    5.58
  10  -6  -7   53.27    5.64
  10  -6  -7   60.22    7.27
  10  -6  -7   26.05    5.09
  10   6  -7   58.92    5.69
  10   6  -7   45.34    5.99
  10   6  -7   42.56    4.92
 -10  -6   7   45.72    5.62
 -10  -6   7   53.01    7.14
 -10  -6   7   43.83    7.27
  10   6  -8    0.61    0.73
 -10  -6   8    0.66    0.51
 -10   6   8    0.90    0.85
 -10   6   8    0.81    0.53
 -10   6   8    0.54    1.03
 -10   6   8    1.45    1.34
  10  -6  -8    0.13    0.82
  10  -6  -8   -0.04    1.14
  10  -6  -8    0.84    1.46
  10  -6  -8    1.31    1.77
  10   6  -8    0.14    0.69
  10   6  -8    0.34    1.59
 -10  -6   8   -0.60    0.93
 -10  -6   8   -0.20    1.17
 -10   6   9   11.01    1.40
 -10   6   9    7.47    1.35
 -10   6   9   10.67    1.90
  10  -6  -9    9.96    1.31
  10  -6  -9   11.21    1.62
  10  -6  -9   11.86    2.15
  10   6  -9    9.71    1.53
  10   6  -9    8.17    1.40
  10   6  -9   13.34    2.27
 -10  -6   9   10.39    1.34
 -10  -6   9    8.63    1.53
 -10  -6   9   13.10    2.08
 -10   6  10  206.21   17.30
 -10   6  10  206.37   23.06
 -10   6  10  185.47   23.02
  10  -6 -10  205.19   21.20
  10  -6 -10  187.63   21.25
  10  -6 -10  211.53   27.19
  10   6 -10  222.48   21.32
  10   6 -10  228.29   27.22
 -10  -6  10  220.95   21.24
 -10  -6  10  222.69   27.14
 -10  -6  11   75.03    5.77
 -10   6  11   64.93    7.89
 -10   6  11   60.94    7.87
 -10   6  11   73.35    6.51
  10  -6 -11   70.82    7.33
  10  -6 -11   48.29    7.32
  10  -6 -11   67.04    9.50
  10   6 -11   87.70    7.50
  10   6 -11   78.33    9.55
 -10  -6  11   80.90    7.38
 -10   6  12   59.12    5.97
  10  -6 -12   64.12    8.72
  10   6 -12   61.10    6.78
  10   6 -12   58.81    8.68
 -10  -6  12   67.53    6.73
 -10  -6  12   65.07    8.63
  10   6 -13   24.78    2.79
 -10   6  13   30.49    3.35
  10  -6 -13   29.97    4.71
  10   6 -13   28.12    3.36
 -10  -6  13   25.83    3.11
 -10  -6  13   26.78    4.12
  10   6 -14    0.57    1.23
 -10  -6  14    0.69    1.22
 -10   6  14   -0.03    1.69
  10   6 -14    1.70    1.28
 -10  -6  14    0.35    1.16
  10   6 -15  104.43    8.26
 -10   6  15   95.72    9.07
  10  -6 -15  110.87   13.87
  10   6 -15   97.93   11.49
 -10  -6  15   95.46   10.57
 -10  -6  15  112.10   13.52
  10  -6 -16    0.09    3.05
  10   6 -16   -0.32    1.18
  10   6 -16    0.04    1.76
 -10  -6  16    0.68    1.14
 -10  -6  16    2.02    1.78
 -10  -6  17   39.58    2.81
  10  -6 -17   15.53    4.02
  10   6 -17   22.31    3.20
  10   6 -17   32.75    3.92
  10   6 -18  129.98    8.45
 -10  -6  18    0.86    7.59
  10   6 -19    6.22    2.73
 -10  -6  19   -1.43    2.50
 -10  -8   1    3.28    0.66
 -10   8   1    1.91    0.97
 -10   8   1    5.54    1.72
  10  -8  -1    2.97    1.00
  10  -8  -1    3.76    1.76
  10   8  -1    2.75    1.23
  10   8  -1    5.19    1.87
 -10  -8   1    4.09    2.24
  10   8  -2   22.92    2.44
 -10   8   2   24.44    2.92
 -10   8   2   25.50    3.03
  10  -8  -2   23.41    2.75
  10  -8  -2   23.76    3.71
  10   8  -2   23.88    3.73
 -10  -8   2   22.65    2.62
 -10  -8   2   23.65    3.81
  10  -8  -3  101.52    8.55
 -10   8   3  102.17   12.02
 -10   8   3  110.55    9.43
  10  -8  -3  105.00   11.09
  10   8  -3  112.11   11.18
  10   8  -3  106.40   14.24
 -10  -8   3  111.27   11.05
 -10  -8   3  102.31   14.19
 -10  -8   4    0.72    0.58
 -10  -8   4    0.62    1.17
 -10   8   4   -0.11    0.82
 -10   8   4    1.07    1.54
  10  -8  -4    0.32    0.91
  10  -8  -4    2.19    1.60
  10   8  -4    0.61    1.11
  10   8  -4    0.84    1.52
 -10   8   5  172.92   18.88
 -10   8   5  177.93   14.30
  10  -8  -5  163.50   17.37
  10  -8  -5  176.19   22.25
  10   8  -5  172.41   17.44
  10   8  -5  162.78   22.23
 -10  -8   5  168.15   17.33
 -10  -8   5  157.84   22.16
 -10   8   6   39.85    4.57
 -10   8   6   34.11    4.10
  10  -8  -6   40.54    4.26
  10  -8  -6   44.10    5.58
  10   8  -6   35.97    4.30
  10   8  -6   38.38    5.53
 -10  -8   6   37.39    4.16
 -10  -8   6   38.07    5.36
 -10   8   7  102.11   11.12
 -10   8   7  100.38    8.73
  10  -8  -7  100.37   10.25
  10  -8  -7   91.73   13.14
  10   8  -7   94.07   10.30
  10   8  -7   98.55   13.15
 -10  -8   7   97.61   10.19
 -10  -8   7   96.76   13.09
 -10  -8   8   45.90    4.05
 -10   8   8   46.68    5.37
 -10   8   8   45.84    4.67
  10  -8  -8   44.88    4.98
  10  -8  -8   41.08    6.44
  10   8  -8   45.65    5.05
  10   8  -8   47.69    6.47
 -10  -8   8   47.07    4.91
 -10   8   9   11.64    2.05
 -10   8   9   16.35    2.38
  10  -8  -9   12.54    2.03
  10  -8  -9   12.44    2.60
  10   8  -9   13.76    1.96
  10   8  -9   15.34    2.60
 -10  -8   9   15.91    1.78
 -10  -8   9   11.40    2.55
 -10  -8  10  145.66   11.18
 -10   8  10  133.72   16.08
 -10   8  10  162.37   12.42
  10  -8 -10  129.34   14.83
  10  -8 -10  133.52   18.99
  10   8 -10  152.41   14.89
  10   8 -10  144.79   18.98
 -10  -8  10  151.81   14.81
 -10   8  11   31.71    4.65
 -10   8  11   44.13    4.43
  10  -8 -11   27.53    4.30
  10  -8 -11   42.28    5.96
  10   8 -11   44.13    4.46
  10   8 -11   43.10    5.65
 -10  -8  11   44.98    4.30
 -10  -8  11   42.53    5.47
 -10  -8  12   19.12    1.95
 -10  -8  12   21.23    2.37
 -10   8  12   20.18    3.07
  10  -8 -12    9.58    2.32
  10  -8 -12   24.04    3.81
  10   8 -12   20.40    2.57
  10   8 -12   18.11    3.13
  10  -8 -13  108.12   10.54
  10   8 -13  132.92    8.20
  10   8 -13  122.29   10.30
 -10  -8  13  127.38   10.28
  10  -8 -14   53.06    5.89
  10   8 -14   58.49    4.37
  10   8 -14   56.00    5.28
 -10  -8  14   60.34    5.37
 -10   8  15    0.68    2.46
  10  -8 -15   15.54    4.41
  10   8 -15    8.79    1.84
  10   8 -15   19.23    2.55
 -10  -8  15    0.21    1.55
 -10  -8  15   20.66    2.78
  10   8 -16   29.27    5.02
 -10  -8  16   36.10    5.11
  10   8 -17    2.24    2.28
 -10  -8  17    0.88    2.34
  10 -10  -1   82.10    6.77
 -10 -10   1   93.41    6.87
 -10  10   1   89.47    9.19
 -10  10   1   90.20    7.55
  10 -10  -1   78.33    8.47
  10  10  -1   87.20    8.57
 -10 -10   1   78.20   11.18
  10 -10  -2    3.97    1.52
  10  10  -2    4.69    1.13
 -10 -10   2    4.86    0.88
 -10  10   2    4.43    1.18
 -10  10   2    4.71    1.94
  10 -10  -2    4.89    1.28
  10  10  -2    5.73    3.23
 -10 -10   2    6.61    3.05
 -10  10   3    0.16    1.16
 -10 -10   3    0.16    0.61
 -10  10   3    1.41    0.98
  10 -10  -3    1.08    1.07
  10 -10  -3   -0.52    1.84
  10  10  -3    0.87    1.20
  10  10  -3    1.58    3.00
 -10 -10   3    1.28    2.82
 -10 -10   4   92.13    7.54
 -10  10   4   86.09   10.43
 -10  10   4   96.69    8.39
  10 -10  -4   88.69    9.64
  10 -10  -4   89.75   12.40
  10  10  -4   93.31    9.71
  10  10  -4   93.74   12.42
 -10 -10   4   96.59    9.59
  10  10  -5    1.62    0.94
 -10 -10   5    1.14    0.71
 -10  10   5    1.29    1.03
 -10  10   5    1.57    1.31
  10 -10  -5    1.85    0.81
  10 -10  -5    1.09    1.86
  10  10  -5    1.39    1.78
 -10 -10   5    1.49    1.87
  10 -10  -6    0.90    1.43
 -10  10   6   -0.10    1.01
 -10  10   6    2.29    1.77
  10 -10  -6    1.25    1.14
  10  10  -6    2.29    1.22
 -10 -10   6    1.92    0.94
 -10 -10   6    2.61    1.86
 -10  10   7   78.45    5.68
  10 -10  -7   66.36    6.73
  10 -10  -7   75.54    8.74
  10  10  -7   81.95    6.82
  10  10  -7   85.52    8.74
 -10 -10   7   75.37    6.66
 -10 -10   7   78.44    8.66
  10  10  -8    4.49    1.06
 -10 -10   8    4.03    0.88
 -10 -10   8    5.22    1.47
 -10  10   8    0.54    1.13
 -10  10   8    4.15    1.88
  10 -10  -8    3.30    1.31
  10 -10  -8    3.30    2.08
  10  10  -8    3.46    1.85
  10  10  -9    0.96    1.28
 -10  10   9    0.07    1.10
 -10  10   9    1.66    2.04
  10 -10  -9    0.40    1.26
  10 -10  -9    0.44    2.72
  10  10  -9    0.49    1.22
 -10 -10   9    0.67    1.08
 -10 -10   9    0.17    1.80
  10  10 -10    4.16    1.20
 -10 -10  10    5.50    0.95
 -10  10  10   -2.25    1.34
 -10  10  10   -0.93    2.33
  10 -10 -10    2.79    1.59
  10 -10 -10    4.52    2.95
  10  10 -10    5.52    1.89
 -10 -10  10    6.39    1.98
 -10 -10  11    6.90    1.60
  10 -10 -11    3.14    3.07
  10  10 -11    6.94    1.70
  10  10 -11    4.22    1.94
 -10 -10  11   -0.80    1.11
  10 -10 -12   78.08    8.69
  10  10 -12  105.71    6.68
  10  10 -12   96.31    8.27
 -10 -10  12   99.60    8.23
  10  10 -13  113.46    7.05
  10  10 -13  127.86   10.79
 -10 -10  13  129.01   10.80
 -10 -10  14   -0.03    1.95
  10  10 -14    1.33    2.44
  10  12  -1    0.49    1.35
 -10  12   1    0.05    2.76
  10 -12  -1    1.50    2.78
 -10 -12   1    0.12    1.32
 -10  12   2    6.73    2.07
  10 -12  -2    7.28    3.07
  10  12  -2    8.99    2.03
 -10 -12   2    7.28    1.57
 -10  12   3   16.22    2.47
  10 -12  -3   14.59    3.64
  10  12  -3   17.38    2.45
 -10 -12   3   13.68    2.08
 -10  12   4   13.23    3.31
  10 -12  -4   12.75    3.47
  10  12  -4   13.76    2.26
 -10 -12   4   12.64    1.91
  10 -12  -5   47.96    5.02
 -10  12   5   60.51    5.81
  10  12  -5   62.05    5.85
 -10 -12   5   41.47    5.48
  10  12  -6   50.44    4.74
 -10 -12   6   31.55    4.30
  -9   1   1 1418.42  111.28
   9  -1  -1 1450.91  149.67
  -9   1   1 1302.23  152.68
  -9   1   1 1418.58  178.96
  -9   1   1 1388.05  109.53
   9  -1  -1 1364.63  140.32
   9  -1  -1 1348.71  178.96
   9  -1  -1 1361.26  109.55
   9   1  -1 1310.10  140.33
   9   1  -1 1365.54  152.68
   9   1  -1 1376.88  178.96
   9   1  -1 1387.12  109.52
  -9  -1   1 1428.67  140.33
  -9  -1   1 1386.88  152.68
  -9  -1   1 1418.42  178.96
  -9  -1   1 1357.87  109.48
   9   1  -2  146.48   12.30
   9   1  -2  145.63   12.38
  -9  -1   2  153.67   16.38
  -9   1   2  154.44   15.32
  -9   1   2  144.23   16.64
  -9   1   2  152.05   19.59
  -9   1   2  141.95   12.45
   9  -1  -2  150.61   15.33
   9  -1  -2  156.56   16.66
   9  -1  -2  146.14   19.59
   9  -1  -2  152.58   12.48
   9   1  -2  155.44   16.65
   9   1  -2  135.56   19.58
  -9  -1   2  144.89   15.33
  -9  -1   2  153.26   19.58
  -9  -1   2  139.22   12.40
  -9   1   3    2.35    0.56
  -9   1   3    2.81    0.54
  -9   1   3    2.71    0.94
  -9   1   3    2.03    0.98
   9  -1  -3    1.88    0.63
   9  -1  -3    2.11    0.56
   9  -1  -3    2.11    1.01
   9  -1  -3    2.34    1.00
   9   1  -3    1.61    0.67
   9   1  -3    2.63    0.57
   9   1  -3    2.34    0.77
   9   1  -3    2.04    0.99
  -9  -1   3    2.15    0.64
  -9  -1   3    2.18    0.53
  -9  -1   3    2.45    0.94
  -9  -1   3    2.77    0.92
   9  -1  -4  218.32   15.95
  -9   1   4  205.71   21.47
  -9   1   4  213.24   23.35
  -9   1   4  200.87   27.45
  -9   1   4  199.61   17.24
   9  -1  -4  208.75   21.49
   9  -1  -4  212.35   23.36
   9  -1  -4  207.10   17.28
   9   1  -4  201.37   21.51
   9   1  -4  221.05   23.36
   9   1  -4  214.38   27.48
   9   1  -4  204.30   17.25
  -9  -1   4  215.39   21.50
  -9  -1   4  210.54   23.35
  -9  -1   4  205.33   27.45
  -9  -1   4  208.84   17.22
  -9   1   5  410.60   42.47
  -9   1   5  409.77   46.21
  -9   1   5  427.49   54.25
  -9   1   5  431.75   33.57
   9  -1  -5  426.64   42.49
   9  -1  -5  407.77   46.22
   9  -1  -5  402.54   54.26
   9  -1  -5  439.52   33.61
   9   1  -5  415.67   42.51
   9   1  -5  431.39   46.22
   9   1  -5  394.73   54.26
   9   1  -5  421.59   33.58
  -9  -1   5  421.63   42.50
  -9  -1   5  412.55   46.21
  -9  -1   5  404.74   54.25
   9   1  -6  401.20   32.81
  -9   1   6  410.90   40.45
  -9   1   6  387.99   44.00
  -9   1   6  379.42   51.67
  -9   1   6  402.90   32.01
   9  -1  -6  395.40   40.47
   9  -1  -6  396.35   44.01
   9  -1  -6  387.26   51.68
   9  -1  -6  413.90   32.04
   9   1  -6  397.15   40.49
   9   1  -6  386.43   44.02
   9   1  -6  393.93   51.70
  -9  -1   6  401.58   40.47
  -9  -1   6  405.51   44.01
  -9  -1   6  391.38   51.69
   9  -1  -7   18.54    1.76
   9   1  -7   17.64    1.74
  -9   1   7   19.44    2.20
  -9   1   7   20.43    2.84
  -9   1   7   17.40    2.23
   9  -1  -7   18.20    2.21
   9  -1  -7   18.70    2.77
   9   1  -7   19.65    2.11
   9   1  -7   19.13    2.23
   9   1  -7   19.49    2.87
  -9  -1   7   21.18    2.10
  -9  -1   7   19.42    1.94
  -9  -1   7   18.47    2.85
   9  -1  -8  145.92   11.67
  -9   1   8  141.49   14.31
  -9   1   8  138.28   18.41
  -9   1   8  146.51   11.74
   9  -1  -8  135.30   14.31
   9  -1  -8  149.39   18.44
   9   1  -8  141.69   15.60
   9   1  -8  139.07   18.44
   9   1  -8  143.21   11.77
  -9  -1   8  136.36   14.36
  -9  -1   8  140.35   11.49
  -9  -1   8  129.47   18.42
  -9  -1   9  117.89    9.09
  -9   1   9  122.48   15.36
  -9   1   9  122.67    9.88
   9  -1  -9  118.76   15.37
   9  -1  -9  117.43    9.92
   9   1  -9  113.19   11.94
   9   1  -9  116.43   12.96
   9   1  -9  113.51   15.37
   9   1  -9  121.23    9.92
  -9  -1   9  112.17   11.91
  -9  -1   9  116.62   11.94
  -9   1  10    2.78    1.14
  -9   1  10    2.11    1.04
   9  -1 -10    1.25    1.16
   9  -1 -10    1.22    1.09
   9   1 -10    2.28    0.43
   9   1 -10    1.92    0.38
   9   1 -10    0.42    1.21
   9   1 -10    1.10    1.04
  -9  -1  10    2.10    0.41
  -9  -1  10    1.97    0.41
  -9  -1  10    3.18    1.16
  -9  -1  11   11.91    1.56
  -9   1  11   10.34    2.11
   9  -1 -11   12.97    2.18
   9  -1 -11   12.41    1.87
   9   1 -11   14.01    2.20
   9   1 -11   13.30    1.84
  -9  -1  12  218.24   20.07
  -9   1  12  282.42   34.70
   9  -1 -12  259.11   34.70
   9  -1 -12  258.19   21.73
   9   1 -12  294.85   34.74
   9   1 -12  260.51   21.73
  -9  -1  12  280.59   34.65
   9   1 -13   12.88    1.66
  -9   1  13   10.96    2.37
   9  -1 -13   11.96    2.33
   9  -1 -13   11.90    1.99
   9   1 -13   11.10    2.07
  -9  -1  13   13.66    2.03
  -9  -1  13    9.42    2.48
  -9   1  14  442.71   50.57
   9  -1 -14  454.98   50.58
   9  -1 -14  449.59   31.51
   9   1 -14  433.94   31.49
  -9  -1  14  515.10   50.53
  -9  -1  14  314.56   50.50
  -9   1  15 1159.71  141.86
  -9   1  15  909.45  141.88
   9  -1 -15 1208.85  141.96
   9  -1 -15  893.43   87.06
   9   1 -15 1169.13  141.96
  -9  -1  15 1180.59  141.87
  -9   1  16   19.68    3.13
   9  -1 -16   22.36    3.38
   9   1 -16   21.11    3.49
  -9  -1  16   18.42    3.14
  -9   1  17   23.63    3.63
   9  -1 -17   23.45    3.95
   9   1 -17   22.60    4.18
  -9  -1  17   20.77    3.58
  -9   1  18    1.19    1.63
   9  -1 -18    3.24    2.37
   9   1 -18    1.72    2.36
  -9  -1  18    0.12    1.63
  -9   1  19   12.01    2.47
   9  -1 -19    9.82    2.98
  -9  -1  19    2.70    2.67
   9   1 -20    1.65    2.63
  -9  -1  20    2.37    3.14
   9   3  -1   94.89    8.11
  -9   3   1   96.42    9.97
  -9   3   1   94.47   10.83
  -9   3   1  101.27   12.77
  -9   3   1   94.81    8.36
   9  -3  -1   98.42    9.99
   9  -3  -1   98.46   12.78
   9  -3  -1  100.81    8.39
   9   3  -1   93.19   10.82
   9   3  -1  101.68   12.78
   9   3  -1   94.85    8.28
  -9  -3   1   97.23   10.01
  -9  -3   1   92.28   10.81
  -9  -3   1  106.47   12.73
  -9  -3   1  101.99   12.78
  -9   3   2  192.87   15.86
  -9   3   2  185.99   19.56
  -9   3   2  188.58   21.27
  -9   3   2  184.44   25.00
   9  -3  -2  189.75   19.58
   9  -3  -2  193.95   19.58
   9  -3  -2  194.17   25.02
   9  -3  -2  190.72   15.82
   9   3  -2  197.84   19.63
   9   3  -2  197.11   21.28
   9   3  -2  195.54   25.02
   9   3  -2  188.02   15.75
  -9  -3   2  193.74   19.60
  -9  -3   2  187.88   21.26
  -9  -3   2  191.59   24.96
  -9  -3   2  191.13   25.01
  -9   3   3 1000.41   84.75
   9   3  -3 1060.89  111.52
  -9  -3   3 1053.20   83.00
  -9   3   3 1077.94  104.53
  -9   3   3 1024.45  113.76
  -9   3   3 1005.74  133.37
   9  -3  -3 1023.59  104.55
   9  -3  -3  983.08  104.54
   9  -3  -3 1003.09  133.37
   9  -3  -3  910.06   81.77
   9   3  -3 1040.76  104.59
   9   3  -3 1034.36  133.39
   9   3  -3 1027.36   81.75
  -9  -3   3 1022.35  113.75
  -9  -3   3 1031.92  133.33
  -9  -3   3 1043.49  133.38
  -9   3   4   79.34    8.23
  -9   3   4   79.49    8.95
  -9   3   4   80.58   10.59
  -9   3   4   79.60    7.03
   9  -3  -4   83.99    8.26
   9  -3  -4   81.74    8.26
   9  -3  -4   83.65   10.62
   9  -3  -4   77.37    7.05
   9   3  -4   79.20    8.32
   9   3  -4   79.22    8.95
   9   3  -4   82.23   10.63
   9   3  -4   85.99    6.98
  -9  -3   4   75.57    8.29
  -9  -3   4   76.03    8.94
  -9  -3   4   82.04   10.56
  -9  -3   4   79.89   10.61
  -9  -3   5  190.11   13.96
  -9   3   5  194.96   18.68
  -9   3   5  184.15   20.32
  -9   3   5  186.51   23.91
  -9   3   5  184.02   15.13
   9  -3  -5  183.61   18.69
   9  -3  -5  182.86   23.92
   9  -3  -5  164.56   15.14
   9   3  -5  186.84   18.75
   9   3  -5  173.52   20.32
   9   3  -5  193.67   23.94
   9   3  -5  179.17   15.08
  -9  -3   5  189.35   18.74
  -9  -3   5  175.87   14.87
  -9  -3   5  179.81   23.87
  -9  -3   6  151.53   12.22
  -9   3   6  155.43   16.28
  -9   3   6  162.41   17.72
  -9   3   6  164.54   20.88
  -9   3   6  152.17   13.27
   9  -3  -6  157.98   16.30
   9  -3  -6  150.85   16.30
   9  -3  -6  169.84   20.90
   9  -3  -6  161.80   13.34
   9   3  -6  167.72   16.37
   9   3  -6  154.71   17.73
   9   3  -6  149.92   20.90
   9   3  -6  165.95   13.25
  -9  -3   6  160.38   16.35
  -9  -3   6  164.11   13.03
  -9  -3   6  160.72   20.84
   9  -3  -7  247.95   19.15
  -9   3   7  257.27   25.80
  -9   3   7  244.14   28.08
  -9   3   7  259.48   33.03
  -9   3   7  253.38   20.69
   9  -3  -7  254.82   25.82
   9  -3  -7  250.56   25.83
   9  -3  -7  240.45   20.73
   9   3  -7  252.06   25.89
   9   3  -7  256.22   28.10
   9   3  -7  248.61   33.06
   9   3  -7  254.13   20.65
  -9  -3   7  271.05   25.89
  -9  -3   7  244.26   20.40
  -9  -3   7  255.41   33.00
  -9  -3   7  270.66   33.07
  -9   3   8  310.30   30.62
  -9   3   8  310.23   33.34
  -9   3   8  294.02   39.20
  -9   3   8  319.51   24.48
   9  -3  -8  300.91   30.64
   9  -3  -8  313.52   39.23
   9  -3  -8  295.86   24.50
   9   3  -8  298.68   30.73
   9   3  -8  299.02   33.36
   9   3  -8  313.26   39.25
   9   3  -8  292.40   24.41
  -9  -3   8  296.88   30.66
  -9  -3   8  295.02   30.72
  -9  -3   8  274.44   39.16
  -9  -3   8  285.62   39.22
   9  -3  -9   47.69    4.07
   9   3  -9   45.11    4.11
  -9   3   9   49.89    6.54
  -9   3   9   49.46    4.55
   9  -3  -9   48.37    4.56
   9   3  -9   48.32    5.06
   9   3  -9   50.13    5.43
   9   3  -9   46.02    6.57
  -9  -3   9   47.77    4.99
  -9  -3   9   46.10    5.06
  -9  -3   9   47.31    6.48
  -9  -3   9   46.12    6.56
   9   3 -10    0.49    0.96
  -9  -3  10    0.88    0.77
  -9   3  10    0.48    1.16
  -9   3  10    1.17    0.81
   9  -3 -10    1.74    1.15
   9  -3 -10    0.58    1.19
   9   3 -10    1.18    0.69
   9   3 -10    1.09    0.58
   9   3 -10    3.33    1.15
  -9  -3  10    0.98    0.45
  -9  -3  10    1.20    0.76
  -9  -3  10    0.36    1.21
  -9   3  11  226.57   30.72
  -9   3  11  263.31   19.32
   9  -3 -11  235.89   30.73
   9  -3 -11  236.26   19.38
   9   3 -11  246.58   24.04
   9   3 -11  234.17   26.10
   9   3 -11  257.59   30.79
   9   3 -11  223.67   19.28
  -9  -3  11  236.07   24.00
  -9  -3  11  222.16   24.05
  -9  -3  11  233.20   30.68
  -9  -3  11  201.68   30.72
  -9  -3  12   55.61    4.47
  -9   3  12   47.74    7.33
  -9   3  12   48.60    5.01
   9  -3 -12   55.48    7.36
   9  -3 -12   59.12    5.26
   9   3 -12   59.99    5.68
   9   3 -12   53.95    6.09
   9   3 -12   61.12    7.42
   9   3 -12   48.95    5.05
  -9  -3  12   52.30    5.68
  -9  -3  12   45.84    7.35
  -9   3  13   18.65    3.30
  -9   3  13   21.49    2.65
   9  -3 -13   25.48    3.33
   9  -3 -13   20.57    2.83
   9   3 -13   21.51    2.55
   9   3 -13   22.04    2.52
   9   3 -13   19.61    3.30
   9   3 -13   20.01    2.76
  -9  -3  13   22.35    2.35
  -9  -3  13   21.11    2.40
  -9  -3  13   20.06    3.16
  -9  -3  13   16.80    3.56
  -9   3  14  138.31   21.83
   9  -3 -14  181.97   21.94
   9  -3 -14  151.17   14.05
   9   3 -14  166.30   18.52
   9   3 -14  163.12   18.49
   9   3 -14  180.93   21.91
  -9  -3  14  176.61   17.03
  -9  -3  14  152.15   17.06
  -9  -3  14  182.93   21.82
   9  -3 -15   35.43    4.34
   9   3 -15   27.28    3.15
   9   3 -15   23.52    3.10
   9   3 -15   31.96    3.97
  -9  -3  15   24.22    2.95
  -9  -3  15   23.22    2.98
  -9  -3  15   29.55    3.91
   9  -3 -16  234.50   24.48
   9   3 -16  152.11   20.57
   9   3 -16  262.12   24.55
  -9  -3  16  172.78   18.97
  -9  -3  16  133.53   18.96
  -9  -3  16  262.68   24.42
  -9   3  17   16.19    3.56
   9  -3 -17   18.04    3.56
   9   3 -17   23.43    3.75
  -9  -3  17   25.87    3.68
   9  -3 -18   -0.60    3.02
   9   3 -18   -0.13    2.89
  -9  -3  18   -0.51    2.09
   9   3 -19   10.27    2.87
  -9  -3  19   -2.69    2.41
  -9  -3  20    0.40    3.21
  -9   5   1    9.54    1.26
  -9   5   1    8.20    1.23
   9  -5  -1    9.52    1.09
   9   5  -1   10.18    1.22
  -9   5   1    9.11    1.22
  -9   5   1    9.12    1.70
   9  -5  -1    9.16    1.40
   9  -5  -1    9.43    1.82
   9  -5  -1    4.45    2.00
   9   5  -1    7.42    1.19
   9   5  -1   10.12    1.63
   9   5  -1    8.17    1.51
  -9  -5   1    7.74    1.30
  -9  -5   1    8.89    1.61
  -9  -5   1    8.31    1.74
  -9   5   2   75.38    6.40
  -9   5   2   87.35    6.54
   9   5  -2   78.58    6.55
  -9   5   2   77.08    8.63
  -9   5   2   79.93   10.19
   9  -5  -2   79.45    7.96
   9  -5  -2   71.36    7.98
   9  -5  -2   87.86   10.26
   9  -5  -2   57.70    6.90
   9   5  -2   71.11    8.60
   9   5  -2   80.20   10.23
   9   5  -2   73.75    6.74
  -9  -5   2   70.92    7.99
  -9  -5   2   83.65    6.57
  -9  -5   2   74.48   10.15
  -9  -5   2   74.83   10.22
   9  -5  -3  115.93   10.20
   9  -5  -3  137.32    9.63
  -9  -5   3  128.30    9.63
  -9   5   3  114.69   12.62
  -9   5   3  125.72   13.75
  -9   5   3  116.73   16.17
  -9   5   3  132.23   10.53
   9  -5  -3  132.08   12.66
   9  -5  -3  106.53   10.53
   9   5  -3  131.42   12.73
   9   5  -3  119.30   13.72
   9   5  -3  138.97   16.24
   9   5  -3  112.62   10.37
  -9  -5   3  119.93   12.70
  -9  -5   3  124.26   10.20
  -9  -5   3  122.45   16.15
   9  -5  -4   32.83    2.91
  -9   5   4   29.63    3.34
  -9   5   4   29.84    3.64
  -9   5   4   31.25    4.38
  -9   5   4   34.14    3.37
   9  -5  -4   30.97    3.38
   9  -5  -4   34.43    3.42
   9  -5  -4   31.33    3.41
   9   5  -4   34.14    3.49
   9   5  -4   29.70    3.63
   9   5  -4   30.15    4.45
   9   5  -4   32.82    3.23
  -9  -5   4   29.46    3.45
  -9  -5   4   32.52    2.97
  -9  -5   4   32.15    4.36
  -9  -5   4   27.99    4.46
   9   5  -5   60.23    5.04
   9   5  -5   55.72    4.93
  -9  -5   5   58.68    3.23
  -9   5   5   62.15    6.04
  -9   5   5   57.51    6.56
  -9   5   5   50.50    7.77
  -9   5   5   61.71    5.42
   9  -5  -5   60.61    6.06
   9  -5  -5   55.58    6.10
   9  -5  -5   61.38    7.85
   9  -5  -5   46.07    5.39
   9   5  -5   56.61    6.55
   9   5  -5   60.35    7.85
  -9  -5   5   56.35    6.13
  -9  -5   5   59.41    7.77
  -9  -5   5   53.42    7.84
  -9   5   6  307.75   31.82
  -9   5   6  318.54   34.63
  -9   5   6  293.64   40.65
  -9   5   6  313.46   25.39
   9  -5  -6  315.52   31.84
   9  -5  -6  305.45   31.87
   9  -5  -6  326.21   40.70
   9  -5  -6  289.18   25.41
   9   5  -6  322.21   31.92
   9   5  -6  298.94   34.62
   9   5  -6  298.67   40.70
   9   5  -6  309.11   25.33
  -9  -5   6  331.91   31.83
  -9  -5   6  314.22   31.91
  -9  -5   6  319.69   40.64
  -9  -5   6  299.12   40.70
  -9  -5   7  166.46   14.13
  -9   5   7  181.99   18.83
  -9   5   7  192.43   20.51
  -9   5   7  175.36   24.12
  -9   5   7  197.10   15.35
   9  -5  -7  193.77   18.87
   9  -5  -7  187.04   18.91
   9  -5  -7  188.37   24.17
   9  -5  -7  165.54   15.34
   9   5  -7  191.09   18.95
   9   5  -7  182.12   20.51
   9   5  -7  198.91   24.19
   9   5  -7  174.08   15.25
  -9  -5   7  184.72   18.86
  -9  -5   7  170.61   18.93
  -9  -5   7  185.96   24.11
   9   5  -8   96.72   12.64
  -9  -5   8  115.40    9.62
  -9   5   8  126.02   12.85
  -9   5   8  107.74    9.51
  -9   5   8  100.02   15.14
  -9   5   8  121.81    9.89
   9  -5  -8  122.72   11.82
   9  -5  -8  125.91   15.22
   9  -5  -8  108.58    9.91
   9   5  -8  119.15   11.91
   9   5  -8  117.24   15.23
   9   5  -8  120.73    9.83
  -9  -5   8  124.36   11.83
  -9  -5   8  119.28   15.15
  -9  -5   8  108.79   15.25
   9  -5  -9  149.72   10.67
   9   5  -9  126.91   11.40
  -9   5   9  147.30   15.22
  -9   5   9  137.92   17.96
  -9   5   9  155.36   11.62
   9  -5  -9  138.38   13.99
   9  -5  -9  122.23   11.61
   9   5  -9  141.17   14.10
   9   5  -9  120.37   15.22
   9   5  -9  135.03   18.02
  -9  -5   9  140.18   14.02
  -9  -5   9  131.03   14.09
  -9  -5   9  148.59   17.95
  -9  -5   9  123.55   18.03
  -9   5  10    6.08    0.84
  -9   5  10    5.27    0.79
  -9   5  10    5.05    1.77
  -9   5  10    5.43    1.50
   9  -5 -10    3.36    0.80
   9  -5 -10    4.58    1.04
   9  -5 -10    5.84    1.57
   9  -5 -10    2.92    1.78
   9   5 -10    7.31    1.18
   9   5 -10    4.34    1.03
   9   5 -10    4.27    1.75
   9   5 -10    4.42    1.37
  -9  -5  10    6.51    0.91
  -9  -5  10    6.14    1.13
  -9  -5  10    4.66    1.41
  -9  -5  10    3.86    1.76
  -9   5  11    9.82    2.19
  -9   5  11    9.10    1.80
   9  -5 -11    9.00    1.99
   9  -5 -11    8.55    2.13
   9   5 -11   11.21    1.51
   9   5 -11    8.62    1.53
   9   5 -11    8.14    2.13
  -9  -5  11   10.21    1.45
  -9  -5  11    9.77    1.61
  -9  -5  11    9.32    1.85
  -9   5  12  193.59   30.20
  -9   5  12  260.43   19.10
   9  -5 -12  259.70   30.32
   9  -5 -12  178.99   19.09
   9   5 -12  260.71   23.69
   9   5 -12  206.28   25.68
   9   5 -12  249.57   30.28
  -9  -5  12  263.99   23.67
  -9  -5  12  189.59   23.69
  -9  -5  12  241.87   30.18
  -9   5  13    0.55    1.43
   9  -5 -13    0.64    1.65
   9   5 -13    1.02    1.11
   9   5 -13   -0.42    1.52
  -9  -5  13    0.46    0.94
  -9  -5  13    1.09    1.03
  -9  -5  13    1.00    1.49
  -9   5  14   48.83    4.96
   9  -5 -14   46.46    7.26
   9   5 -14   52.55    5.93
   9   5 -14   51.67    7.10
  -9  -5  14   49.08    5.44
  -9  -5  14   55.69    7.05
   9   5 -15   87.01    6.80
  -9   5  15   81.87    7.42
   9  -5 -15   86.72   11.09
   9   5 -15   81.82    9.27
  -9  -5  15   74.17    8.53
  -9  -5  15   84.39   10.93
   9  -5 -16    0.40    1.99
   9   5 -16   -0.50    1.53
   9   5 -16   -0.41    2.22
  -9  -5  16    0.82    1.50
  -9  -5  16    0.66    1.95
   9  -5 -17   11.51    3.65
   9   5 -17   11.77    2.32
   9   5 -17   21.54    3.36
  -9  -5  17   13.38    2.31
  -9  -5  17   20.58    3.10
   9   5 -18   88.47    6.26
  -9  -5  18    1.01    5.44
   9   5 -19   31.48    3.67
  -9  -5  19    0.22    3.07
  -9   7   1    0.85    0.62
   9  -7  -1    0.57    0.64
   9   7  -1    2.03    0.82
  -9  -7   1    1.06    0.43
  -9   7   1   -0.45    1.42
   9  -7  -1    1.36    1.46
   9   7  -1    0.14    1.25
   9   7  -1    0.72    1.43
  -9  -7   1    1.32    1.20
  -9  -7   1    1.46    1.77
  -9   7   2   -0.46    0.73
  -9   7   2    0.39    0.74
  -9   7   2    0.81    1.41
   9  -7  -2    0.25    0.80
   9  -7  -2    0.28    1.09
   9  -7  -2    0.05    1.43
   9   7  -2    0.29    1.04
   9   7  -2    1.36    1.26
  -9  -7   2    0.35    0.61
  -9  -7   2    0.24    1.17
  -9  -7   2    0.11    1.41
   9   7  -3  164.33   10.95
  -9   7   3  115.82   14.23
  -9   7   3  152.61   15.53
  -9   7   3  157.42   11.89
   9  -7  -3  147.84   14.29
   9  -7  -3  112.59   14.33
   9  -7  -3  158.80   18.34
   9   7  -3  155.55   14.39
  -9  -7   3  101.44   18.28
  -9   7   4   -0.07    0.99
  -9   7   4    0.59    0.76
  -9   7   4    0.38    1.36
   9  -7  -4   -0.60    0.76
   9  -7  -4    0.64    1.03
   9  -7  -4   -0.66    1.45
   9   7  -4   -0.49    0.91
   9   7  -4   -0.39    0.62
   9   7  -4   -0.08    1.51
  -9  -7   4    0.07    0.69
  -9  -7   4    0.81    1.19
  -9  -7   4    1.11    2.07
  -9  -7   5    1.76    0.57
  -9   7   5    0.73    0.72
  -9   7   5    1.14    0.78
  -9   7   5    0.94    1.42
   9  -7  -5    0.93    0.78
   9  -7  -5    1.30    1.11
   9  -7  -5    1.85    1.50
   9   7  -5    0.55    1.12
   9   7  -5    2.41    1.58
  -9  -7   5    1.94    1.25
  -9   7   6    0.03    0.94
   9   7  -6    0.15    0.75
  -9  -7   6    0.32    0.52
  -9   7   6    0.40    0.81
  -9   7   6    0.26    0.57
   9  -7  -6    1.10    1.05
   9  -7  -6   -1.27    1.15
   9  -7  -6   -0.67    1.46
   9   7  -6    0.03    1.55
  -9  -7   6    0.69    1.21
   9  -7  -7  138.03   10.02
  -9   7   7  136.94   14.23
  -9   7   7   97.64   10.48
  -9   7   7  139.95   10.94
   9  -7  -7  138.32   13.10
   9  -7  -7  100.68   13.15
   9   7  -7  135.53   13.17
   9   7  -7  135.60   16.82
  -9  -7   7  134.03   13.07
  -9  -7   7  150.95   16.77
  -9   7   8  233.76   17.80
   9   7  -8  232.66   16.38
  -9  -7   8  216.79   16.23
  -9   7   8  227.21   23.74
  -9   7   8  187.40   17.29
   9  -7  -8  194.55   21.90
   9  -7  -8  190.79   27.89
   9   7  -8  228.90   21.90
  -9  -7   8  223.64   21.81
  -9   7   9  120.88   12.63
  -9   7   9   87.00   12.56
  -9   7   9  118.72    9.80
   9  -7  -9  120.97   11.63
   9  -7  -9   91.30   11.69
   9  -7  -9  126.48   14.98
   9   7  -9  124.65   11.72
   9   7  -9  111.59   14.94
  -9  -7   9  120.97   11.63
  -9  -7   9  124.86   14.90
  -9   7  10   25.55    2.97
  -9   7  10   16.07    2.88
  -9   7  10   26.17    2.99
   9  -7 -10   26.48    2.80
   9  -7 -10   19.66    2.84
   9  -7 -10   26.87    3.78
   9   7 -10   28.65    2.85
   9   7 -10   27.94    3.75
  -9  -7  10   24.31    2.74
  -9  -7  10   27.93    3.70
  -9   7  11   23.72    3.01
  -9   7  11   17.03    3.03
  -9   7  11   26.09    3.10
   9  -7 -11   30.65    4.10
   9   7 -11   30.01    3.06
   9   7 -11   28.47    3.88
  -9  -7  11   28.20    2.91
  -9  -7  11   25.62    3.82
   9   7 -12    8.26    1.52
  -9   7  12    6.91    1.93
   9  -7 -12    3.68    1.20
   9  -7 -12    5.28    2.08
   9   7 -12    9.24    1.61
  -9  -7  12    9.29    1.30
  -9  -7  12    6.73    1.96
  -9   7  13    3.00    1.74
   9  -7 -13    3.78    2.54
   9   7 -13    3.08    1.59
   9   7 -13    4.06    1.75
  -9  -7  13    3.38    1.50
  -9  -7  13    2.83    1.73
  -9   7  14  260.87   22.12
   9  -7 -14  231.38   35.08
   9   7 -14  267.68   29.83
   9   7 -14  272.42   35.03
  -9  -7  14  267.86   27.42
  -9  -7  14  291.94   34.99
   9  -7 -15   15.50    4.05
   9   7 -15   16.18    2.26
   9   7 -15   14.93    2.53
  -9  -7  15   14.54    2.69
  -9   7  16   -1.41    2.30
   9  -7 -16    7.81    3.66
   9   7 -16   11.34    1.91
   9   7 -16   13.61    2.50
  -9  -7  16   14.43    2.67
  -9  -7  17    0.89    2.31
   9   7 -17   52.54    4.48
   9   7 -18    3.38    2.90
  -9  -7  18    0.42    2.14
  -9   9   1   94.27   10.79
   9  -9  -1   94.16    8.15
  -9   9   1   98.21    8.67
   9  -9  -1   98.56   12.95
   9   9  -1   91.72   10.15
   9   9  -1  106.26   13.19
  -9  -9   1   97.22   10.03
  -9  -9   1  100.11   13.07
   9   9  -2    1.13    0.89
  -9   9   2    2.10    0.95
  -9   9   2    2.83    1.68
   9  -9  -2    2.10    0.97
   9  -9  -2    0.31    1.72
   9   9  -2    2.14    2.43
  -9  -9   2    1.83    0.85
  -9  -9   2    0.08    1.71
   9  -9  -3  339.91   24.88
  -9   9   3  313.72   36.45
  -9   9   3  361.15   26.88
   9  -9  -3  319.67   33.52
   9   9  -3  335.11   33.60
   9   9  -3  349.51   42.87
  -9  -9   3  323.58   33.49
  -9  -9   3  317.05   42.78
   9   9  -4   94.02    8.02
  -9  -9   4   90.30    7.85
  -9   9   4   93.07   10.62
  -9   9   4   96.01    8.44
   9  -9  -4   98.62    9.83
   9  -9  -4   87.23   12.57
   9   9  -4   95.49   12.59
  -9  -9   4   94.83   12.58
   9   9  -5  277.10   23.21
  -9  -9   5  295.72   23.09
  -9   9   5  282.44   31.52
  -9   9   5  277.84   23.30
   9  -9  -5  287.06   28.99
   9  -9  -5  248.93   36.99
   9   9  -5  295.80   37.05
  -9  -9   5  271.66   36.98
  -9  -9   6  121.20   10.21
  -9   9   6  116.80   13.84
  -9   9   6  120.68   10.72
   9  -9  -6  125.77   12.78
   9  -9  -6  123.43   16.35
   9   9  -6  126.29   12.81
   9   9  -6  127.52   16.36
  -9  -9   6  125.07   16.32
   9   9  -7   18.82    2.76
  -9   9   7   18.01    3.38
  -9   9   7   17.99    3.25
   9  -9  -7   16.98    4.18
   9   9  -7   17.97    3.18
  -9  -9   7   16.87    3.02
  -9  -9   7   18.97    4.23
   9  -9  -8   99.06    8.44
   9   9  -8  105.02    8.87
   9   9  -8  107.77    8.46
  -9  -9   8  102.10    8.73
  -9   9   8  100.25   11.81
  -9   9   8  103.91    9.27
   9  -9  -8  108.20   10.92
  -9  -9   8  108.62   13.94
  -9   9   9   57.47    7.13
  -9   9   9   55.67    5.92
   9  -9  -9   58.05    6.59
   9  -9  -9   62.85    8.72
   9   9  -9   60.84    6.62
   9   9  -9   65.16    8.50
  -9  -9   9   66.04    6.54
  -9  -9   9   68.06    8.52
   9   9 -10  132.71   10.17
  -9   9  10  119.95   14.37
  -9   9  10  131.85   11.21
   9  -9 -10  115.50   17.05
   9   9 -10  128.92   13.27
  -9  -9  10  130.62   13.19
  -9  -9  10  131.76   16.92
   9   9 -11   48.11    3.90
  -9  -9  11   51.47    3.76
  -9  -9  11   48.30    3.93
  -9   9  11   30.73    4.91
   9  -9 -11   35.17    4.65
   9  -9 -11   49.53    6.33
   9   9 -11   50.89    5.93
  -9  -9  12   15.26    1.83
  -9   9  12   -0.45    2.53
   9  -9 -12    5.63    1.51
   9  -9 -12   14.12    3.87
   9   9 -12   16.62    2.11
   9   9 -12   14.30    2.32
   9   9 -13  126.59    6.84
   9  -9 -13   92.52   11.14
   9   9 -13  150.57    8.51
  -9  -9  13  122.21   10.52
  -9   9  14   -0.68    2.88
   9  -9 -14    3.19    2.73
   9   9 -14    4.38    1.41
   9   9 -14    3.43    1.89
  -9  -9  14    0.74    1.22
  -9  -9  14    5.26    2.01
   9   9 -15    0.71    1.78
  -9  -9  15    0.19    2.67
   9   9 -16    1.62    2.20
  -9  -9  16    0.93    2.37
  -9  11   1    1.02    1.25
  -9  11   1    0.87    1.04
   9 -11  -1    2.27    1.15
   9 -11  -1    1.96    1.94
   9  11  -1    2.65    1.28
  -9 -11   1    1.12    0.92
  -9 -11   1    3.65    3.07
  -9  11   2   43.34    3.80
  -9  11   2   37.23    4.69
   9 -11  -2   42.88    4.40
   9 -11  -2   38.44    5.78
   9  11  -2   46.50    4.50
  -9 -11   2   44.11    4.33
  -9 -11   2   43.44    6.33
  -9  11   3  135.15   11.16
   9 -11  -3  132.26   13.21
   9 -11  -3  129.29   16.92
   9  11  -3  128.88   13.23
   9  11  -3   42.08   16.76
  -9 -11   3  140.94   13.14
  -9 -11   3  135.43   17.06
   9 -11  -4  115.64    8.41
  -9  11   4  132.92    9.28
   9 -11  -4  124.38   10.69
   9  11  -4  126.53   10.69
   9  11  -4  112.85   13.73
  -9 -11   4  120.95   10.55
  -9 -11   4  123.97   13.81
  -9 -11   5  140.14    9.57
  -9  11   5  143.52   10.25
   9 -11  -5  138.86   11.97
   9 -11  -5  143.92   15.32
   9  11  -5  137.43   11.94
   9  11  -5  130.78   15.25
  -9 -11   5  126.87   15.21
   9  11  -6   35.28    3.14
  -9  11   6   36.92    3.68
   9 -11  -6   32.50    3.51
   9 -11  -6   29.94    4.45
   9  11  -6   36.11    3.39
  -9 -11   6   33.07    3.21
  -9 -11   6   30.74    4.39
   9 -11  -7    6.87    2.43
  -9  11   7   -0.39    1.33
  -9  11   7    5.98    2.03
   9 -11  -7    5.41    1.80
   9  11  -7    6.46    1.40
   9  11  -7    4.48    2.02
  -9 -11   7    5.69    1.20
  -9 -11   7    4.18    2.14
   9 -11  -8   17.26    2.70
   9 -11  -8   27.28    4.26
   9  11  -8   25.07    2.47
   9  11  -8   27.70    3.28
  -9 -11   8   25.35    2.40
  -9 -11   8   20.10    3.24
   9 -11  -9    1.65    2.97
   9  11  -9    1.44    1.21
   9  11  -9    2.53    1.83
  -9 -11   9    1.04    1.11
  -9 -11   9    1.26    1.94
  -9 -11  10    6.82    2.21
  -9  11  10    0.44    2.62
   9 -11 -10    7.12    3.31
   9  11 -10    9.10    1.79
   9  11 -10    7.97    2.64
  -9 -11  10   -0.10    1.18
   9  11 -11   26.54    2.64
   9  11 -11   30.04    3.76
  -9 -11  11   30.55    4.04
   9  11 -12    1.28    2.41
  -9 -11  12    2.45    2.83
  -8   0   1    0.14    0.56
  -8   0   1   -0.04    0.42
  -8   0   1    0.43    0.75
  -8   0   1   -0.11    0.70
   8   0  -1    0.07    0.56
   8   0  -1   -0.22    0.50
   8   0  -1    0.25    0.77
   8   0  -1    0.08    0.73
  -8   0   2 2339.44  172.94
  -8   0   2 2331.52  237.79
  -8   0   2 2310.32  258.77
  -8   0   2 2312.11  185.20
   8   0  -2 2406.34  237.80
   8   0  -2 2374.96  258.78
   8   0  -2 2277.90  303.27
   8   0  -2 2305.29  185.22
  -8   0   3   -0.09    0.48
  -8   0   3    0.24    0.35
  -8   0   3    0.41    0.89
  -8   0   3    0.47    0.74
   8   0  -3    0.24    0.48
   8   0  -3   -0.05    0.41
   8   0  -3   -0.30    0.80
   8   0  -3    0.77    0.76
   8   0  -4  239.18   17.85
  -8   0   4  230.11   24.15
  -8   0   4  245.49   26.26
  -8   0   4  228.98   30.86
  -8   0   4  237.49   19.29
   8   0  -4  231.78   24.16
   8   0  -4  234.33   26.26
   8   0  -4  242.59   19.32
   8   0  -5   -0.17    0.63
   8   0  -5    0.06    0.53
  -8   0   5    0.73    0.34
  -8   0   5    0.20    0.27
  -8   0   5   -0.16    0.81
  -8   0   5    0.53    0.81
   8   0  -5    0.00    0.38
   8   0  -5    0.46    0.27
  -8   0   6 1265.76   96.87
  -8   0   6 1296.70  132.93
  -8   0   6 1280.37  144.65
  -8   0   6 1307.52  103.78
   8   0  -6 1304.18  132.94
   8   0  -6 1342.33  144.66
   8   0  -6 1358.14  169.62
   8   0  -6 1324.90  103.82
  -8   0   7    0.28    0.30
  -8   0   7   -0.64    0.86
  -8   0   7    0.32    0.82
   8   0  -7    0.29    0.37
   8   0  -7    0.22    0.25
   8   0  -7    0.71    0.93
   8   0  -7   -0.04    0.89
  -8   0   8 2220.52  268.07
  -8   0   8 2194.67  163.79
   8   0  -8 2243.37  210.10
   8   0  -8 1695.37  228.64
   8   0  -8 2287.32  268.09
   8   0  -8 2246.10  163.82
  -8   0   9   -0.01    0.67
   8   0  -9   -0.30    0.99
   8   0  -9    0.15    0.96
  -8   0  10 1438.75  191.72
   8   0 -10 1530.27  191.74
   8   0 -10 1469.67  117.32
  -8   0  11    0.25    0.74
   8   0 -11   -0.37    1.09
   8   0 -11   -0.37    1.06
  -8   0  12 2705.05  354.18
   8   0 -12 2805.62  354.20
   8   0 -12 2693.67  216.29
  -8   0  13   -0.42    0.95
  -8   0  13    0.28    1.14
   8   0 -13    0.77    1.23
   8   0 -13    0.22    1.34
  -8   0  14    0.14    1.42
  -8   0  14    0.96    1.50
   8   0 -14    0.32    1.31
   8   0 -14    2.08    1.49
  -8   0  15    0.14    1.43
  -8   0  15    0.52    1.99
   8   0 -15    0.24    1.77
   8   0 -15    0.53    1.58
  -8   0  16    6.48    1.70
   8   0 -16    8.50    2.23
  -8   0  17    1.22    1.59
   8   0 -18   39.03    6.05
  -8   0  19    0.87    2.00
   8   0 -19    1.23    2.73
  -8   2   1   37.97    3.29
   8  -2  -1   40.61    3.34
  -8   2   1   42.32    4.16
  -8   2   1   37.53    4.50
  -8   2   1   37.38    3.79
   8  -2  -1   40.67    4.18
   8  -2  -1   39.88    4.52
   8  -2  -1   39.94    3.82
   8   2  -1   38.50    4.21
   8   2  -1   40.25    4.50
   8   2  -1   41.23    5.37
   8   2  -1   42.68    3.75
  -8  -2   1   40.09    4.19
  -8  -2   1   36.19    4.48
  -8  -2   1   40.76    5.35
  -8   2   2    5.17    0.86
  -8   2   2    5.06    0.71
  -8   2   2    4.23    0.74
  -8   2   2    4.21    0.74
   8  -2  -2    3.33    0.76
   8  -2  -2    5.00    0.80
   8  -2  -2    5.03    1.00
   8  -2  -2    2.91    1.16
   8   2  -2    4.41    0.89
   8   2  -2    4.94    0.77
   8   2  -2    4.63    1.13
   8   2  -2    6.66    1.04
  -8  -2   2    4.66    0.81
  -8  -2   2    5.13    0.73
  -8  -2   2    5.45    1.22
   8   2  -3  333.60   30.11
  -8   2   3  363.54   37.18
  -8   2   3  368.80   40.46
  -8   2   3  374.36   47.48
  -8   2   3  357.79   29.45
   8  -2  -3  361.60   37.19
   8  -2  -3  389.34   40.47
   8  -2  -3  349.60   47.48
   8  -2  -3  369.37   29.49
   8   2  -3  355.21   37.23
   8   2  -3  369.09   40.46
   8   2  -3  358.03   47.49
  -8  -2   3  376.55   37.22
  -8  -2   3  354.13   40.45
  -8  -2   3  372.60   47.49
  -8   2   4  365.22   37.78
  -8   2   4  349.43   41.11
  -8   2   4  350.54   48.25
  -8   2   4  401.31   29.94
   8  -2  -4  361.11   37.79
   8  -2  -4  374.83   41.12
   8  -2  -4  353.06   48.26
   8  -2  -4  397.64   29.96
   8   2  -4  369.57   37.83
   8   2  -4  373.59   41.12
   8   2  -4  375.32   48.27
   8   2  -4  378.69   29.91
  -8  -2   4  379.25   37.83
  -8  -2   4  375.44   41.11
  -8  -2   4  388.03   48.27
   8  -2  -5   21.50    2.11
   8   2  -5   22.52    1.97
  -8   2   5   23.88    2.37
  -8   2   5   22.03    2.58
  -8   2   5   19.13    3.20
  -8   2   5   22.86    2.46
   8  -2  -5   21.23    2.40
   8  -2  -5   22.64    2.40
   8  -2  -5   21.97    2.48
   8   2  -5   21.14    2.47
   8   2  -5   22.52    2.59
   8   2  -5   23.43    3.24
  -8  -2   5   24.20    2.45
  -8  -2   5   23.01    2.58
  -8  -2   5   21.08    3.21
  -8   2   6  313.98   32.46
  -8   2   6  314.85   35.33
  -8   2   6  328.25   41.51
  -8   2   6  332.29   25.83
   8  -2  -6  313.83   32.48
   8  -2  -6  322.81   32.48
   8  -2  -6  318.99   41.52
   8  -2  -6  330.58   25.84
   8   2  -6  319.52   32.53
   8   2  -6  319.62   35.34
   8   2  -6  326.83   41.53
   8   2  -6  321.53   25.80
  -8  -2   6  320.51   32.52
  -8  -2   6  312.63   25.56
  -8  -2   6  313.10   41.52
  -8   2   7  787.76   59.88
  -8   2   7  808.39   89.20
  -8   2   7  767.96   64.26
   8  -2  -7  816.66   81.98
   8  -2  -7  828.32  104.67
   8  -2  -7  858.96   64.31
   8   2  -7  802.51   82.03
   8   2  -7  788.30   89.22
   8   2  -7  804.34  104.68
   8   2  -7  847.57   64.27
  -8  -2   7  801.90   82.02
  -8  -2   7  812.50   63.87
  -8  -2   7  762.96  104.66
   8  -2  -8  171.84   12.83
   8  -2  -8  169.81   13.92
  -8   2   8  164.38   21.96
  -8   2   8  168.16   13.91
   8   2  -8  171.70   17.18
   8   2  -8  168.10   18.65
   8   2  -8  156.92   21.99
   8   2  -8  181.39   13.93
  -8  -2   8  169.40   17.13
  -8  -2   8  171.90   17.18
  -8  -2   8  154.44   21.93
  -8  -2   8  157.40   21.98
   8   2  -9  138.64   10.47
  -8   2   9  129.27   16.49
  -8   2   9  125.31   10.58
   8  -2  -9  127.78   16.50
   8  -2  -9  116.31   10.60
   8   2  -9  126.03   12.86
   8   2  -9  118.83   13.95
   8   2  -9  127.63   16.53
  -8  -2   9  125.42   12.82
  -8  -2   9  124.06   12.87
  -8  -2   9  129.70   16.46
  -8  -2   9  128.69   16.52
  -8   2  10   15.37    2.40
  -8   2  10   13.26    1.97
   8  -2 -10   15.99    2.42
   8  -2 -10   13.79    2.02
   8   2 -10   15.73    1.73
   8   2 -10   15.51    1.82
   8   2 -10   16.70    2.50
   8   2 -10   15.09    2.00
  -8  -2  10   15.58    1.68
  -8  -2  10   16.54    1.77
  -8  -2  10   14.56    2.34
  -8  -2  10   16.55    2.48
   8   2 -11  295.30   24.76
  -8   2  11  297.78   38.96
  -8   2  11  295.82   24.25
   8  -2 -11  309.89   38.98
   8   2 -11  302.04   33.12
   8   2 -11  308.59   39.00
  -8  -2  11  297.85   30.45
  -8  -2  11  301.10   30.49
  -8  -2  11  296.08   38.92
  -8  -2  11  278.51   38.97
  -8  -2  12   28.56    2.90
  -8   2  12   33.64    4.55
   8  -2 -12   32.68    4.38
   8  -2 -12   29.61    3.38
   8   2 -12   30.46    3.49
   8   2 -12   33.28    4.43
   8   2 -12   28.57    3.23
  -8  -2  12   29.91    3.29
  -8  -2  12   30.87    4.29
  -8   2  13  305.28   41.40
   8  -2 -13  345.33   41.42
   8  -2 -13  304.92   25.83
   8   2 -13  314.16   35.19
   8   2 -13  310.09   35.17
   8   2 -13  359.71   41.46
   8   2 -13  317.58   25.85
  -8  -2  13  315.93   32.37
  -8  -2  13  332.36   41.36
  -8  -2  13  291.66   41.42
  -8   2  14    8.65    2.70
   8  -2 -14   14.18    2.26
   8  -2 -14    8.83    1.90
   8   2 -14   11.14    1.40
   8   2 -14   10.87    1.36
   8   2 -14   14.50    2.23
   8   2 -14   10.30    2.27
  -8  -2  14   11.06    1.35
  -8  -2  14    9.98    1.36
  -8  -2  14   12.91    2.00
  -8  -2  14   10.43    2.62
  -8   2  15  586.88   85.75
   8  -2 -15  721.25   85.82
   8  -2 -15  549.48   52.88
   8   2 -15  711.32   85.83
  -8  -2  15  718.98   85.74
  -8   2  16    9.61    2.23
   8  -2 -16    9.68    2.24
   8   2 -16    8.74    2.51
  -8  -2  16   11.76    2.09
  -8   2  17   43.60    5.99
   8  -2 -17   34.98    6.39
   8   2 -17   43.81    6.32
  -8  -2  17   46.30    6.19
  -8   2  18   28.52    4.57
   8  -2 -18   22.39    5.07
   8   2 -18   37.45    5.05
  -8  -2  18   33.67    4.62
  -8   2  19    5.58    2.61
   8  -2 -19    4.26    2.84
   8   2 -19    8.29    2.86
  -8  -2  19   -3.47    2.91
  -8   4   1   10.61    1.02
   8  -4  -1   10.98    1.12
   8   4  -1    7.99    1.20
  -8  -4   1    7.97    1.09
  -8   4   1    8.58    1.25
  -8   4   1    9.05    1.60
  -8   4   1    8.93    1.60
   8  -4  -1    8.83    1.22
   8  -4  -1    9.83    1.74
   8  -4  -1    7.70    1.65
   8   4  -1    9.26    1.36
   8   4  -1    8.92    1.70
   8   4  -1    8.45    1.42
  -8  -4   1    9.92    1.24
  -8  -4   1    8.44    1.54
  -8  -4   1    9.61    1.54
  -8   4   2  346.62   26.11
  -8   4   2  334.09   32.17
  -8   4   2  305.52   35.00
  -8   4   2  312.68   41.08
   8  -4  -2  317.03   32.19
   8  -4  -2  322.67   32.20
   8  -4  -2  329.17   41.10
   8  -4  -2  314.23   25.64
   8   4  -2  296.61   32.23
   8   4  -2  295.68   34.99
   8   4  -2  321.83   41.11
   8   4  -2  321.17   25.52
  -8  -4   2  301.20   32.21
  -8  -4   2  320.92   34.99
  -8  -4   2  316.37   41.04
  -8  -4   2  309.82   41.09
  -8  -4   3  152.27   11.80
  -8   4   3  163.77   15.88
  -8   4   3  154.42   17.28
  -8   4   3  159.93   20.32
  -8   4   3  146.11   12.96
   8  -4  -3  150.03   15.89
   8  -4  -3  163.49   15.92
   8  -4  -3  161.52   20.34
   8  -4  -3  154.00   12.98
   8   4  -3  155.66   15.96
   8   4  -3  154.62   17.27
   8   4  -3  146.68   20.34
   8   4  -3  151.45   12.87
  -8  -4   3  148.94   15.93
  -8  -4   3  154.35   12.70
  -8  -4   3  152.97   20.34
   8  -4  -4    0.56    0.78
  -8  -4   4    0.18    0.65
  -8  -4   4    0.29    0.79
  -8   4   4    2.56    0.46
  -8   4   4    0.31    0.47
  -8   4   4    0.83    0.93
  -8   4   4   -0.54    1.02
   8  -4  -4   -0.18    0.52
   8  -4  -4    0.22    0.59
   8  -4  -4    1.24    1.10
   8   4  -4    0.82    0.69
   8   4  -4    0.07    0.37
   8   4  -4    0.24    1.08
   8   4  -4   -0.43    0.85
  -8  -4   4    0.18    0.67
  -8  -4   4   -0.11    0.46
   8  -4  -5 1751.53  122.34
  -8   4   5 1653.26  167.92
  -8   4   5 1685.37  182.77
  -8   4   5 1589.54  214.23
  -8   4   5 1649.62  131.07
   8  -4  -5 1635.90  167.94
   8  -4  -5 1649.66  167.97
   8  -4  -5 1644.71  131.07
   8   4  -5 1658.99  168.00
   8   4  -5 1608.67  182.76
   8   4  -5 1704.03  214.28
   8   4  -5 1641.51  131.01
  -8  -4   5 1676.61  168.00
  -8  -4   5 1662.71  130.39
  -8  -4   5 1673.87  214.21
  -8  -4   5 1552.73  214.26
  -8   4   6  121.70    9.17
   8  -4  -6  118.62    9.87
   8   4  -6  116.88    9.83
   8   4  -6  124.86    9.26
   8   4  -6  109.76    9.84
  -8   4   6  117.85   12.10
  -8   4   6  121.47   13.19
  -8   4   6  126.78   10.07
   8  -4  -6  114.76   12.13
   8  -4  -6  139.29   15.60
   8   4  -6  110.11   13.18
  -8  -4   6  120.45   12.12
  -8  -4   6  118.09   12.20
  -8  -4   6  112.45   15.52
  -8  -4   6  118.97   15.60
  -8   4   7  104.08    9.46
   8   4  -7  105.22    9.46
  -8   4   7  122.28   11.63
  -8   4   7  111.46   12.66
  -8   4   7  111.21   14.94
   8  -4  -7  115.24   11.64
   8  -4  -7  112.59   11.68
   8  -4  -7  118.89   14.98
   8  -4  -7  110.42    9.71
   8   4  -7  115.68   11.73
   8   4  -7  112.47   12.67
   8   4  -7  119.20   15.01
  -8  -4   7  112.87   11.65
  -8  -4   7  109.98   11.72
  -8  -4   7  112.15   14.92
  -8  -4   7  111.08   14.99
  -8   4   8    2.61    0.57
  -8   4   8    2.90    0.58
  -8   4   8    1.97    1.02
  -8   4   8    2.11    1.15
   8  -4  -8    2.38    0.54
   8  -4  -8    2.04    0.64
   8  -4  -8    3.51    1.19
   8  -4  -8    3.38    1.28
   8   4  -8    3.54    0.81
   8   4  -8    3.15    0.58
   8   4  -8    4.20    1.34
   8   4  -8    2.65    1.10
  -8  -4   8    2.38    0.59
  -8  -4   8    3.05    0.82
  -8  -4   8    2.93    1.09
  -8  -4   8    3.18    1.29
  -8   4   9    4.28    0.68
  -8   4   9    4.20    0.64
  -8   4   9    5.34    1.23
  -8   4   9    4.25    1.29
   8  -4  -9    3.83    0.61
   8  -4  -9    4.24    0.76
   8  -4  -9    4.58    1.32
   8  -4  -9    3.76    1.39
   8   4  -9    3.93    0.87
   8   4  -9    5.05    0.98
   8   4  -9    5.74    1.48
   8   4  -9    4.33    1.24
  -8  -4   9    4.01    0.73
  -8  -4   9    6.82    0.96
  -8  -4   9    4.92    1.24
  -8  -4   9    3.35    1.44
   8   4 -10    2.59    1.05
  -8   4  10    2.10    1.35
  -8   4  10    4.26    1.22
   8  -4 -10    2.10    1.50
   8   4 -10    2.79    0.71
   8   4 -10    3.21    0.82
   8   4 -10    3.20    1.16
  -8  -4  10    3.03    0.65
  -8  -4  10    3.25    0.91
  -8  -4  10    2.37    0.89
  -8  -4  10    2.42    1.37
  -8   4  11  157.84   19.16
  -8   4  11  152.66   12.26
   8  -4 -11  143.55   19.14
   8  -4 -11  146.62   12.33
   8   4 -11  140.58   14.96
   8   4 -11  141.72   16.22
   8   4 -11  146.30   19.19
   8   4 -11  125.19   12.19
  -8  -4  11  159.13   14.95
  -8  -4  11  148.54   15.03
  -8  -4  11  146.74   19.10
  -8  -4  11  125.69   19.14
   8   4 -12    8.34    1.23
  -8   4  12   10.50    2.10
  -8   4  12   10.59    1.80
   8  -4 -12    9.23    2.00
   8  -4 -12    9.08    2.00
   8   4 -12   11.76    1.56
   8   4 -12   10.60    1.52
   8   4 -12   11.50    2.23
  -8  -4  12   12.47    1.52
  -8  -4  12    8.82    1.70
  -8  -4  12   11.27    1.94
  -8  -4  12    9.39    2.24
  -8  -4  13   39.01    3.34
  -8   4  13   35.24    5.37
  -8   4  13   36.20    3.82
   8  -4 -13   38.35    5.49
   8   4 -13   39.54    4.45
   8   4 -13   36.24    4.36
   8   4 -13   41.53    5.43
  -8   4  14   22.53    2.82
   8  -4 -14   22.11    3.21
   8  -4 -14   15.57    2.73
   8   4 -14   20.47    2.39
   8   4 -14   16.16    2.36
   8   4 -14   23.41    3.25
  -8  -4  14   17.91    2.52
  -8  -4  14   20.53    3.00
   8  -4 -15   62.06    8.83
   8   4 -15   64.98    7.43
   8   4 -15   63.69    8.82
  -8  -4  15   65.12    6.84
  -8  -4  15   64.64    8.76
   8  -4 -16    7.51    2.19
   8   4 -16    6.11    1.42
   8   4 -16    9.80    2.46
  -8  -4  16    7.15    1.52
  -8  -4  16    7.18    2.20
  -8   4  17  108.66   15.20
   8   4 -17   93.32   12.85
   8   4 -17  149.68   15.44
  -8  -4  17  108.39   11.90
  -8  -4  17  144.31   15.30
  -8   4  18   36.17    5.39
   8   4 -18   26.97    4.31
  -8  -4  18   38.32    4.19
  -8  -4  18   -0.81    5.41
   8   4 -19   53.95    4.85
  -8  -4  19    4.05    4.47
   8   6  -1    6.76    1.12
  -8   6   1    8.24    1.10
  -8   6   1    8.85    1.18
  -8   6   1    5.88    1.50
  -8   6   1    7.94    1.66
   8  -6  -1    7.77    1.14
   8  -6  -1    8.19    1.34
   8  -6  -1    7.50    1.71
   8  -6  -1    3.41    1.74
   8   6  -1    7.34    1.12
   8   6  -1    7.89    1.73
  -8  -6   1    6.78    1.23
  -8  -6   1    7.39    1.09
  -8  -6   1    7.04    1.51
  -8  -6   1    3.99    1.65
  -8   6   2   16.27    1.64
   8   6  -2   15.39    1.68
   8   6  -2   16.87    1.84
  -8  -6   2   14.78    1.65
  -8   6   2   13.51    1.74
  -8   6   2   18.45    1.96
  -8   6   2   12.69    2.37
   8  -6  -2   16.99    1.82
   8  -6  -2   15.15    1.97
   8  -6  -2   16.05    2.53
   8  -6  -2   10.71    2.54
   8   6  -2   13.96    1.85
  -8  -6   2   14.22    1.70
  -8  -6   2   17.40    2.38
  -8  -6   2   14.14    2.53
  -8   6   3   82.23    6.65
  -8   6   3   79.37    8.09
  -8   6   3   80.84    8.82
  -8   6   3   72.45   10.39
   8  -6  -3   84.70    8.12
   8  -6  -3   77.84    8.19
   8  -6  -3   76.37   10.44
   8   6  -3   75.45    8.19
   8   6  -3   73.41    8.78
   8   6  -3   79.06   10.47
  -8  -6   3   76.38    8.18
  -8  -6   3   79.01    6.68
  -8  -6   3   78.31   10.35
  -8  -6   3   71.92   10.45
  -8   6   4  291.13   23.27
  -8   6   4  287.44   28.62
  -8   6   4  298.33   31.16
  -8   6   4  290.99   36.57
   8  -6  -4  284.90   28.63
   8  -6  -4  265.91   28.68
   8  -6  -4  297.59   36.60
   8   6  -4  301.68   28.72
   8   6  -4  275.71   31.13
   8   6  -4  287.39   36.61
  -8  -6   4  295.69   28.62
  -8  -6   4  271.54   28.69
  -8  -6   4  286.32   36.54
  -8  -6   4  275.50   36.61
   8   6  -5    3.73    0.74
   8   6  -5    4.01    1.16
  -8  -6   5    3.04    0.80
  -8  -6   5    3.19    1.25
  -8   6   5    3.51    0.74
  -8   6   5    3.71    0.83
  -8   6   5    3.81    1.20
  -8   6   5    3.83    1.41
   8  -6  -5    3.59    0.80
   8  -6  -5    2.53    1.00
   8  -6  -5    3.92    1.13
   8  -6  -5    1.93    1.81
   8   6  -5    3.45    1.03
  -8  -6   5    4.56    0.78
  -8  -6   5    3.68    1.21
  -8  -6   6   -0.09    1.11
  -8   6   6    0.57    0.63
  -8   6   6    0.24    0.47
  -8   6   6    0.29    1.01
  -8   6   6    0.17    1.23
   8  -6  -6    1.16    0.75
   8  -6  -6   -0.12    0.76
   8  -6  -6    0.17    1.30
   8  -6  -6   -1.14    1.71
   8   6  -6    0.16    0.93
   8   6  -6    0.00    0.62
   8   6  -6    0.31    1.39
  -8  -6   6    0.25    0.60
  -8  -6   6   -0.51    0.85
  -8  -6   6    0.28    1.06
   8   6  -7   87.12    6.67
   8   6  -7   65.40    8.61
  -8  -6   7   80.03    6.51
  -8  -6   7   82.13    6.67
  -8   6   7   82.91    8.76
  -8   6   7   73.24    6.61
  -8   6   7   71.60   10.34
  -8   6   7   71.68    6.96
   8  -6  -7   88.24    8.07
   8  -6  -7   76.84    8.13
   8  -6  -7   83.21   10.42
   8   6  -7   83.10   10.45
  -8  -6   7   77.15   10.34
  -8  -6   7   71.78   10.47
   8   6  -8   25.55    3.13
  -8   6   8   29.59    3.12
  -8   6   8   25.07    2.60
  -8   6   8   22.51    3.79
  -8   6   8   28.03    3.01
   8  -6  -8   27.79    3.04
   8  -6  -8   28.74    3.91
   8  -6  -8   14.11    3.18
   8   6  -8   27.70    3.01
   8   6  -8   32.11    3.99
  -8  -6   8   27.64    2.89
  -8  -6   8   24.72    3.02
  -8  -6   8   25.04    3.78
  -8  -6   8   26.82    4.08
  -8   6   9   79.17    8.09
  -8   6   9   69.49    8.03
  -8   6   9   66.68    9.57
  -8   6   9   67.00    6.48
   8  -6  -9   73.71    9.64
   8  -6  -9   55.25    6.85
   8   6  -9   71.16    7.52
   8   6  -9   69.70    8.09
   8   6  -9   75.98    9.68
  -8  -6   9   76.33    7.45
  -8  -6   9   66.12    7.55
  -8  -6   9   84.18    9.59
  -8  -6   9   61.95    9.74
  -8   6  10    5.58    0.98
  -8   6  10    4.18    0.87
  -8   6  10    3.97    1.47
  -8   6  10    5.51    1.27
   8  -6 -10    5.91    0.97
   8  -6 -10    4.92    1.08
   8  -6 -10    6.62    1.66
   8  -6 -10    3.13    2.73
   8   6 -10    6.42    1.07
   8   6 -10    5.47    1.08
   8   6 -10    3.74    1.78
  -8  -6  10    6.25    0.98
  -8  -6  10    4.39    1.33
  -8  -6  10    6.86    1.50
  -8  -6  11   94.92    6.83
  -8   6  11   72.33    9.45
  -8   6  11   62.45   11.23
  -8   6  11   99.88    7.68
   8  -6 -11   82.84    8.78
   8  -6 -11  101.37   11.40
   8   6 -11  105.32    8.89
   8   6 -11   75.12    9.52
   8   6 -11   99.27   11.39
  -8  -6  11  107.62    8.86
  -8  -6  11   70.24    8.89
  -8   6  12  205.84   28.28
  -8   6  12  236.22   28.28
  -8   6  12  273.36   21.02
   8  -6 -12  229.20   26.00
   8  -6 -12  218.44   26.02
   8  -6 -12  285.06   33.41
   8   6 -12  297.11   26.18
   8   6 -12  280.97   33.41
  -8  -6  12  290.57   26.13
  -8  -6  12  292.71   33.35
  -8   6  13  372.64   29.86
   8  -6 -13  360.91   47.94
   8   6 -13  362.55   47.90
  -8  -6  13  366.93   37.51
  -8  -6  13  369.35   47.84
   8  -6 -14  138.95   20.56
   8   6 -14  155.71   17.45
   8   6 -14  160.17   20.55
  -8  -6  14  157.05   16.05
  -8  -6  14  159.57   20.48
  -8   6  15    4.70    2.51
   8   6 -15    4.90    1.50
   8   6 -15    6.13    2.00
  -8  -6  15    6.83    1.47
  -8  -6  15    6.01    2.21
   8  -6 -16   -1.80    2.56
   8   6 -16    0.46    1.28
   8   6 -16    0.81    2.18
  -8  -6  16    1.29    1.25
  -8  -6  16   -0.52    2.06
   8   6 -17    6.17    1.83
   8   6 -17    1.22    1.33
  -8  -6  17   -0.96    1.40
  -8  -6  17    0.34    2.07
   8   6 -18  184.62   11.73
  -8  -6  18    0.96   10.75
  -8   8   1  218.79   18.24
  -8   8   1  229.57   24.36
   8  -8  -1  211.51   22.39
   8  -8  -1  224.65   28.64
   8   8  -1  214.98   22.47
   8   8  -1  211.93   28.63
  -8  -8   1  218.58   22.36
  -8  -8   1  212.51   28.58
  -8  -8   2  111.56    9.05
  -8   8   2  109.41   12.26
  -8   8   2  109.88    9.54
   8  -8  -2  106.45   11.28
   8  -8  -2  110.83   14.48
   8   8  -2  107.34   11.36
   8   8  -2  111.03   14.49
  -8  -8   2  103.32   14.39
   8   8  -3  226.66   18.86
  -8   8   3  228.24   25.54
  -8   8   3  248.91   19.02
   8  -8  -3  216.38   23.47
   8  -8  -3  239.84   30.02
   8   8  -3  217.99   30.01
  -8  -8   3  235.46   23.45
  -8  -8   3  226.00   29.97
   8  -8  -4    9.45    1.50
   8   8  -4    8.91    1.25
  -8  -8   4    6.42    0.98
  -8   8   4    7.38    1.34
  -8   8   4    9.93    1.89
   8  -8  -4    8.89    1.28
   8   8  -4    7.39    1.82
  -8  -8   4    7.42    1.78
  -8   8   5  255.77   19.94
  -8  -8   5  237.39   18.15
  -8   8   5  241.64   26.60
   8  -8  -5  237.32   24.45
   8  -8  -5  230.71   31.26
   8   8  -5  232.85   24.51
   8   8  -5  222.98   31.25
  -8  -8   5  242.61   24.43
   8   8  -6   67.19    5.73
  -8  -8   6   64.33    5.57
  -8   8   6   62.88    7.48
  -8   8   6   64.60    6.15
   8  -8  -6   63.72    6.89
   8  -8  -6   68.58    8.94
   8   8  -6   73.59    8.95
  -8  -8   6   66.51    8.91
  -8   8   7  164.38   18.73
  -8   8   7  165.65   14.15
   8  -8  -7  172.20   17.23
   8  -8  -7  155.20   22.04
   8   8  -7  168.35   17.28
   8   8  -7  172.87   22.06
  -8  -8   7  166.60   17.19
  -8  -8   7  169.69   22.02
  -8  -8   8    3.02    1.41
  -8   8   8    2.13    1.04
  -8   8   8    5.52    1.66
   8  -8  -8    3.89    1.03
   8  -8  -8    4.44    1.74
   8   8  -8    2.76    1.15
   8   8  -8    1.95    1.63
  -8  -8   8    2.49    0.87
  -8   8   9    8.00    1.66
  -8   8   9   11.21    2.12
   8  -8  -9   12.42    1.61
   8  -8  -9    9.48    2.31
   8   8  -9   10.62    1.68
   8   8  -9   11.90    2.30
  -8  -8   9   11.27    1.57
  -8  -8   9   12.93    2.48
  -8   8  10   72.52    9.24
  -8   8  10   85.03    7.55
   8  -8 -10   78.22    8.55
   8  -8 -10   91.97   11.18
   8   8 -10   81.64    8.60
   8   8 -10   86.37   11.01
  -8  -8  10   79.82    8.53
  -8  -8  10   92.48   11.02
  -8   8  11  181.69   23.93
  -8   8  11  218.94   17.97
   8  -8 -11  195.45   22.02
   8  -8 -11  222.87   28.28
   8   8 -11  239.31   22.12
   8   8 -11  220.91   28.19
  -8  -8  11  230.11   22.04
  -8  -8  11  224.57   28.15
  -8   8  12    2.87    1.26
  -8   8  12    3.04    2.24
   8  -8 -12    2.87    1.29
   8  -8 -12    1.83    3.24
   8   8 -12    3.75    1.60
   8   8 -12    5.36    1.83
  -8  -8  12    3.18    1.09
  -8  -8  12    4.86    2.12
  -8  -8  13  222.14   12.58
  -8   8  13   79.57   17.73
  -8   8  13  110.37   13.48
   8  -8 -13  101.84   16.35
   8  -8 -13  170.02   21.23
   8   8 -13  225.96   16.61
   8   8 -13  195.73   21.08
  -8  -8  13  208.11   16.59
  -8   8  14    2.45    2.17
   8  -8 -14    0.93    3.69
   8   8 -14    4.30    1.31
   8   8 -14    5.82    1.91
  -8  -8  14    0.02    1.14
  -8  -8  14    7.36    1.94
   8  -8 -15    5.85    4.50
   8   8 -15   18.82    2.29
   8   8 -15   19.42    2.77
  -8  -8  15   21.57    2.79
   8   8 -16    2.51    1.45
   8   8 -16    1.73    2.72
  -8  -8  16   -0.06    1.30
  -8  -8  16    3.89    2.09
   8   8 -17    0.31    2.26
  -8  -8  17    2.16    2.48
  -8  10   1   32.33    3.94
  -8  10   1   35.09    3.83
   8 -10  -1   32.87    3.66
   8 -10  -1   30.26    4.86
   8  10  -1   36.17    3.80
   8  10  -1   33.18    5.14
  -8 -10   1   31.14    3.59
  -8 -10   1   31.11    5.31
  -8  10   2   64.32    7.40
  -8  10   2   62.66    6.19
   8 -10  -2   62.67    6.81
   8 -10  -2   68.05    8.85
   8  10  -2   68.09    6.92
   8  10  -2   68.71    9.07
  -8 -10   2   57.62    6.75
  -8 -10   2   72.79    9.09
   8 -10  -3   68.72    6.39
   8  10  -3   77.92    6.68
  -8 -10   3   82.21    6.53
  -8 -10   3   76.04    6.40
  -8  10   3   75.98    8.76
  -8  10   3   80.22    7.17
   8 -10  -3   71.64    8.06
   8  10  -3   76.64   10.43
   8 -10  -4  300.70   25.85
  -8  10   4  321.49   35.23
  -8  10   4  313.05   25.97
   8 -10  -4  302.22   41.36
   8  10  -4  329.93   32.45
   8  10  -4  300.86   41.35
  -8 -10   4  326.53   32.35
  -8 -10   4  318.86   41.34
   8 -10  -5    4.65    1.10
  -8 -10   5    3.95    1.48
  -8  10   5    4.27    1.18
  -8  10   5    3.11    1.86
   8 -10  -5    4.50    1.99
   8  10  -5    3.72    1.26
   8  10  -5    3.39    1.40
  -8 -10   5    5.34    1.01
  -8  10   6    6.91    1.48
  -8  10   6    7.87    2.11
   8 -10  -6    9.42    1.65
   8 -10  -6    7.00    2.27
   8  10  -6    9.14    1.56
   8  10  -6    8.45    2.10
  -8 -10   6    7.62    1.32
  -8 -10   6    7.77    2.19
  -8  10   7   31.19    3.94
  -8  10   7   36.21    3.87
   8 -10  -7   32.85    3.75
   8 -10  -7   31.42    4.90
   8  10  -7   32.12    3.72
   8  10  -7   32.44    4.80
  -8 -10   7   32.34    3.60
  -8 -10   7   29.87    4.81
  -8  10   8   18.41    2.36
   8 -10  -8   15.66    2.22
   8 -10  -8   21.14    3.77
   8  10  -8   17.69    2.14
   8  10  -8   18.33    2.84
  -8 -10   8   18.80    2.09
  -8 -10   8   17.83    2.91
   8 -10  -9   57.74    6.05
   8 -10  -9   71.42    8.20
   8  10  -9   76.99    6.07
   8  10  -9   75.10    7.75
  -8 -10   9   77.35    5.98
  -8 -10   9   65.00    7.70
   8  10 -10   20.10    2.19
   8 -10 -10   18.33    2.42
   8 -10 -10   20.67    3.82
   8  10 -10   22.63    2.21
  -8 -10  10   20.75    2.13
  -8 -10  10   23.36    3.02
  -8  10  11    0.69    3.25
   8 -10 -11    5.33    1.67
   8 -10 -11    8.24    3.35
   8  10 -11   11.57    2.04
   8  10 -11    8.98    2.18
  -8 -10  11    8.72    1.48
  -8 -10  11   10.94    2.31
  -8  10  12    2.11    2.69
   8 -10 -12    1.09    3.27
   8  10 -12    1.42    1.76
   8  10 -12   -1.17    1.76
  -8 -10  12    1.81    2.02
  -8 -10  12   -0.81    1.92
   8  10 -13    7.87    1.31
   8  10 -13   11.51    2.67
  -8 -10  13   -0.47    1.83
  -8 -10  13   10.34    2.27
   8  10 -14   95.58    8.52
  -8 -10  14  109.19   14.05
  -8  12   1    5.85    1.88
   8  12  -1    6.92    1.42
  -8 -12   1    4.41    1.05
  -8  12   1    4.46    1.29
   8 -12  -1    4.88    1.37
   8 -12  -1    7.68    2.87
   8  12  -1    0.26    4.32
  -8 -12   1    5.49    3.29
  -8  12   2    0.06    1.02
  -8  12   2    6.31    1.88
   8 -12  -2    6.22    1.35
   8 -12  -2    7.22    2.85
   8  12  -2    3.81    1.71
   8  12  -2   -1.60    4.10
  -8 -12   2    6.43    1.29
  -8 -12   2    4.28    3.21
  -8  12   3    9.53    2.85
   8 -12  -3   10.93    1.90
   8 -12  -3    9.03    3.06
   8  12  -3   10.08    1.96
   8  12  -3    1.90    4.08
  -8 -12   3    7.81    1.39
  -8 -12   3   10.02    3.33
  -8  12   4   -0.11    0.93
  -8  12   4    2.21    1.91
   8  12  -4   -1.43    2.80
   8 -12  -4    1.69    1.64
   8 -12  -4   -0.51    2.81
   8  12  -4    3.34    1.80
  -8 -12   4    2.87    0.98
  -8 -12   4   -1.32    2.98
   8 -12  -5    1.53    1.81
   8  12  -5    1.44    1.34
  -8 -12   5    1.51    0.77
  -8  12   5    0.69    1.23
  -8  12   5    1.11    1.80
   8 -12  -5    1.88    1.67
  -8 -12   5    2.14    3.32
   8 -12  -6    1.77    1.87
  -8  12   6    0.00    1.85
   8  12  -6    3.26    1.61
  -8 -12   6    4.51    1.79
  -8 -12   6    4.28    3.28
   8  12  -7   32.48    3.16
   8 -12  -7   19.33    4.58
   8  12  -7   26.95    3.19
  -8 -12   7   27.74    3.12
  -8 -12   7   25.94    4.71
   8  12  -8   -0.12    1.29
   8  12  -8    0.80    1.75
  -8 -12   8    0.76    1.12
  -8 -12   8   -1.40    2.36
   8  12  -9  118.58    9.02
  -8 -12   9   98.93   14.75
   7   1  -1  415.16   31.26
  -7   1   1  423.14   42.70
  -7   1   1  416.38   46.45
  -7   1   1  428.29   54.48
  -7   1   1  407.25   33.68
   7  -1  -1  404.82   42.70
   7  -1  -1  435.50   46.46
   7  -1  -1  428.13   54.49
   7  -1  -1  405.53   33.69
   7   1  -1  397.92   42.71
   7   1  -1  437.60   46.45
   7   1  -1  424.92   33.67
  -7  -1   1  421.12   42.71
  -7  -1   1  425.17   46.45
  -7  -1   1  405.23   54.47
  -7  -1   1  391.99   33.62
  -7   1   2    2.27    0.61
   7  -1  -2    1.72    0.49
   7   1  -2    1.55    0.44
  -7  -1   2    1.34    0.42
  -7   1   2    2.55    0.47
  -7   1   2    1.70    0.46
  -7   1   2    1.87    0.82
   7  -1  -2    2.80    0.53
   7  -1  -2    2.00    0.38
   7  -1  -2    1.39    0.80
   7   1  -2    2.17    0.58
   7   1  -2    1.71    0.80
   7   1  -2    3.31    0.85
  -7  -1   2    1.76    0.46
  -7  -1   2    1.45    0.77
  -7  -1   2    2.03    0.76
  -7   1   3 1303.70   92.23
   7   1  -3 1260.81  102.61
  -7   1   3 1165.89  126.62
  -7   1   3 1255.29  137.80
  -7   1   3 1282.94   98.89
   7  -1  -3 1213.82  126.63
   7  -1  -3 1282.85  137.81
   7  -1  -3 1288.02  161.55
   7  -1  -3 1302.20   98.91
   7   1  -3 1233.72  126.65
   7   1  -3 1289.00  137.80
   7   1  -3 1206.96  161.54
  -7  -1   3 1193.05  126.64
  -7  -1   3 1224.49  137.80
  -7  -1   3 1269.35  161.55
  -7  -1   3 1234.64   98.85
  -7   1   4  367.69   29.48
   7  -1  -4  350.90   29.48
  -7   1   4  349.97   36.40
  -7   1   4  349.41   39.61
  -7   1   4  333.37   46.48
   7  -1  -4  371.28   36.42
   7  -1  -4  359.72   39.61
   7  -1  -4  364.24   46.51
   7   1  -4  345.39   36.43
   7   1  -4  370.00   39.62
   7   1  -4  358.37   46.51
   7   1  -4  358.93   28.80
  -7  -1   4  354.45   36.42
  -7  -1   4  358.07   39.61
  -7  -1   4  366.60   46.51
  -7   1   5  386.68   39.60
  -7   1   5  385.66   43.09
  -7   1   5  380.60   50.59
  -7   1   5  345.20   31.29
   7  -1  -5  399.15   39.61
   7  -1  -5  384.82   43.10
   7  -1  -5  383.36   50.60
   7  -1  -5  399.14   31.33
   7   1  -5  377.00   39.64
   7   1  -5  400.01   43.11
   7   1  -5  440.65   50.63
   7   1  -5  381.16   31.30
  -7  -1   5  382.15   39.63
  -7  -1   5  413.08   50.61
  -7   1   6   96.46    8.05
  -7   1   6   99.21    9.92
  -7   1   6   92.49   10.79
  -7   1   6  107.62   12.79
   7  -1  -6   93.97    9.94
   7  -1  -6   96.19   12.79
   7  -1  -6   98.50    8.30
   7   1  -6   96.25    9.97
   7   1  -6   93.75   10.81
   7   1  -6   97.46   12.80
   7   1  -6   98.40    8.28
  -7  -1   6  100.36    9.97
  -7  -1   6   97.53    8.09
  -7  -1   6  103.81   12.81
   7   1  -7   36.54    2.89
  -7   1   7   32.93    4.64
  -7   1   7   32.45    3.30
   7  -1  -7   34.03    4.64
   7  -1  -7   34.12    3.33
   7   1  -7   32.64    3.54
   7   1  -7   33.79    3.81
   7   1  -7   32.20    4.66
  -7  -1   7   33.78    3.50
  -7  -1   7   34.41    3.54
  -7  -1   7   35.66    4.68
   7   1  -8  302.20   26.41
   7   1  -8  308.01   29.10
  -7   1   8  338.26   45.83
  -7   1   8  372.39   28.41
   7  -1  -8  363.37   45.85
   7  -1  -8  340.20   28.44
   7   1  -8  360.08   35.87
   7   1  -8  353.42   39.02
  -7  -1   8  357.41   35.85
  -7  -1   8  358.56   35.88
  -7  -1   8  393.30   45.87
  -7   1   9 1105.80   75.89
  -7   1   9 1010.05   81.34
   7  -1  -9  987.49  132.75
   7  -1  -9 1132.34   81.41
   7   1  -9 1006.07  104.00
   7   1  -9 1026.41  113.18
   7   1  -9 1040.04  132.77
   7   1  -9 1020.58   81.38
  -7  -1   9  970.51  103.99
  -7  -1   9 1044.07  104.01
  -7  -1   9  991.85  132.76
  -7   1  10  446.35   60.42
   7  -1 -10  461.15   60.44
   7  -1 -10  486.50   37.37
   7   1 -10  445.55   60.45
   7   1 -10  461.47   37.36
  -7  -1  10  482.52   47.31
  -7  -1  10  451.29   60.39
  -7  -1  10  472.54   60.45
  -7   1  11  305.39   37.70
   7  -1 -11  298.50   37.71
   7  -1 -11  295.30   23.52
   7   1 -11  292.70   32.03
   7   1 -11  284.07   32.02
   7   1 -11  297.76   37.72
   7   1 -11  290.77   23.51
  -7  -1  11  281.42   37.65
  -7  -1  11  263.14   37.70
  -7   1  12  587.45   75.22
   7  -1 -12  618.69   75.24
   7   1 -12  450.72   75.21
   7   1 -12  591.14   46.42
  -7  -1  12  594.52   75.18
  -7  -1  12  611.48   75.26
  -7   1  13    0.82    1.43
   7  -1 -13    1.05    1.37
   7  -1 -13    0.39    1.18
   7   1 -13    0.27    1.24
   7   1 -13    0.18    1.51
  -7  -1  13    1.15    0.96
  -7  -1  13   -0.49    1.97
  -7   1  14  105.45   12.69
  -7   1  14   85.48   12.73
   7  -1 -14   99.23   12.74
   7  -1 -14   93.48    8.45
   7   1 -14   97.44   12.75
   7   1 -14   91.00    8.44
  -7  -1  14   94.49   12.66
  -7  -1  14   96.67   12.80
  -7   1  15    8.85    1.97
  -7   1  15    8.67    2.54
   7  -1 -15   12.26    2.28
   7   1 -15    8.37    2.04
  -7  -1  15   12.76    2.00
  -7  -1  15    6.55    2.37
  -7   1  16   46.69    6.48
  -7   1  16   41.31    6.92
   7   1 -16   54.05    6.69
  -7  -1  16   46.20    6.52
  -7   1  17    6.78    1.82
  -7  -1  17    6.75    1.91
  -7   1  18   23.22    4.00
   7   1 -18   28.82    4.88
  -7  -1  18   24.73    4.06
  -7   1  19   16.95    3.52
   7   1 -19   21.80    4.18
  -7   3   1   46.97    5.23
  -7   3   1   47.43    4.84
  -7   3   1   46.86    6.23
  -7   3   1   45.09    4.35
   7  -3  -1   45.95    4.84
   7  -3  -1   43.27    4.85
   7  -3  -1   45.71    6.26
   7  -3  -1   46.86    4.36
   7   3  -1   47.23    4.92
   7   3  -1   50.31    5.25
   7   3  -1   45.05    6.25
   7   3  -1   41.94    4.22
  -7  -3   1   44.83    4.88
  -7  -3   1   46.82    5.24
  -7  -3   1   46.88    6.18
  -7  -3   1   43.78    6.23
   7  -3  -2  142.66   12.07
  -7  -3   2  145.63   11.06
  -7   3   2  146.82   14.91
  -7   3   2  141.85   16.23
  -7   3   2  153.73   19.08
  -7   3   2  151.51   12.19
   7  -3  -2  144.86   14.92
   7  -3  -2  146.15   14.93
   7  -3  -2  144.66   19.09
   7   3  -2  144.36   14.97
   7   3  -2  139.12   16.22
   7   3  -2  145.49   19.10
   7   3  -2  155.57   12.10
  -7  -3   2  146.13   14.96
  -7  -3   2  144.29   16.21
  -7  -3   2  160.88   19.10
   7   3  -3  204.58   17.25
   7   3  -3  218.68   23.02
   7   3  -3  213.48   15.98
  -7  -3   3  220.21   17.24
  -7  -3   3  192.91   23.00
  -7   3   3  211.94   21.52
  -7   3   3  207.07   23.42
  -7   3   3  225.71   27.52
  -7   3   3  213.48   17.32
   7  -3  -3  210.92   21.54
   7  -3  -3  215.44   21.54
   7  -3  -3  207.54   27.52
   7  -3  -3  222.43   17.32
   7   3  -3  207.84   17.24
  -7  -3   3  208.38   27.48
  -7  -3   3  218.87   27.53
  -7   3   4  121.56    9.52
  -7   3   4  128.62   12.69
  -7   3   4  119.48   13.81
  -7   3   4  127.08   10.46
   7  -3  -4  121.40   12.70
   7  -3  -4  118.86   12.71
   7  -3  -4  113.55   16.26
   7  -3  -4  130.28   10.47
   7   3  -4  124.73   12.76
   7   3  -4  131.87   13.82
   7   3  -4  129.22   16.30
   7   3  -4  126.44   10.40
  -7  -3   4  126.35   12.75
  -7  -3   4  118.98   10.24
  -7  -3   4  122.08   16.24
  -7  -3   4  123.84   16.29
   7  -3  -5  195.30   16.09
  -7   3   5  193.22   19.84
  -7   3   5  192.29   21.60
  -7   3   5  200.60   25.40
  -7   3   5  183.79   15.99
   7  -3  -5  202.52   19.86
   7  -3  -5  184.00   19.86
   7  -3  -5  170.31   25.39
   7   3  -5  193.21   19.91
   7   3  -5  201.06   21.60
   7   3  -5  198.48   25.43
   7   3  -5  206.60   15.98
  -7  -3   5  204.61   19.91
  -7  -3   5  190.47   15.76
  -7  -3   5  192.99   25.37
  -7  -3   5  195.23   25.43
   7  -3  -6    9.17    1.17
   7   3  -6    7.66    1.20
  -7   3   6    9.68    0.97
  -7   3   6    8.27    1.51
  -7   3   6    8.50    1.42
   7  -3  -6    7.68    1.00
   7  -3  -6    8.69    1.47
   7   3  -6    8.99    1.12
   7   3  -6    8.98    1.10
   7   3  -6    7.02    1.34
  -7  -3   6    7.68    1.00
  -7  -3   6    8.56    1.12
  -7  -3   6    8.71    1.47
  -7  -3   6    6.95    1.58
   7   3  -7  509.80   40.73
  -7   3   7  500.07   54.62
  -7   3   7  487.42   39.24
  -7   3   7  474.29   64.09
  -7   3   7  498.87   39.59
   7  -3  -7  490.24   50.19
   7  -3  -7  480.61   50.21
   7  -3  -7  494.17   64.11
   7  -3  -7  511.86   39.64
   7   3  -7  503.89   50.26
   7   3  -7  485.24   54.64
   7   3  -7  480.77   64.14
  -7  -3   7  498.67   50.21
  -7  -3   7  507.01   50.27
  -7  -3   7  492.47   64.08
  -7  -3   7  480.50   64.13
  -7   3   8  127.85   14.46
  -7   3   8  131.77   14.45
  -7   3   8  127.94   17.09
  -7   3   8  128.77   10.96
   7  -3  -8  132.45   13.31
   7  -3  -8  116.30   17.09
   7  -3  -8  134.13   11.01
   7   3  -8  132.39   13.38
   7   3  -8  129.32   14.49
   7   3  -8  130.08   17.14
   7   3  -8  131.15   10.94
  -7  -3   8  128.58   13.33
  -7  -3   8  134.58   13.39
  -7  -3   8  137.64   17.08
  -7  -3   8  127.29   17.13
   7   3  -9  184.71   13.37
  -7  -3   9  168.66   13.20
  -7   3   9  179.89   22.75
  -7   3   9  166.95   14.39
   7  -3  -9  168.42   22.76
   7  -3  -9  175.11   14.47
   7   3  -9  177.48   17.81
   7   3  -9  175.41   19.32
   7   3  -9  165.90   14.39
  -7  -3   9  172.26   17.77
  -7  -3   9  174.48   17.83
  -7  -3   9  177.41   22.80
  -7   3  10    3.62    1.27
  -7   3  10    5.75    1.25
   7  -3 -10    7.64    1.32
   7  -3 -10    5.11    1.32
   7   3 -10    4.98    0.89
   7   3 -10    5.85    0.85
   7   3 -10    5.40    1.44
   7   3 -10    6.55    1.25
  -7  -3  10    4.42    0.75
  -7  -3  10    5.21    0.88
  -7  -3  10    5.30    1.25
  -7  -3  10    3.39    1.42
  -7   3  11  267.27   36.21
  -7   3  11  271.27   22.59
   7  -3 -11  272.89   36.23
   7  -3 -11  287.28   22.71
   7   3 -11  287.70   28.36
   7   3 -11  283.73   36.27
   7   3 -11  274.87   22.62
  -7  -3  11  285.59   28.34
  -7  -3  11  263.42   28.38
  -7  -3  11  287.98   36.20
  -7  -3  11  252.67   36.25
  -7  -3  12   77.07    6.30
  -7   3  12   75.87   10.59
  -7   3  12   81.69    6.96
   7  -3 -12   81.56   10.61
   7  -3 -12   85.47    7.14
   7   3 -12   80.12    8.92
   7   3 -12   75.90    8.88
   7   3 -12   87.04   10.65
   7   3 -12   81.26    7.03
  -7  -3  12   78.96    8.20
  -7  -3  12   79.56    8.26
  -7  -3  12   75.99   10.61
  -7  -3  13   50.53    4.84
   7  -3 -13   53.98    5.39
   7   3 -13   57.02    6.30
   7   3 -13   52.56    6.24
   7   3 -13   59.11    7.61
   7   3 -13   54.66    5.30
  -7  -3  13   55.17    5.80
  -7  -3  13   54.07    5.87
  -7  -3  13   63.59    7.49
  -7   3  14  110.58   15.03
   7  -3 -14  122.62   15.08
   7  -3 -14  114.96    9.86
   7   3 -14  124.87   12.71
   7   3 -14  105.22   12.65
   7   3 -14  125.46   15.09
   7   3 -14   88.75    9.72
  -7  -3  14  122.31   11.71
  -7  -3  14  102.73   11.74
  -7  -3  14  125.59   14.98
  -7  -3  14  101.35   15.11
  -7   3  15   40.07    6.32
   7  -3 -15   54.65    6.47
   7  -3 -15   39.61    4.63
   7   3 -15   50.85    5.24
   7   3 -15   36.25    5.16
   7   3 -15   49.88    6.42
  -7  -3  15   53.00    4.89
  -7  -3  15   36.18    4.89
  -7  -3  15   56.36    6.34
  -7   3  16   62.82    8.21
   7  -3 -16   66.78    8.40
   7   3 -16   53.88    6.87
   7   3 -16   80.86    8.52
  -7  -3  16   67.45    6.44
  -7  -3  16   40.57    6.42
  -7  -3  16   69.98    8.27
  -7   3  17   42.87    7.70
   7  -3 -17   43.42    8.05
   7   3 -17   58.17    6.52
   7   3 -17   84.20    8.25
  -7   3  18   26.21    4.41
   7   3 -18   18.26    3.50
   7   3 -18   48.03    5.29
  -7  -3  18   42.46    4.76
   7   3 -19   11.04    2.92
  -7  -3  19    2.41    2.84
   7  -5  -1  115.60   10.43
   7  -5  -1  118.76   10.47
   7  -5  -1  132.57    9.80
   7   5  -1  133.68   10.54
  -7   5   1  120.90   12.97
  -7   5   1  128.29   14.13
  -7   5   1  119.78   16.60
  -7   5   1  124.76   10.73
   7   5  -1  123.41   14.10
   7   5  -1  136.99   16.65
  -7  -5   1  132.23   13.05
  -7  -5   1  135.21   10.47
  -7  -5   1  127.21   16.57
  -7  -5   1  127.57   16.64
   7   5  -2  100.42   11.28
  -7  -5   2   98.39    8.56
  -7   5   2  105.97   10.53
  -7   5   2  108.44   11.47
  -7   5   2   99.18   13.49
  -7   5   2  108.68    8.85
   7  -5  -2  103.91   10.54
   7  -5  -2   96.32   10.58
   7  -5  -2   99.10   13.51
   7  -5  -2   92.21    8.90
   7   5  -2  105.13   10.62
   7   5  -2  101.25   13.52
  -7  -5   2  101.66    8.55
  -7  -5   2  102.96   13.46
  -7  -5   2  103.78   13.54
   7   5  -3    5.48    0.87
  -7  -5   3    5.24    0.53
  -7  -5   3    4.88    1.14
  -7   5   3    4.41    0.67
  -7   5   3    5.24    0.89
  -7   5   3    4.20    1.18
  -7   5   3    5.35    1.34
   7  -5  -3    5.34    0.83
   7  -5  -3    4.69    1.00
   7  -5  -3    5.23    1.14
   7  -5  -3    3.36    1.65
   7   5  -3    5.35    0.85
   7   5  -3    6.24    1.46
  -7  -5   3    5.17    1.02
  -7  -5   3    4.21    1.16
  -7   5   4  627.01   63.19
  -7   5   4  628.80   68.80
  -7   5   4  562.27   80.65
  -7   5   4  613.18   49.74
   7  -5  -4  634.56   63.22
   7  -5  -4  610.95   63.25
   7  -5  -4  646.77   80.69
   7  -5  -4  654.06   49.79
   7   5  -4  612.70   63.28
   7   5  -4  627.18   68.78
   7   5  -4  634.20   80.71
  -7  -5   4  587.31   63.27
  -7  -5   4  617.89   49.35
  -7  -5   4  631.86   80.65
  -7  -5   4  609.85   80.71
   7  -5  -5    1.80    0.89
   7  -5  -5    1.94    0.84
  -7  -5   5    2.76    1.05
  -7   5   5    3.94    0.60
  -7   5   5    2.37    0.66
  -7   5   5    4.86    0.86
  -7   5   5    3.59    1.22
   7  -5  -5    2.38    0.62
   7  -5  -5    2.65    0.74
   7   5  -5    4.60    0.84
   7   5  -5    1.92    0.57
   7   5  -5    1.92    1.32
  -7  -5   5    1.69    0.61
  -7  -5   5    2.81    0.84
  -7  -5   5    3.33    1.06
  -7  -5   6   10.24    1.23
  -7   5   6    8.78    1.19
  -7   5   6    9.51    1.66
  -7   5   6   10.19    1.66
   7  -5  -6    9.96    1.17
   7  -5  -6    9.68    1.26
   7  -5  -6    8.58    1.80
   7  -5  -6    8.01    1.73
   7   5  -6   10.25    1.37
   7   5  -6    8.86    1.23
   7   5  -6   10.23    1.72
  -7  -5   6   11.30    1.20
  -7  -5   6    8.00    1.35
  -7  -5   6    7.09    1.97
  -7   5   7  484.77   38.79
  -7   5   7  463.23   63.31
  -7   5   7  516.60   39.19
   7  -5  -7  492.70   49.60
   7  -5  -7  473.73   63.34
   7  -5  -7  446.95   39.19
   7   5  -7  487.19   49.68
   7   5  -7  486.42   53.98
   7   5  -7  497.94   63.37
  -7  -5   7  495.81   49.61
  -7  -5   7  486.84   49.69
  -7  -5   7  486.89   63.30
  -7  -5   7  493.43   63.38
   7  -5  -8   80.07    6.20
  -7   5   8   74.35    8.59
  -7   5   8   76.67   10.21
  -7   5   8   74.55    6.83
   7  -5  -8   83.10    7.93
   7  -5  -8   74.21    7.98
   7  -5  -8   67.29    6.86
   7   5  -8   81.14    8.03
   7   5  -8   75.20    8.62
   7   5  -8   79.66   10.30
  -7  -5   8   80.04    7.95
  -7  -5   8   74.16    8.03
  -7  -5   8   76.70   10.20
  -7  -5   8   70.46   10.29
   7   5  -9  203.69   15.67
  -7   5   9  207.37   22.77
  -7   5   9  197.57   22.74
  -7   5   9  211.58   26.79
  -7   5   9  198.24   16.91
   7  -5  -9  210.13   20.93
   7  -5  -9  206.22   20.97
   7  -5  -9  211.04   26.82
   7  -5  -9  195.24   16.98
   7   5  -9  214.26   21.01
   7   5  -9  199.88   22.77
  -7  -5   9  209.20   20.96
  -7  -5   9  202.97   21.03
  -7  -5   9  206.11   26.77
  -7  -5   9  198.94   26.85
  -7   5  10   28.68    3.28
  -7   5  10   23.34    4.03
  -7   5  10   28.52    3.09
   7  -5 -10   29.06    3.03
   7  -5 -10   29.62    3.08
   7  -5 -10   28.15    4.10
   7  -5 -10   31.71    3.35
   7   5 -10   29.97    3.17
   7   5 -10   26.80    3.31
   7   5 -10   27.19    4.19
  -7  -5  10   32.11    3.11
  -7  -5  10   25.81    3.19
  -7  -5  10   26.92    4.04
  -7  -5  10   28.35    4.39
  -7   5  11    8.27    1.09
  -7   5  11    8.07    1.08
  -7   5  11    9.65    1.67
  -7   5  11    8.25    1.61
   7  -5 -11    5.16    1.98
   7   5 -11    9.28    1.37
   7   5 -11    7.11    1.15
   7   5 -11    8.77    1.95
  -7  -5  11    9.03    1.18
  -7  -5  11    6.22    1.33
  -7  -5  11    8.25    1.68
  -7  -5  11    8.38    2.34
  -7   5  12    1.05    1.17
   7  -5 -12    1.55    2.08
   7  -5 -12    1.94    2.13
   7   5 -12    1.77    0.96
   7   5 -12    0.92    0.64
   7   5 -12    0.47    1.54
  -7  -5  12    1.60    0.90
  -7  -5  12    1.90    1.03
  -7  -5  12    0.85    1.20
  -7   5  13    1.77    1.52
  -7   5  13    0.18    1.55
   7  -5 -13    1.53    1.53
   7  -5 -13    0.39    3.10
   7   5 -13    2.61    0.98
   7   5 -13    0.79    0.69
   7   5 -13    1.70    1.48
  -7  -5  13    2.33    0.86
  -7  -5  13    1.63    1.16
  -7  -5  13    2.76    1.29
  -7   5  14   19.90    2.49
   7  -5 -14   15.91    3.21
   7   5 -14   16.77    2.24
   7   5 -14   20.00    2.99
  -7  -5  14   15.38    2.08
  -7  -5  14   17.24    2.91
   7  -5 -15   71.93   12.05
   7   5 -15   86.01   10.22
   7   5 -15   88.44   12.09
  -7  -5  15   91.76    9.44
  -7  -5  15  106.46   12.10
   7   5 -16  133.91   15.18
   7   5 -16  139.70   17.95
  -7  -5  16  129.19   14.01
  -7  -5  16  141.13   17.86
   7   5 -17   10.68    2.15
   7   5 -17   19.96    3.08
  -7  -5  17   13.63    2.33
  -7  -5  17    5.14    2.63
   7   5 -18    1.93    1.39
   7   5 -18   -0.47    2.88
  -7  -5  18   -0.38    1.83
  -7  -5  18   -0.83    2.12
   7   5 -19    5.02    3.31
  -7  -5  19   -0.16    2.77
  -7   7   1   38.68    3.10
   7  -7  -1   40.96    3.19
   7  -7  -1   29.54    3.22
  -7   7   1   33.96    3.63
  -7   7   1   39.38    3.98
  -7   7   1   33.99    4.77
   7  -7  -1   34.00    3.66
   7  -7  -1   29.18    3.77
   7   7  -1   37.22    3.79
   7   7  -1   29.45    3.89
   7   7  -1   38.52    4.79
  -7  -7   1   25.51    3.70
  -7  -7   1   35.38    3.20
  -7  -7   1   32.85    4.71
  -7  -7   1   27.36    4.86
  -7   7   2   12.11    1.57
   7  -7  -2   12.85    1.31
   7   7  -2    9.86    1.51
  -7  -7   2   10.28    1.40
  -7   7   2   12.11    1.49
  -7   7   2   11.07    1.64
  -7   7   2   15.00    1.99
   7  -7  -2    8.73    1.63
   7  -7  -2   14.22    2.23
   7  -7  -2   10.53    2.45
   7   7  -2   13.25    1.64
   7   7  -2   13.10    2.11
  -7  -7   2   12.71    1.48
  -7  -7   2   10.96    2.04
  -7  -7   2   10.05    2.32
   7   7  -3   28.39    2.31
   7   7  -3   18.87    2.63
  -7  -7   3   16.90    2.18
  -7   7   3   19.95    2.45
  -7   7   3   23.92    2.72
  -7   7   3   21.73    3.30
  -7   7   3   21.01    2.70
   7  -7  -3   24.23    2.51
   7  -7  -3   20.77    2.66
   7  -7  -3   25.52    3.40
   7  -7  -3   18.92    3.54
   7   7  -3   27.51    3.37
  -7  -7   3   24.00    2.47
  -7  -7   3   22.63    3.27
  -7  -7   3   18.52    3.46
   7   7  -4   41.86    6.30
  -7  -7   4   44.40    4.74
  -7   7   4   61.67    6.43
  -7   7   4   49.24    7.56
  -7   7   4   63.09    5.37
   7  -7  -4   64.59    5.93
   7  -7  -4   51.36    5.99
   7  -7  -4   65.10    7.68
   7  -7  -4   57.97    7.77
   7   7  -4   56.28    6.01
   7   7  -4   58.49    7.66
  -7  -7   4   63.78    5.91
  -7  -7   4   52.06    6.00
  -7  -7   4   59.15    7.59
   7   7  -5  118.99    9.02
  -7  -7   5   98.00    8.99
  -7   7   5  121.63   12.81
  -7   7   5  104.77    9.48
  -7   7   5  105.77   15.03
  -7   7   5  131.90    9.91
   7  -7  -5  128.38   11.78
   7  -7  -5  105.09   11.82
   7  -7  -5  131.63   15.13
   7  -7  -5  106.23   15.11
   7   7  -5  130.22   11.87
   7   7  -5   90.49   12.73
  -7  -7   5  126.92   11.76
  -7  -7   5  105.60   11.84
  -7  -7   5  123.22   15.05
   7  -7  -6   99.93   10.36
   7   7  -6  111.38   14.70
   7   7  -6  144.00   10.50
  -7  -7   6  119.58   11.16
  -7   7   6  131.35   11.06
  -7   7   6  115.36   17.59
  -7   7   6  158.68   11.50
   7  -7  -6  161.47   13.81
   7  -7  -6  118.86   13.84
   7  -7  -6  154.06   17.71
   7   7  -6  150.99   13.88
  -7  -7   6  149.78   13.78
  -7  -7   6  140.47   17.62
  -7  -7   6  106.16   17.66
   7   7  -7    3.74    0.83
  -7  -7   7    2.96    0.64
  -7  -7   7    2.06    0.81
  -7   7   7    1.64    0.72
  -7   7   7    2.00    1.39
  -7   7   7    3.02    1.44
   7  -7  -7    2.77    0.69
   7  -7  -7    2.25    1.28
   7  -7  -7    2.17    1.47
   7  -7  -7    0.54    1.59
   7   7  -7    1.52    0.66
   7   7  -7    1.99    1.29
  -7  -7   7    3.89    1.29
  -7  -7   7    2.05    1.57
   7   7  -8   61.17    8.44
  -7  -7   8   63.76    6.53
  -7  -7   8   86.77    6.17
  -7   7   8   70.79    8.55
  -7   7   8   62.99   10.15
  -7   7   8   93.28    6.98
   7  -7  -8   87.13    7.93
   7  -7  -8   68.11    7.99
   7  -7  -8   86.33   10.26
   7  -7  -8   66.42   10.23
   7   7  -8   85.83    8.01
   7   7  -8   85.76   10.24
  -7  -7   8   86.09    7.93
  -7   7   9  179.31   16.72
  -7   7   9  135.93   18.07
  -7   7   9  161.09   13.67
   7  -7  -9  169.32   16.67
   7  -7  -9  144.97   16.73
   7  -7  -9  168.14   21.38
   7  -7  -9  115.13   21.33
   7   7  -9  168.62   16.74
   7   7  -9  171.67   21.39
  -7  -7   9  185.81   16.70
  -7  -7   9  175.80   21.33
  -7   7  10  148.33   19.18
  -7   7  10  190.67   14.55
   7  -7 -10  184.02   17.67
   7  -7 -10  125.28   17.68
   7  -7 -10  186.21   22.72
   7   7 -10  191.99   17.76
   7   7 -10  173.88   22.65
  -7  -7  10  180.43   17.68
  -7  -7  10  191.90   22.62
   7   7 -11   12.77    1.75
  -7  -7  11   16.51    1.88
  -7   7  11    6.90    1.61
  -7   7  11   12.19    2.10
   7  -7 -11   10.38    1.55
   7  -7 -11   12.54    2.59
   7   7 -11   13.79    1.70
  -7  -7  11   12.82    1.61
  -7   7  12   71.41    6.61
   7  -7 -12   64.70    7.41
   7  -7 -12   60.52    9.62
   7   7 -12   75.69    7.57
   7   7 -12   66.16    9.60
  -7  -7  12   76.77    7.49
  -7  -7  12   72.80    9.62
   7   7 -13   11.79    1.74
  -7   7  13    5.88    1.43
  -7   7  13    9.52    2.11
   7  -7 -13    4.85    1.45
   7  -7 -13   13.68    3.23
   7   7 -13   12.68    1.68
  -7  -7  13   11.26    1.56
  -7  -7  13   14.93    2.51
   7   7 -14   80.42    6.40
  -7   7  14   74.43    7.17
   7  -7 -14   55.74   10.32
   7   7 -14   79.55    8.70
  -7  -7  14   75.46    7.99
  -7  -7  14   80.54   10.28
   7   7 -15   99.13    6.23
  -7   7  15   67.11    6.73
   7  -7 -15   92.99   10.90
   7   7 -15  100.62    8.17
  -7  -7  15  105.09    9.67
   7   7 -16   23.09    2.41
   7   7 -16   23.20    3.54
  -7  -7  16   19.73    3.02
   7   7 -17    0.41    1.38
   7   7 -17    0.91    2.83
  -7  -7  17   -0.13    1.69
  -7  -7  17   -0.91    2.43
   7   7 -18   10.19    2.84
  -7  -7  18   -0.12    2.99
   7   9  -1   34.74    3.57
  -7  -9   1   40.51    3.43
  -7   9   1   38.77    4.54
  -7   9   1   38.92    4.09
   7  -9  -1   38.07    4.18
   7  -9  -1   38.84    5.51
   7   9  -1   40.22    5.52
  -7  -9   1   36.45    5.50
  -7   9   2   -0.41    0.86
  -7   9   2    1.82    1.32
   7  -9  -2    0.81    0.85
   7  -9  -2    0.60    1.59
   7   9  -2    0.66    1.09
   7   9  -2   -0.11    1.53
  -7  -9   2    0.59    0.72
  -7  -9   2   -0.35    1.64
   7  -9  -3   30.50    2.99
  -7  -9   3   32.08    2.94
  -7   9   3   36.23    3.92
  -7   9   3   31.53    3.63
   7  -9  -3   32.59    4.77
   7   9  -3   30.85    3.70
   7   9  -3   32.11    4.77
  -7  -9   3   34.35    4.78
   7   9  -4   21.56    2.10
  -7  -9   4   17.36    1.89
  -7   9   4   19.56    2.49
  -7   9   4   18.03    2.70
   7  -9  -4   18.97    2.31
   7  -9  -4   23.70    3.24
   7   9  -4   17.01    3.14
  -7  -9   4   19.84    3.18
   7   9  -5   86.34    7.57
  -7  -9   5   88.18    7.44
  -7   9   5   89.26   10.07
  -7   9   5   83.09    7.97
   7  -9  -5   92.07    9.27
   7  -9  -5   88.63   11.91
   7   9  -5   82.18   11.88
  -7  -9   5   93.15   11.87
  -7   9   6  394.31   31.22
  -7   9   6  374.88   41.74
   7  -9  -6  392.99   38.37
   7  -9  -6  358.55   48.98
   7   9  -6  365.55   38.40
   7   9  -6  388.19   48.99
  -7  -9   6  367.95   38.32
  -7  -9   6  358.25   48.93
  -7   9   7  243.85   20.41
   7   9  -7  243.06   20.06
   7  -9  -7  248.91   25.02
   7  -9  -7  227.96   31.97
   7   9  -7  266.06   31.99
  -7  -9   7  240.65   24.99
  -7  -9   7  236.91   31.92
  -7   9   8   11.46    2.15
   7  -9  -8    9.66    1.65
   7  -9  -8   14.05    3.20
   7   9  -8   11.99    1.75
   7   9  -8   11.07    2.38
  -7  -9   8   11.77    1.70
  -7  -9   8   12.68    2.41
  -7  -9   9  527.26   37.56
  -7   9   9  498.91   40.51
   7  -9  -9  443.38   51.09
   7  -9  -9  524.88   65.30
   7   9  -9  514.88   51.15
   7   9  -9  511.50   65.22
  -7  -9   9  518.69   51.09
  -7   9  10    3.64    2.09
   7  -9 -10    4.07    1.20
   7  -9 -10    6.44    2.75
   7   9 -10    4.00    1.13
   7   9 -10    3.49    1.77
  -7  -9  10    3.78    1.05
  -7  -9  10    3.95    1.87
  -7   9  11  396.75   47.02
  -7   9  11  333.18   34.32
   7  -9 -11  390.61   43.22
   7  -9 -11  421.13   55.26
   7   9 -11  494.08   43.29
   7   9 -11  436.84   55.15
  -7  -9  11  452.20   43.21
  -7  -9  11  421.71   55.10
   7   9 -12   11.56    1.63
  -7   9  12    5.83    2.02
  -7   9  12    0.38    3.01
   7  -9 -12    5.36    1.89
   7  -9 -12   11.85    3.28
   7   9 -12   12.78    2.22
  -7  -9  12   10.32    2.21
  -7  -9  12    8.55    2.25
  -7  -9  13  103.83    5.42
   7  -9 -13   63.81    8.65
   7   9 -13  101.30    6.92
   7   9 -13   99.92    8.25
   7   9 -14  156.38   11.44
   7   9 -14  138.09   13.43
  -7  -9  14  150.45   13.43
   7   9 -15    0.65    1.39
   7   9 -15    1.79    1.15
  -7  -9  15   -0.09    1.24
  -7  -9  15    2.40    2.63
   7   9 -16    9.69    2.38
  -7  -9  16    0.09    2.48
   7 -11  -1   39.14    3.52
   7 -11  -1   39.51    3.73
  -7  11   1   40.72    4.57
  -7  11   1   34.62    4.13
   7  11  -1   41.10    4.33
   7  11  -1    9.62    5.22
  -7 -11   1   40.07    4.18
  -7 -11   1   45.40    6.04
  -7  11   2    3.53    1.29
  -7  11   2    3.67    1.16
   7 -11  -2    3.17    1.12
   7 -11  -2    3.20    1.96
   7  11  -2    5.68    1.35
  -7 -11   2    4.22    1.02
  -7 -11   2    4.28    2.79
  -7  11   3    0.03    1.00
  -7  11   3    0.94    1.75
   7 -11  -3    0.10    1.29
   7 -11  -3   -0.79    1.86
   7  11  -3    1.00    1.14
   7  11  -3    1.03    1.49
  -7 -11   3    0.38    0.84
  -7 -11   3   -1.36    1.93
   7  11  -4   -0.32    0.86
  -7  11   4    0.47    1.01
  -7  11   4   -0.44    1.76
   7 -11  -4    0.25    1.30
   7 -11  -4    0.45    1.86
   7  11  -4    0.70    1.48
  -7 -11   4    0.78    0.88
  -7 -11   4   -0.87    1.95
  -7  11   5    0.30    1.50
  -7  11   5    5.57    2.10
   7 -11  -5    9.63    1.66
   7 -11  -5    7.01    2.25
   7  11  -5    7.89    1.44
   7  11  -5    6.97    1.83
  -7 -11   5    5.87    1.22
  -7 -11   5    6.53    2.18
  -7  11   6   32.12    3.64
   7 -11  -6   37.83    3.63
   7 -11  -6   34.53    4.85
   7  11  -6   35.07    3.52
   7  11  -6   31.93    4.45
  -7 -11   6   39.47    3.46
  -7 -11   6   30.00    4.57
   7  11  -7    0.58    1.04
  -7 -11   7    0.04    0.82
  -7 -11   7   -0.23    1.38
  -7  11   7   -0.44    1.66
  -7  11   7   -0.22    1.67
   7 -11  -7    0.20    1.58
   7 -11  -7    1.09    2.36
   7  11  -7    0.29    1.13
   7  11  -8    1.08    1.11
  -7 -11   8    1.64    1.44
  -7  11   8   -0.90    1.84
   7 -11  -8    1.49    1.62
   7 -11  -8    1.92    3.23
   7  11  -8    0.56    1.03
  -7 -11   8   -0.53    0.93
   7 -11  -9   12.98    2.45
   7 -11  -9   20.00    4.15
   7  11  -9   21.51    2.05
   7  11  -9   21.29    2.73
  -7 -11   9   21.01    1.99
  -7 -11   9   16.75    2.91
  -7  11  10    0.29    2.39
   7 -11 -10    1.54    3.27
   7  11 -10    3.71    1.07
   7  11 -10    3.73    1.62
  -7 -11  10    3.32    1.15
  -7 -11  10    1.09    1.99
   7  11 -11    4.27    1.82
   7  11 -11    4.10    2.41
  -7 -11  11   -0.01    2.04
  -7 -11  11    2.82    2.84
   7  11 -12   15.66    3.54
  -7 -11  12   18.90    4.02
  -6   0   1    0.15    0.25
   6   0  -1   -0.04    0.33
  -6   0   1    0.21    0.38
  -6   0   1    0.01    0.56
  -6   0   1   -0.20    0.56
   6   0  -1   -0.16    0.30
   6   0  -1   -0.60    0.61
   6   0  -1    0.72    0.54
  -6   0   2  954.24   97.92
  -6   0   2  967.51  106.55
  -6   0   2  942.92  124.91
  -6   0   2  944.77   76.53
   6   0  -2  955.60   97.92
   6   0  -2  990.60  106.56
   6   0  -2  965.00  124.91
   6   0  -2  943.55   76.55
  -6   0   3    0.17    0.44
   6   0  -3   -0.12    0.49
  -6   0   3    0.34    0.30
  -6   0   3    0.00    0.25
  -6   0   3   -0.02    0.62
   6   0  -3    0.24    0.35
   6   0  -3    0.11    0.23
   6   0  -3    0.20    0.58
  -6   0   4   12.90    1.27
  -6   0   4   12.82    1.33
  -6   0   4   11.84    1.42
  -6   0   4   10.49    1.52
   6   0  -4   12.27    1.35
   6   0  -4   12.41    1.42
   6   0  -4   10.69    1.83
   6   0  -4   12.71    1.57
   6   0  -5    0.53    0.55
   6   0  -5   -0.20    0.49
  -6   0   5   -0.04    0.24
  -6   0   5    0.03    0.18
  -6   0   5   -0.39    0.67
  -6   0   5    0.67    0.68
   6   0  -5    0.04    0.28
   6   0  -5    0.03    0.20
  -6   0   6 2478.17  261.88
  -6   0   6 2231.32  159.97
   6   0  -6 1808.34  205.26
   6   0  -6 1562.62  223.38
   6   0  -6 2485.96  261.89
   6   0  -6 2489.20  160.03
  -6   0   7    0.04    0.73
   6   0  -7    0.08    0.79
   6   0  -7    0.14    0.71
  -6   0   8 1128.45  144.87
   6   0  -8 1076.35  144.87
   6   0  -8 1139.86   88.75
  -6   0   9   -0.27    0.81
   6   0  -9   -0.34    0.84
   6   0  -9   -0.29    0.83
  -6   0  10    9.09    1.69
   6   0 -10   10.80    1.73
   6   0 -10   10.01    1.56
  -6   0  11    0.62    0.75
  -6   0  11    1.30    1.13
   6   0 -11   -0.25    0.95
   6   0 -11    0.03    0.96
  -6   0  12    6.99    1.32
  -6   0  12    6.25    1.45
   6   0 -12    6.81    1.47
   6   0 -12    7.16    1.49
  -6   0  13   -0.75    1.05
  -6   0  13   -0.30    1.04
   6   0 -13   -0.34    1.11
   6   0 -13    1.51    1.20
  -6   0  14  186.05   22.80
  -6   0  14  155.20   22.86
   6   0 -14  190.67   22.92
   6   0 -14  162.00   14.52
  -6   0  15    0.24    0.99
  -6   0  15   -0.16    1.44
   6   0 -15   -0.23    1.92
   6   0 -15    1.80    1.72
  -6   0  16    1.25    1.57
   6   0 -16    1.39    1.89
   6   0 -16   -0.20    1.78
  -6   0  17    1.45    1.59
   6   0 -17    0.35    2.38
  -6   0  18    0.11    1.78
  -6  -2   1  153.06   17.19
  -6   2   1  158.60   16.08
  -6   2   1  152.35   17.49
  -6   2   1  164.87   20.55
  -6   2   1  153.49   13.03
   6  -2  -1  151.35   16.08
   6  -2  -1  164.14   17.51
   6  -2  -1  153.13   20.55
   6  -2  -1  161.61   13.03
   6   2  -1  157.83   16.12
   6   2  -1  165.83   17.49
   6   2  -1  158.85   20.55
   6   2  -1  157.33   12.96
  -6  -2   1  152.29   16.11
  -6  -2   1  154.12   20.54
  -6   2   2  683.51   52.38
   6  -2  -2  704.32   52.39
  -6   2   2  711.84   71.78
  -6   2   2  676.61   78.12
  -6   2   2  752.86   56.31
   6  -2  -2  696.41   71.79
   6  -2  -2  724.84   78.13
   6  -2  -2  706.85   56.31
   6   2  -2  714.83   71.82
   6   2  -2  691.66   78.11
   6   2  -2  664.89   91.59
   6   2  -2  725.85   56.23
  -6  -2   2  706.06   71.81
  -6  -2   2  714.82   78.11
  -6  -2   2  727.95   91.60
   6   2  -3 1093.75  122.08
  -6  -2   3 1154.36   90.81
  -6  -2   3 1093.99   83.39
  -6   2   3 1118.37  114.43
  -6   2   3 1154.20  124.55
  -6   2   3 1163.18  146.00
  -6   2   3 1145.68   89.42
   6  -2  -3 1112.38  114.44
   6  -2  -3 1129.88  146.00
   6  -2  -3 1094.13   89.44
   6   2  -3 1047.09  114.47
   6   2  -3 1142.70  146.02
   6   2  -3 1185.79   89.39
  -6  -2   3 1141.70  124.54
  -6   2   4  122.57    8.41
   6  -2  -4  107.64    8.40
   6   2  -4  106.28    8.43
  -6   2   4  103.51   11.16
  -6   2   4  109.80   12.16
  -6   2   4  107.64    9.23
   6  -2  -4  110.86   11.18
   6  -2  -4  103.69   11.18
   6  -2  -4  114.16    9.25
   6   2  -4  105.23   11.22
   6   2  -4  111.84   12.16
   6   2  -4  114.57    9.20
  -6  -2   4  113.72   11.22
  -6  -2   4  105.59    9.04
  -6  -2   4  116.33   14.36
  -6   2   5 1495.92  150.12
  -6   2   5 1476.22  163.40
  -6   2   5 1423.06  191.53
  -6   2   5 1419.71  117.15
   6  -2  -5 1481.18  150.14
   6  -2  -5 1443.70  150.14
   6  -2  -5 1429.63  191.54
   6  -2  -5 1399.48  117.16
   6   2  -5 1458.62  150.18
   6   2  -5 1499.01  163.41
   6   2  -5 1452.92  191.56
   6   2  -5 1583.89  117.16
  -6  -2   5 1492.02  150.18
  -6  -2   5 1475.72  116.60
  -6  -2   5 1548.44  191.52
  -6  -2   5 1455.20  191.55
  -6   2   6  570.40   58.41
  -6   2   6  577.90   63.58
  -6   2   6  685.84   74.62
  -6   2   6  567.10   45.95
   6  -2  -6  570.84   58.42
   6  -2  -6  575.47   58.43
   6  -2  -6  546.53   74.61
   6  -2  -6  614.56   45.98
   6   2  -6  559.63   58.48
   6   2  -6  557.83   63.60
   6   2  -6  552.75   74.63
   6   2  -6  607.28   45.95
  -6  -2   6  562.04   58.43
  -6  -2   6  578.77   58.48
  -6  -2   6  569.01   74.58
  -6  -2   6  561.32   74.63
   6   2  -7    0.14    0.67
  -6  -2   7    0.36    0.54
  -6   2   7    0.66    0.72
  -6   2   7   -0.01    0.74
   6  -2  -7   -1.29    0.83
   6  -2  -7   -0.07    0.78
   6   2  -7    0.43    0.41
   6   2  -7    0.21    0.26
   6   2  -7    4.48    0.82
  -6  -2   7    0.61    0.29
  -6  -2   7   -0.04    0.43
  -6  -2   7    3.28    0.93
  -6   2   8   77.37    9.40
  -6   2   8   67.66    6.21
   6  -2  -8   69.71    9.40
   6  -2  -8   68.88    6.25
   6   2  -8   69.09    7.31
   6   2  -8   72.19    7.92
   6   2  -8   69.36    9.44
   6   2  -8   72.95    6.22
  -6  -2   8   69.76    7.28
  -6  -2   8   72.64    7.33
  -6  -2   8   69.55    9.37
  -6  -2   8   71.36    9.44
   6   2  -9   69.35    5.24
  -6   2   9   65.93    8.54
  -6   2   9   64.64    5.70
   6  -2  -9   63.97    8.55
   6  -2  -9   65.29    5.75
   6   2  -9   62.06    6.63
   6   2  -9   63.53    7.18
   6   2  -9   67.79    5.73
  -6  -2   9   62.21    6.62
  -6  -2   9   66.30    8.53
  -6  -2   9   63.25    8.59
  -6   2  10  470.03   37.82
   6  -2 -10  529.98   61.32
   6   2 -10  462.57   37.55
   6   2 -10  463.57   61.33
   6   2 -10  469.54   37.86
  -6  -2  10  474.87   48.04
  -6  -2  10  458.56   61.27
  -6  -2  10  474.69   61.33
  -6   2  11  702.42   88.00
   6  -2 -11  664.07   88.00
   6  -2 -11  701.42   54.17
   6   2 -11  693.83   75.02
   6   2 -11  660.85   53.76
   6   2 -11  656.05   88.02
   6   2 -11  659.09   54.14
  -6  -2  11  671.84   68.93
  -6  -2  11  693.89   68.97
  -6  -2  11  699.36   87.97
  -6  -2  11  654.88   88.02
  -6   2  12   40.21    5.47
   6  -2 -12   43.42    5.43
   6  -2 -12   36.49    3.91
   6   2 -12   40.81    4.52
   6   2 -12   37.04    3.58
   6   2 -12   38.21    5.49
   6   2 -12   36.41    3.97
  -6  -2  12   41.21    4.17
  -6  -2  12   41.75    5.39
  -6  -2  12   41.60    5.65
  -6   2  13    0.76    1.70
   6  -2 -13    1.40    1.20
   6  -2 -13    2.01    1.28
   6   2 -13    1.57    0.70
   6   2 -13    1.03    0.58
   6   2 -13    0.23    1.45
  -6  -2  13    1.79    0.69
  -6  -2  13    0.55    0.73
  -6  -2  13    1.75    1.22
  -6  -2  13    2.02    1.90
  -6   2  14  130.95   17.43
   6  -2 -14  140.92   11.32
   6   2 -14  139.86   14.74
   6   2 -14  130.29   10.90
   6   2 -14  139.44   17.52
   6   2 -14  128.78   11.29
  -6  -2  14  136.25   13.58
  -6  -2  14  116.48   13.60
  -6  -2  14  139.38   17.41
  -6  -2  14  109.13   17.51
  -6   2  15   13.81    2.21
  -6   2  15   13.41    2.46
   6  -2 -15   13.51    2.62
   6  -2 -15   12.96    2.37
   6   2 -15   13.33    1.67
   6   2 -15   11.32    1.58
   6   2 -15   16.70    2.49
   6   2 -15   11.93    2.39
  -6  -2  15   14.93    2.34
  -6  -2  15    8.35    2.82
  -6   2  16   35.55    4.41
  -6   2  16   23.48    4.55
   6  -2 -16   28.74    3.61
   6   2 -16   28.29    3.61
   6   2 -16   27.28    3.00
   6   2 -16   42.82    5.16
  -6  -2  16   28.89    3.46
  -6  -2  16   31.83    3.56
  -6  -2  16   43.48    4.65
  -6   2  17   20.91    3.93
   6  -2 -17   25.33    4.08
   6   2 -17   22.14    3.15
   6   2 -17   36.43    4.81
  -6  -2  17   35.30    4.22
  -6  -2  18    1.13    1.67
   6   2 -19    5.72    2.92
   6  -4  -1  448.92   33.80
  -6   4   1  415.70   42.44
  -6   4   1  415.40   46.19
  -6   4   1  407.40   54.17
  -6   4   1  392.27   33.56
   6  -4  -1  407.27   42.45
   6  -4  -1  416.71   54.18
   6  -4  -1  402.66   33.58
   6   4  -1  416.46   42.50
   6   4  -1  418.19   46.18
   6   4  -1  409.47   54.18
  -6  -4   1  390.74   42.48
  -6  -4   1  424.82   33.26
  -6  -4   1  419.56   54.14
  -6  -4   1  446.97   54.20
  -6   4   2 1232.23  109.12
  -6   4   2 1332.18  134.61
  -6   4   2 1287.84  146.51
  -6   4   2 1308.08  171.71
   6  -4  -2 1273.82  134.62
   6  -4  -2 1383.97  134.65
   6  -4  -2 1376.77  171.72
   6  -4  -2 1398.43  105.18
   6   4  -2 1282.40  134.67
   6   4  -2 1314.65  146.49
   6   4  -2 1331.26  171.73
  -6  -4   2 1337.39  134.67
  -6  -4   2 1352.56  104.60
  -6  -4   2 1316.07  171.68
  -6  -4   2 1351.83  171.73
  -6   4   3  152.73   15.05
  -6   4   3  142.56   16.39
  -6   4   3  143.36   19.26
  -6   4   3  140.15   12.29
   6  -4  -3  149.60   15.06
   6  -4  -3  147.84   15.10
   6  -4  -3  149.24   19.28
   6  -4  -3  145.87   12.32
   6   4  -3  143.66   15.12
   6   4  -3  151.66   16.38
   6   4  -3  152.22   19.30
  -6  -4   3  145.91   15.12
  -6  -4   3  141.21   12.05
  -6  -4   3  151.06   19.24
  -6  -4   3  149.59   19.31
  -6   4   4  345.67   26.03
  -6   4   4  345.33   35.42
  -6   4   4  344.17   38.57
  -6   4   4  353.27   28.13
   6  -4  -4  347.18   35.44
   6  -4  -4  337.14   35.47
   6  -4  -4  344.13   45.27
   6  -4  -4  362.99   28.15
   6   4  -4  335.00   35.50
   6   4  -4  357.06   38.56
   6   4  -4  338.43   45.28
  -6  -4   4  351.12   35.50
  -6  -4   4  346.54   27.84
  -6  -4   4  357.61   45.24
  -6  -4   4  352.20   45.29
   6   4  -5    3.56    0.68
  -6  -4   5    4.57    0.81
  -6   4   5    4.34    0.58
  -6   4   5    3.48    0.66
  -6   4   5    3.53    1.01
  -6   4   5    3.99    1.15
   6  -4  -5    4.73    0.63
   6  -4  -5    3.33    0.79
   6  -4  -5    3.76    1.14
   6  -4  -5    5.09    1.20
   6   4  -5    5.01    0.70
   6   4  -5    4.16    1.22
  -6  -4   5    3.01    0.64
  -6  -4   5    3.91    0.83
  -6  -4   5    4.08    1.33
   6  -4  -6  118.33    9.42
   6   4  -6  114.89   10.12
  -6  -4   6  122.95    9.50
  -6   4   6  118.47   16.04
  -6   4   6  117.20   10.32
   6  -4  -6  131.53   12.52
   6  -4  -6  122.60   12.55
   6  -4  -6  124.41   10.35
   6   4  -6  124.22   13.62
   6   4  -6  123.20   16.09
  -6  -4   6  119.67   12.52
  -6  -4   6  122.23   12.59
  -6  -4   6  119.82   16.02
   6   4  -7   88.08    7.18
  -6  -4   7   84.69    7.05
  -6   4   7   90.13    9.32
  -6   4   7   90.40    7.59
  -6   4   7   86.98   11.95
  -6   4   7   90.69    7.85
   6  -4  -7   93.34    9.31
   6  -4  -7   98.89   11.99
   6  -4  -7   94.85    7.88
   6   4  -7   91.62    9.39
   6   4  -7   93.68   10.14
  -6  -4   7   88.10    9.33
  -6  -4   7   85.26    9.39
  -6  -4   7   92.49   12.05
  -6   4   8  283.27   29.00
  -6   4   8  280.57   31.54
  -6   4   8  299.60   37.08
  -6   4   8  285.32   23.15
   6  -4  -8  279.11   37.09
   6   4  -8  282.33   29.07
   6   4  -8  283.28   37.13
  -6  -4   8  289.27   29.03
  -6  -4   8  275.78   29.09
  -6  -4   8  299.11   37.07
  -6  -4   8  270.49   37.13
  -6   4   9   59.51    6.46
  -6   4   9   57.87    7.72
   6  -4  -9   56.25    5.98
   6  -4  -9   60.16    7.76
   6  -4  -9   57.39    5.32
   6   4  -9   57.21    6.03
   6   4  -9   56.16    5.04
   6   4  -9   62.91    7.83
  -6  -4   9   56.37    6.00
  -6  -4   9   57.51    6.08
  -6  -4   9   55.99    7.71
  -6  -4   9   61.07    7.84
  -6   4  10  229.02   24.88
  -6   4  10  239.10   29.31
  -6   4  10  221.61   18.40
   6  -4 -10  230.80   22.88
   6  -4 -10  235.32   29.33
   6  -4 -10  212.29   18.44
   6   4 -10  220.36   22.96
   6   4 -10  221.73   18.16
   6   4 -10  224.78   29.36
  -6  -4  10  222.15   22.93
  -6  -4  10  221.84   23.00
  -6  -4  10  228.80   29.29
  -6  -4  10  206.20   29.35
  -6   4  11   78.26   11.02
  -6   4  11   87.22    7.31
   6  -4 -11   79.64   11.04
   6  -4 -11   82.52    7.35
   6   4 -11   83.83    7.07
   6   4 -11   92.32   11.12
  -6  -4  11   82.52    8.58
  -6  -4  11   79.92    8.66
  -6  -4  11   89.49   11.02
  -6  -4  11   70.58   11.07
   6   4 -12   96.63    7.64
  -6   4  12   92.53   12.62
   6  -4 -12   96.02   12.67
   6  -4 -12   95.64    8.37
   6   4 -12   99.42   10.71
   6   4 -12   92.58    8.04
  -6  -4  12   98.99    9.86
  -6  -4  12   89.79    9.92
  -6  -4  12   98.79   12.61
  -6  -4  12   87.51   12.77
  -6   4  13  389.50   54.26
   6  -4 -13  430.44   54.31
   6  -4 -13  404.89   33.74
   6   4 -13  440.14   46.29
   6   4 -13  411.69   33.34
   6   4 -13  442.86   54.36
   6   4 -13  356.37   33.64
  -6  -4  13  447.49   42.55
  -6  -4  13  389.55   42.60
  -6  -4  13  454.26   54.29
  -6  -4  13  362.64   54.35
  -6   4  14   79.60   13.31
   6  -4 -14  106.63   13.43
   6  -4 -14   90.01    9.07
   6   4 -14  114.80   11.37
   6   4 -14  102.32   13.42
  -6  -4  14  111.84   10.50
  -6  -4  14   78.37   10.49
  -6  -4  14   98.67   13.34
  -6   4  15   22.98    4.58
   6  -4 -15   23.35    4.02
   6   4 -15   33.63    3.86
   6   4 -15   40.65    5.10
  -6  -4  15   33.72    3.62
  -6  -4  15   35.87    4.70
   6  -4 -16    0.34    2.01
   6   4 -16    1.06    1.00
   6   4 -16    2.75    2.11
  -6  -4  16    1.11    1.12
  -6  -4  16    3.32    2.01
   6   4 -17    4.32    1.64
  -6  -4  17    4.66    1.46
  -6  -4  17    5.86    2.06
   6   4 -18   -0.44    1.23
   6   4 -18    0.84    3.46
  -6  -4  18   -0.18    1.53
  -6  -4  18   -0.86    2.12
   6   4 -19   -0.97    2.65
  -6  -4  19    1.45    3.37
  -6   6   1  160.80   12.82
  -6  -6   1  152.33    8.11
  -6   6   1  152.98   15.74
  -6   6   1  153.33   17.14
  -6   6   1  154.04   20.13
   6  -6  -1  161.45   15.76
   6  -6  -1  154.73   15.82
   6  -6  -1  152.50   20.14
   6  -6  -1  144.59   20.17
   6   6  -1  148.01   15.82
   6   6  -1  154.62   17.11
   6   6  -1  156.83   20.16
  -6  -6   1  151.81   15.82
  -6  -6   1  150.38   20.10
  -6  -6   1  147.88   20.17
   6  -6  -2  539.22   40.92
  -6   6   2  535.64   55.82
  -6   6   2  561.32   60.77
  -6   6   2  524.96   71.24
  -6   6   2  538.76   44.05
   6  -6  -2  553.17   55.84
   6  -6  -2  569.64   55.90
   6  -6  -2  513.99   71.27
   6   6  -2  569.28   55.91
   6   6  -2  557.52   60.74
   6   6  -2  569.00   71.29
  -6  -6   2  514.15   55.89
  -6  -6   2  565.23   71.23
  -6  -6   2  535.70   71.29
  -6   6   3  153.89   12.19
   6   6  -3  139.43   15.99
  -6   6   3  147.95   14.95
  -6   6   3  135.53   19.12
   6  -6  -3  159.92   14.98
   6  -6  -3  144.11   15.03
   6  -6  -3  146.82   19.17
   6  -6  -3  138.01   19.18
   6   6  -3  143.32   15.04
   6   6  -3  151.10   19.18
  -6  -6   3  146.43   14.96
  -6  -6   3  138.11   15.04
  -6  -6   3  149.68   19.12
  -6  -6   3  142.46   19.19
   6  -6  -4   58.31    4.73
  -6  -6   4   55.01    4.96
  -6  -6   4   58.66    4.65
  -6   6   4   56.67    5.93
  -6   6   4   60.75    5.99
  -6   6   4   54.96    7.64
  -6   6   4   61.67    5.32
   6  -6  -4   59.78    5.96
   6  -6  -4   56.94    6.03
   6  -6  -4   54.69    7.72
   6   6  -4   57.06    6.05
   6   6  -4   52.09    6.44
   6   6  -4   60.94    7.74
  -6  -6   4   56.94    5.94
  -6  -6   4   56.22    7.74
  -6  -6   5   16.14    1.75
  -6  -6   5   16.91    1.76
  -6   6   5   16.63    1.94
  -6   6   5   16.66    1.80
  -6   6   5   15.52    2.52
  -6   6   5   14.75    2.04
   6  -6  -5   17.29    1.91
   6  -6  -5   16.58    2.03
   6  -6  -5   16.69    2.64
   6  -6  -5   16.29    2.69
   6   6  -5   16.18    2.04
   6   6  -5   15.14    2.03
   6   6  -5   20.25    2.74
  -6  -6   5   18.79    1.92
  -6  -6   5   16.64    2.72
   6   6  -6  184.33   15.16
  -6  -6   6  203.84   15.03
  -6   6   6  210.40   20.26
  -6   6   6  203.83   16.08
  -6   6   6  173.36   25.84
  -6   6   6  214.76   16.42
   6  -6  -6  200.96   20.23
   6  -6  -6  200.89   20.30
   6  -6  -6  195.11   25.89
   6  -6  -6  193.94   25.90
   6   6  -6  191.08   20.30
   6   6  -6  193.95   22.00
  -6  -6   6  201.46   20.24
  -6  -6   6  188.08   20.31
  -6  -6   6  184.53   25.92
  -6  -6   7    1.49    1.02
  -6   6   7    1.22    0.66
  -6   6   7    0.87    0.54
  -6   6   7    0.99    0.97
  -6   6   7    0.57    1.18
   6  -6  -7    0.59    0.55
   6  -6  -7    0.77    0.91
   6  -6  -7    0.61    0.87
   6  -6  -7    0.93    1.28
   6   6  -7    1.95    0.84
   6   6  -7    0.84    0.54
   6   6  -7    1.75    1.27
  -6  -6   7    1.19    0.64
  -6  -6   7    0.67    0.87
  -6  -6   7    1.41    1.07
  -6   6   8   17.39    1.99
  -6   6   8   15.12    2.01
  -6   6   8   13.40    2.60
  -6   6   8   20.79    2.28
   6  -6  -8   18.77    1.90
   6  -6  -8   18.12    2.05
   6  -6  -8   17.76    2.69
   6  -6  -8   16.47    2.78
   6   6  -8   17.76    2.01
   6   6  -8   16.43    2.03
   6   6  -8   18.41    2.69
  -6  -6   8   16.26    1.93
  -6  -6   8   13.60    2.07
  -6  -6   8   14.59    2.59
  -6  -6   8   15.99    2.90
  -6   6   9    9.53    1.14
  -6   6   9    6.82    1.09
  -6   6   9    6.85    1.67
  -6   6   9    8.36    1.61
   6  -6  -9    8.23    1.15
   6  -6  -9    7.38    1.28
   6  -6  -9    8.64    1.79
   6  -6  -9    8.89    2.17
   6   6  -9    7.92    1.23
   6   6  -9    8.52    1.75
  -6  -6   9    8.79    1.16
  -6  -6   9    7.13    1.40
  -6  -6   9    7.24    1.66
  -6  -6   9    7.61    1.92
  -6  -6  10   10.77    1.73
  -6   6  10   13.70    1.62
  -6   6  10   12.67    1.59
  -6   6  10   12.98    2.40
   6  -6 -10   13.25    1.54
   6  -6 -10   11.45    1.57
   6  -6 -10   13.75    2.42
   6  -6 -10    9.85    2.58
   6   6 -10   15.18    1.70
   6   6 -10    9.64    1.51
   6   6 -10   10.86    2.20
  -6  -6  10   12.89    1.58
  -6  -6  10   11.44    1.81
  -6  -6  10   14.46    2.18
  -6   6  11   33.15    3.35
  -6   6  11   27.90    3.59
  -6   6  11   26.78    4.39
  -6   6  11   33.61    3.47
   6  -6 -11   31.72    3.32
   6  -6 -11   27.25    3.40
   6  -6 -11   33.66    4.52
   6  -6 -11   25.54    4.50
   6   6 -11   40.09    3.46
   6   6 -11   22.82    2.96
   6   6 -11   32.00    4.45
  -6  -6  11   36.75    3.40
  -6  -6  11   24.40    3.51
  -6  -6  11   38.21    4.42
  -6  -6  12    0.27    1.25
  -6   6  12    0.72    0.80
  -6   6  12    0.08    0.64
  -6   6  12    1.18    1.39
  -6   6  12   -0.38    1.49
   6  -6 -12   -0.69    0.62
   6  -6 -12   -0.21    0.83
   6  -6 -12    0.99    1.87
   6  -6 -12   -1.20    2.16
   6   6 -12    0.93    1.10
   6   6 -12    0.31    1.46
  -6  -6  12   -0.17    0.91
  -6   6  13   -0.55    1.68
   6  -6 -13    0.78    1.60
   6   6 -13    0.30    0.89
   6   6 -13    0.36    1.57
  -6  -6  13    0.62    0.87
  -6  -6  13    0.73    1.28
  -6   6  14   41.59    4.67
   6  -6 -14   43.22    6.57
   6   6 -14   42.76    5.34
   6   6 -14   46.11    6.47
  -6  -6  14   47.87    4.96
  -6  -6  14   52.06    6.51
   6  -6 -15    1.15    2.04
   6   6 -15    0.83    1.18
   6   6 -15   -0.58    2.06
  -6  -6  15   -0.04    1.12
  -6  -6  15    1.52    1.77
   6   6 -16   13.60    1.99
   6   6 -16   17.48    3.11
  -6  -6  16   12.51    2.48
   6   6 -17    1.46    1.34
   6   6 -17    3.51    2.79
  -6  -6  17   -0.71    1.30
  -6  -6  17    0.09    2.39
   6   6 -18    7.83    3.62
  -6  -6  18    2.21    2.99
  -6   8   1  227.17   26.15
  -6   8   1  243.47   19.44
   6  -8  -1  242.62   24.05
   6  -8  -1  246.39   30.74
   6   8  -1  223.91   24.11
   6   8  -1  229.38   30.74
  -6  -8   1  248.32   24.02
  -6  -8   1  231.76   30.69
  -6  -8   1  189.07   30.75
  -6   8   2  429.40   43.26
  -6   8   2  287.66   31.13
  -6   8   2  415.56   31.64
   6  -8  -2  432.09   39.75
   6  -8  -2  320.41   39.78
   6  -8  -2  413.56   50.75
   6   8  -2  425.30   39.82
   6   8  -2  402.04   50.76
  -6  -8   2  445.81   39.73
  -6  -8   2  423.06   50.72
  -6  -8   2  326.01   50.76
  -6   8   3   67.29    4.86
   6  -8  -3   44.78    4.81
  -6  -8   3   58.55    4.60
  -6   8   3   44.87    4.81
   6  -8  -3   60.58    5.77
   6  -8  -3   63.96    7.50
   6   8  -3   56.79    5.86
   6   8  -3   60.36    7.48
  -6  -8   3   58.46    5.74
  -6  -8   3   39.72    7.58
   6   8  -4  552.88   43.16
   6   8  -4  550.83   39.83
  -6  -8   4  571.99   43.03
  -6   8   4  582.79   54.19
  -6   8   4  440.12   42.29
  -6   8   4  588.57   42.84
   6  -8  -4  589.71   54.16
   6  -8  -4  409.68   54.18
   6  -8  -4  563.84   69.12
  -6  -8   4  540.80   69.07
  -6   8   5  360.75   34.51
  -6   8   5  285.62   27.08
  -6   8   5  372.71   27.55
   6  -8  -5  351.35   34.47
   6  -8  -5  245.36   34.49
   6  -8  -5  354.17   44.04
   6   8  -5  379.18   34.55
   6   8  -5  354.75   44.05
  -6  -8   5  360.71   34.46
  -6  -8   5  360.80   44.00
  -6   8   6  127.58   13.14
  -6   8   6  125.74   10.94
   6  -8  -6  129.67   13.11
   6  -8  -6  101.54   13.20
   6  -8  -6  129.09   16.83
   6   8  -6  127.00   13.17
   6   8  -6  135.37   16.84
  -6  -8   6  133.85   13.10
  -6  -8   6  128.68   16.80
  -6   8   7    0.88    1.10
  -6   8   7    0.24    0.73
  -6   8   7    0.21    1.44
   6  -8  -7    0.49    0.78
   6  -8  -7    0.35    1.15
   6  -8  -7    0.69    1.51
   6   8  -7    0.05    0.99
   6   8  -7    1.13    1.49
  -6  -8   7    0.60    0.78
  -6  -8   7    0.61    1.76
  -6  -8   8   51.81    4.24
  -6   8   8   44.32    5.14
  -6   8   8   42.76    4.77
   6  -8  -8   48.36    5.11
   6  -8  -8   47.61    6.69
   6   8  -8   49.03    5.19
   6   8  -8   51.17    6.68
  -6  -8   8   48.35    5.13
  -6   8   9   38.36    4.28
  -6   8   9   33.63    4.13
   6  -8  -9   38.93    4.22
   6  -8  -9   37.42    5.63
   6   8  -9   40.03    4.28
   6   8  -9   44.57    5.59
  -6  -8   9   38.68    4.21
  -6  -8   9   40.38    5.57
   6   8 -10  339.10   28.79
  -6  -8  10  352.06   28.75
  -6   8  10  353.81   28.80
   6  -8 -10  349.13   36.06
   6  -8 -10  365.08   46.14
   6   8 -10  365.06   46.09
  -6  -8  10  364.91   46.03
  -6   8  11   85.11    9.09
   6  -8 -11   78.89    9.05
   6  -8 -11   77.21   11.73
   6   8 -11   90.57    9.10
   6   8 -11   89.48   11.66
  -6  -8  11   91.28    9.06
  -6  -8  11   93.12   11.63
  -6  -8  12    1.41    1.27
  -6   8  12   -0.19    1.33
  -6   8  12    0.32    2.04
   6  -8 -12    1.00    1.10
   6  -8 -12    0.04    2.04
   6   8 -12    0.52    1.61
  -6  -8  12   -0.40    1.42
  -6   8  13    6.15    1.99
  -6   8  13    5.06    2.54
   6  -8 -13    9.32    3.09
   6   8 -13   11.47    1.53
   6   8 -13   11.46    2.29
  -6  -8  13   11.71    1.45
  -6  -8  13   11.47    2.35
   6  -8 -14    5.06    3.12
   6   8 -14   17.58    2.11
   6   8 -14   18.51    2.63
  -6  -8  14   20.85    2.69
   6   8 -15   29.64    2.92
   6   8 -15   30.84    4.23
  -6  -8  15   34.17    4.07
   6   8 -16   12.65    1.93
   6   8 -16   20.07    3.61
  -6  -8  16    0.69    1.54
  -6  -8  16    0.73    2.87
   6   8 -17    6.11    3.47
  -6  -8  17   -0.80    2.73
  -6  10   1  126.76   15.18
  -6 -10   1  148.53   11.37
  -6  10   1  139.42   11.86
   6 -10  -1  136.31   14.16
   6 -10  -1  128.81   18.14
   6  10  -1  141.22   14.24
   6  10  -1  134.38   18.16
  -6 -10   1  129.71   18.14
  -6  10   2   18.64    2.07
   6 -10  -2   19.53    2.33
  -6  10   2   17.36    2.53
   6 -10  -2   20.14    2.38
   6  10  -2   19.86    2.47
   6  10  -2   17.94    3.14
  -6 -10   2   20.90    2.33
  -6 -10   2   19.74    3.31
   6  10  -3  111.87    9.10
  -6  10   3  108.44   12.12
  -6  10   3  106.84    9.49
   6 -10  -3  108.11   11.15
   6 -10  -3  104.17   14.32
   6  10  -3  110.59   14.31
  -6 -10   3  102.61   11.10
  -6 -10   3  106.89   14.29
  -6  10   4  457.78   37.62
   6 -10  -4  467.18   47.40
   6 -10  -4  429.19   60.49
   6  10  -4  476.61   47.45
   6  10  -4  462.69   60.50
  -6 -10   4  466.91   47.37
  -6 -10   4  467.36   60.47
   6 -10  -5   66.73    5.56
  -6  10   5   58.55    6.78
  -6  10   5   69.07    6.19
   6 -10  -5   63.84    8.80
   6  10  -5   67.55    6.85
   6  10  -5   60.28    8.73
  -6 -10   5   63.41    6.74
  -6 -10   5   61.22    8.75
  -6  10   6   20.11    2.52
  -6  10   6   21.63    2.91
   6 -10  -6   19.28    2.64
   6 -10  -6   20.63    3.47
   6  10  -6   20.67    2.54
   6  10  -6   18.79    3.27
  -6 -10   6   20.65    2.45
  -6 -10   6   20.96    3.40
  -6  10   7   90.20   10.23
  -6  10   7   87.53    8.75
   6 -10  -7   94.93   10.20
   6 -10  -7  103.01   13.21
   6  10  -7   96.92   10.23
   6  10  -7   99.15   13.06
  -6 -10   7  107.13   10.19
  -6 -10   7   96.49   13.06
   6  10  -8   18.51    1.97
  -6 -10   8   18.88    1.87
  -6  10   8   16.59    2.33
  -6  10   8   17.68    2.74
   6 -10  -8   18.07    2.36
   6 -10  -8   17.16    3.72
   6  10  -8   19.09    3.05
  -6 -10   8   15.64    3.11
  -6 -10   9   23.10    2.29
   6 -10  -9   20.59    2.36
   6 -10  -9   21.38    4.06
   6  10  -9   23.32    2.25
   6  10  -9   22.83    3.01
  -6 -10   9   20.78    2.17
   6 -10 -10   56.16    8.08
   6  10 -10   63.63    5.92
   6  10 -10   58.44    7.57
  -6 -10  10   63.40    5.89
  -6 -10  10   62.47    7.63
   6  10 -11   49.35    3.73
  -6 -10  11   52.85    3.79
   6 -10 -11   24.82    4.18
   6 -10 -11   28.47    6.12
   6  10 -11   42.30    5.42
  -6 -10  11   45.51    5.52
   6  10 -12   10.28    1.43
   6 -10 -12    3.20    2.92
   6  10 -12   11.84    1.98
  -6 -10  12    8.28    2.22
   6  10 -13   11.29    1.64
   6  10 -13    8.50    1.98
  -6 -10  13   11.21    2.39
   6  10 -14    5.19    1.98
  -6 -10  14    2.56    3.28
  -6  12   1   59.17    6.17
   6 -12  -1   50.59    4.70
   6  12  -1   62.04    4.86
  -6  12   1   60.81    5.45
   6 -12  -1   60.93    7.53
  -6 -12   1   55.28    5.68
  -6 -12   1   51.69    7.53
  -6  12   2   24.53    2.85
  -6  12   2   25.39    3.13
   6 -12  -2   24.59    2.78
   6 -12  -2   20.05    3.67
   6  12  -2   22.12    2.73
   6  12  -2    1.93    4.37
  -6 -12   2   20.94    2.57
  -6 -12   2   20.25    4.17
  -6  12   3  130.59    8.46
  -6 -12   3  111.12    8.13
   6 -12  -3  125.18   10.07
   6 -12  -3  101.37   12.86
   6  12  -3  127.24   10.08
  -6 -12   3  121.38    9.96
   6 -12  -4    8.77    2.72
   6  12  -4    8.16    1.27
  -6 -12   4    8.63    1.22
  -6 -12   4    8.04    1.83
  -6  12   4    0.65    1.79
  -6  12   4   10.07    3.34
   6 -12  -4    8.47    1.77
   6  12  -4    1.23    3.29
  -6  12   5    1.00    1.83
  -6  12   5    1.29    3.26
   6 -12  -5   10.00    1.83
   6 -12  -5    7.28    2.06
   6  12  -5    8.65    1.48
   6  12  -5    0.80    3.25
  -6 -12   5    7.93    1.43
  -6 -12   5    6.19    2.26
   6  12  -6    4.56    1.02
  -6 -12   6    4.96    0.92
  -6  12   6    0.19    1.82
  -6  12   6    2.49    1.93
   6 -12  -6    5.16    1.73
   6 -12  -6    4.35    2.65
   6  12  -6   -2.00    3.90
  -6 -12   6    7.94    2.16
  -6  12   7    0.54    1.83
  -6  12   7    0.50    1.88
   6 -12  -7    0.59    2.59
   6  12  -7   -1.09    1.65
   6  12  -7   -1.11    4.47
  -6 -12   7   -0.20    1.45
  -6 -12   7    2.59    3.16
   6  12  -8   44.56    4.52
  -6 -12   8   44.15    4.42
  -6 -12   8   49.22    6.35
   6  12  -9   28.50    3.16
   6  12  -9    1.07    5.12
  -6 -12   9   27.34    3.13
  -6 -12   9   32.76    4.89
  -5  -1   1  274.50   31.78
  -5   1   1  309.23   29.76
  -5   1   1  294.22   32.38
  -5   1   1  297.96   37.98
  -5   1   1  288.69   23.60
   5  -1  -1  290.78   29.76
   5  -1  -1  281.32   32.38
   5  -1  -1  294.79   37.98
   5  -1  -1  292.05   23.61
   5   1  -1  288.30   29.78
   5   1  -1  295.74   32.38
   5   1  -1  283.61   37.98
   5   1  -1  303.13   23.58
  -5  -1   1  294.08   29.77
  -5  -1   1  302.81   37.99
  -5  -1   1  298.80   23.57
   5  -1  -2  697.74   52.66
  -5   1   2  712.95   72.19
  -5   1   2  721.92   78.57
  -5   1   2  693.49   92.11
  -5   1   2  696.40   56.57
   5  -1  -2  677.21   72.20
   5  -1  -2  735.35   78.57
   5  -1  -2  659.72   56.57
   5   1  -2  705.52   72.22
   5   1  -2  734.23   78.57
   5   1  -2  700.03   92.12
   5   1  -2  707.32   56.55
  -5  -1   2  707.43   72.21
  -5  -1   2  718.94   78.56
  -5  -1   2  691.34   92.11
   5  -1  -3  889.39   62.58
  -5  -1   3  846.92   62.58
  -5   1   3  833.69   85.83
  -5   1   3  826.12   93.42
  -5   1   3  853.70  109.52
  -5   1   3  801.92   67.16
   5  -1  -3  846.04   85.84
   5  -1  -3  856.83   93.42
   5  -1  -3  876.51   67.20
   5   1  -3  874.45   85.87
   5   1  -3  841.34   93.42
   5   1  -3  850.20  109.54
   5   1  -3  808.81   67.15
  -5  -1   3  827.70   85.86
  -5  -1   3  850.62   93.42
   5   1  -4  313.47   25.12
  -5   1   4  312.26   39.65
  -5   1   4  288.87   24.62
   5  -1  -4  312.42   31.04
   5  -1  -4  299.77   33.78
   5  -1  -4  284.77   39.65
   5  -1  -4  326.41   24.64
   5   1  -4  305.57   31.07
   5   1  -4  308.29   33.78
   5   1  -4  296.79   39.66
  -5  -1   4  302.91   31.06
  -5  -1   4  303.86   33.77
  -5  -1   4  300.09   39.66
   5   1  -5    4.93    0.75
  -5   1   5    4.13    0.52
  -5   1   5    3.69    0.88
  -5   1   5    3.60    0.89
   5  -1  -5    4.58    0.49
   5  -1  -5    4.08    0.49
   5  -1  -5    3.93    0.93
   5  -1  -5    3.72    0.79
   5   1  -5    3.83    0.57
   5   1  -5    4.55    0.56
   5   1  -5    4.71    0.90
  -5  -1   5    4.41    0.59
  -5  -1   5    4.30    0.67
  -5  -1   5    4.46    0.91
  -5   1   6  338.10   24.43
  -5   1   6  314.34   26.35
   5  -1  -6  321.99   42.51
   5  -1  -6  344.26   26.38
   5   1  -6  324.30   33.28
   5   1  -6  323.34   36.20
   5   1  -6  334.25   42.53
   5   1  -6  339.29   26.35
  -5  -1   6  311.05   33.26
  -5  -1   6  339.55   33.29
  -5  -1   6  340.98   42.53
  -5   1   7  263.69   34.71
  -5   1   7  258.12   21.59
   5  -1  -7  274.83   34.72
   5  -1  -7  277.66   21.64
   5   1  -7  277.06   27.16
   5   1  -7  271.50   29.54
   5   1  -7  251.06   34.73
   5   1  -7  266.89   21.61
  -5  -1   7  257.68   27.15
  -5  -1   7  269.38   27.17
  -5  -1   7  255.62   34.73
  -5   1   8 1818.00  202.63
  -5   1   8 1781.87  123.89
   5  -1  -8 1766.46  202.64
   5  -1  -8 1788.55  123.94
   5   1  -8 1453.04  172.85
   5   1  -8 1020.46  123.30
   5   1  -8 1773.41  202.66
   5   1  -8 1788.66  123.92
  -5  -1   8 1833.59  158.86
  -5  -1   8 1757.50  202.61
  -5  -1   8 1757.51  202.65
  -5   1   9  725.90   92.18
   5  -1  -9  704.20   92.19
   5  -1  -9  686.78   56.64
   5   1  -9  712.48   78.59
   5   1  -9  689.47   56.28
   5   1  -9  705.39   92.21
   5   1  -9  750.07   56.66
  -5  -1   9  708.39   72.21
  -5  -1   9  728.96   72.24
  -5  -1   9  710.56   92.16
  -5  -1   9  728.55   92.21
  -5   1  10    5.85    1.26
   5  -1 -10    5.15    1.29
   5  -1 -10    5.35    1.12
   5   1 -10    5.44    0.76
   5   1 -10    6.37    0.83
   5   1 -10    6.94    1.33
   5   1 -10    5.34    1.14
  -5  -1  10    4.84    0.75
  -5  -1  10    6.21    0.84
  -5  -1  10    5.97    1.24
  -5  -1  10    6.46    1.29
  -5   1  11 1033.79  129.03
   5  -1 -11  980.24  129.04
   5  -1 -11 1015.68   79.12
   5   1 -11 1016.44  110.03
   5   1 -11  982.45   78.65
   5   1 -11  980.52  129.06
   5   1 -11  961.20   79.13
  -5  -1  11  967.73  101.11
  -5  -1  11  986.96  101.14
  -5  -1  11  987.41  129.00
  -5  -1  11 1056.35  129.07
  -5   1  12   86.23   10.97
  -5   1  12   85.45   11.07
   5  -1 -12   85.41   11.04
   5   1 -12   78.17    9.30
   5   1 -12   81.92    7.01
   5   1 -12   85.09   11.07
   5   1 -12   86.27    7.32
  -5  -1  12   80.41    8.57
  -5  -1  12   87.04    8.60
  -5  -1  12   86.49   11.00
  -5  -1  12   84.97   11.16
  -5   1  13  419.18   52.73
  -5   1  13  392.33   52.76
   5  -1 -13  418.91   52.81
   5  -1 -13  420.06   32.74
   5   1 -13  405.57   44.94
   5   1 -13  398.69   32.37
   5   1 -13  435.48   32.76
  -5  -1  13  381.49   41.31
  -5  -1  13  411.28   41.35
  -5  -1  13  403.79   52.74
  -5   1  14   17.92    2.72
  -5   1  14   18.97    3.20
   5  -1 -14   17.43    2.34
   5   1 -14   18.15    2.15
   5   1 -14   16.39    1.91
   5   1 -14   20.09    2.57
  -5  -1  14   21.40    2.90
  -5   1  15   53.26    7.00
   5  -1 -15   54.92    7.17
   5  -1 -15   45.81    4.94
   5   1 -15   52.95    5.87
   5   1 -15   49.60    4.58
   5   1 -15   56.43    7.15
   5   1 -15   50.40    5.05
  -5  -1  15   54.02    5.50
  -5  -1  15   49.97    5.49
  -5  -1  15   56.53    7.09
  -5  -1  15   49.35    7.27
  -5   1  16   26.73    4.19
  -5   1  16   23.27    4.46
   5  -1 -16   30.19    4.45
   5  -1 -16   26.98    3.38
   5   1 -16   33.80    3.42
   5   1 -16   23.87    2.79
   5   1 -16   37.87    4.59
  -5  -1  16   29.87    3.28
  -5  -1  16   34.89    4.25
  -5   1  17   21.52    3.89
   5   1 -17   20.89    3.12
   5   1 -17   34.07    4.53
  -5  -1  17   41.63    4.20
   5   1 -18  111.86   15.12
  -5  -1  18  112.70   15.06
   5  -3  -1 1329.37  104.42
  -5  -3   1 1245.79  140.40
  -5   3   1 1242.50  131.63
  -5   3   1 1281.18  143.27
  -5   3   1 1314.99  167.91
  -5   3   1 1272.23  102.81
   5  -3  -1 1320.86  131.65
   5  -3  -1 1290.42  167.91
   5  -3  -1 1329.61  102.81
   5   3  -1 1238.91  131.68
   5   3  -1 1308.56  143.26
   5   3  -1 1334.43  167.93
  -5  -3   1 1370.74  131.69
  -5  -3   1 1312.80  167.88
  -5  -3   1 1344.51  167.93
  -5   3   2   54.88    4.43
   5  -3  -2   57.49    4.46
   5  -3  -2   54.28    4.64
   5   3  -2   51.82    4.74
  -5  -3   2   53.64    3.03
  -5  -3   2   55.62    4.39
  -5   3   2   55.41    5.75
  -5   3   2   55.32    6.27
  -5   3   2   58.14    5.04
   5  -3  -2   57.11    5.76
   5  -3  -2   53.80    5.77
   5   3  -2   57.45    6.26
   5   3  -2   55.09    7.43
  -5  -3   2   59.04    5.80
  -5  -3   2   58.77    7.44
   5  -3  -3    6.74    0.99
   5  -3  -3    6.14    0.83
   5   3  -3    7.23    0.93
   5   3  -3    6.74    1.03
  -5  -3   3    6.78    0.58
  -5   3   3    7.13    0.89
  -5   3   3    7.80    1.01
  -5   3   3    8.31    1.32
  -5   3   3    7.45    1.28
   5  -3  -3    6.93    0.95
   5   3  -3    6.75    0.98
  -5  -3   3    6.68    1.03
  -5  -3   3    5.67    1.28
  -5  -3   3    6.92    1.46
  -5   3   4  740.32   55.70
   5  -3  -4  785.78   61.87
   5   3  -4  736.71   60.66
  -5   3   4  758.59   76.33
  -5   3   4  728.29   83.09
  -5   3   4  763.61   59.86
   5  -3  -4  736.03   76.34
   5  -3  -4  766.32   76.37
   5  -3  -4  745.48   97.43
   5   3  -4  753.73   83.09
   5   3  -4  772.60   97.46
  -5  -3   4  748.57   76.40
  -5  -3   4  748.62   59.50
  -5  -3   4  747.61   97.41
  -5  -3   4  762.72   97.46
  -5   3   5    4.68    0.57
  -5   3   5    5.00    0.62
  -5   3   5    4.11    0.99
  -5   3   5    4.97    1.06
   5  -3  -5    4.24    0.60
   5  -3  -5    4.46    0.67
   5  -3  -5    4.56    1.07
   5  -3  -5    4.63    0.94
   5   3  -5    5.77    0.82
   5   3  -5    5.64    0.68
   5   3  -5    4.27    1.16
  -5  -3   5    4.67    0.65
  -5  -3   5    4.45    0.77
  -5  -3   5    4.37    0.89
  -5  -3   5    4.31    1.23
  -5   3   6  359.86   35.88
  -5   3   6  361.86   28.17
  -5   3   6  358.84   45.83
  -5   3   6  372.08   28.44
   5  -3  -6  360.63   35.87
   5  -3  -6  337.88   35.90
   5  -3  -6  336.86   45.83
   5  -3  -6  362.60   28.43
   5   3  -6  349.35   35.93
   5   3  -6  354.92   45.87
  -5  -3   6  332.94   35.88
  -5  -3   6  352.96   35.94
  -5  -3   6  340.19   45.81
  -5  -3   6  359.29   45.87
  -5   3   7  203.71   22.18
  -5   3   7  213.97   26.10
  -5   3   7  203.77   16.41
   5  -3  -7  205.30   20.39
   5  -3  -7  198.90   20.41
   5  -3  -7  201.15   26.11
   5  -3  -7  195.81   16.42
   5   3  -7  187.09   20.45
   5   3  -7  197.04   16.22
   5   3  -7  196.77   26.14
  -5  -3   7  197.04   20.42
  -5  -3   7  205.33   20.48
  -5  -3   7  194.13   26.09
  -5  -3   7  207.32   26.16
  -5   3   8   35.95    3.81
  -5   3   8   36.33    4.13
  -5   3   8   33.40    4.97
  -5   3   8   35.27    3.54
   5  -3  -8   38.74    3.80
   5  -3  -8   34.92    3.82
   5  -3  -8   34.91    5.00
   5  -3  -8   37.05    3.62
   5   3  -8   36.80    3.89
   5   3  -8   37.83    3.36
   5   3  -8   36.84    5.07
  -5  -3   8   37.55    3.85
  -5  -3   8   37.60    3.94
  -5  -3   8   37.22    4.99
  -5  -3   8   37.99    5.11
  -5   3   9  348.71   38.21
  -5   3   9  337.87   44.89
  -5   3   9  351.39   27.85
   5  -3  -9  366.50   35.11
   5  -3  -9  341.01   35.12
   5  -3  -9  343.32   27.88
   5   3  -9  333.78   35.18
   5   3  -9  334.88   27.61
   5   3  -9  352.06   44.95
  -5  -3   9  344.33   35.16
  -5  -3   9  347.41   35.22
  -5  -3   9  349.50   44.89
  -5  -3   9  329.65   44.94
  -5   3  10   15.63    2.51
  -5   3  10   15.04    1.99
   5  -3 -10   15.29    2.42
   5  -3 -10   18.97    2.10
   5   3 -10   16.68    1.97
   5   3 -10   16.09    1.72
   5   3 -10   15.78    2.60
  -5  -3  10   17.66    1.83
  -5  -3  10   15.95    1.98
  -5  -3  10   14.91    2.42
  -5  -3  10   15.66    2.58
  -5   3  11   72.40    8.75
  -5   3  11   66.50    5.82
   5  -3 -11   58.09    8.75
   5   3 -11   67.16    7.41
   5   3 -11   67.24    5.66
   5   3 -11   67.60    8.83
  -5  -3  11   63.57    6.80
  -5  -3  11   60.65    6.86
  -5  -3  11   69.49    8.75
  -5  -3  11   59.42    8.82
  -5   3  12  235.03   32.14
   5  -3 -12  253.24   32.16
   5  -3 -12  243.82   20.17
   5   3 -12  257.53   27.39
   5   3 -12  243.58   19.89
   5   3 -12  241.30   32.22
   5   3 -12  234.04   20.17
  -5  -3  12  252.47   25.18
  -5  -3  12  229.65   25.22
  -5  -3  12  252.90   32.15
  -5  -3  12  259.68   32.26
  -5   3  13    1.61    1.41
   5  -3 -13   -0.50    1.28
   5   3 -13    0.04    0.75
   5   3 -13    0.87    1.38
   5   3 -13    0.01    1.36
  -5  -3  13   -0.41    0.78
  -5  -3  13   -0.66    0.78
  -5  -3  13    0.51    1.04
  -5  -3  13   -0.19    1.79
  -5   3  14  173.23   21.28
   5  -3 -14  161.84   21.34
   5  -3 -14  167.70   13.64
   5   3 -14  175.67   18.16
   5   3 -14  154.26   13.33
   5   3 -14  188.48   21.49
   5   3 -14  151.20   13.67
  -5  -3  14  174.97   16.74
  -5  -3  14  133.67   16.74
  -5  -3  14  164.86   21.34
  -5  -3  14  140.49   21.46
  -5   3  15   47.45    7.86
   5  -3 -15   44.41    7.94
   5  -3 -15   63.45    5.71
   5   3 -15   71.52    6.75
   5   3 -15   46.93    5.17
   5   3 -15   74.38    8.36
  -5  -3  15   72.85    6.28
  -5  -3  15   38.14    6.21
  -5  -3  15   71.39    8.01
   5   3 -16    0.07    0.81
   5   3 -16    0.78    2.03
  -5  -3  16    0.07    1.49
   5   3 -17    5.36    1.44
   5   3 -17    6.63    2.52
  -5  -3  17    6.65    2.16
   5   3 -18    7.12    1.74
   5   3 -18   12.50    3.55
  -5  -3  18   11.45    2.13
  -5  -3  18   12.42    3.55
   5   3 -19   -0.04    2.73
  -5   5   1   86.40    8.93
  -5   5   1   84.40    9.73
  -5   5   1   90.09   11.45
  -5   5   1   85.72    7.56
   5  -5  -1   85.09    8.94
   5  -5  -1   90.29    9.01
   5  -5  -1   86.64   11.48
   5  -5  -1   84.48   11.50
   5   5  -1   89.27    9.02
   5   5  -1   82.92    9.71
   5   5  -1   88.22   11.47
  -5  -5   1   87.80    9.01
  -5  -5   1   87.98    7.31
  -5  -5   1   86.21   11.42
  -5  -5   1   92.34   11.50
   5   5  -2   50.04    5.73
  -5  -5   2   48.64    4.45
  -5  -5   2   53.96    2.87
  -5   5   2   49.82    5.33
  -5   5   2   52.91    5.37
  -5   5   2   49.07    6.86
  -5   5   2   48.90    4.77
   5  -5  -2   50.23    5.35
   5  -5  -2   53.66    5.42
   5  -5  -2   52.07    6.91
   5  -5  -2   51.71    6.93
   5   5  -2   50.23    5.43
   5   5  -2   51.17    6.84
   5   5  -2   55.26    6.94
  -5  -5   2   51.48    6.86
  -5  -5   2   51.46    6.94
   5  -5  -3 1512.46  122.49
  -5  -5   3 1517.13  122.59
  -5   5   3 1474.72  154.47
  -5   5   3 1584.22  154.50
  -5   5   3 1565.88  197.05
  -5   5   3 1551.54  120.62
   5  -5  -3 1532.75  154.53
   5  -5  -3 1598.90  197.06
   5   5  -3 1475.03  154.54
   5   5  -3 1505.97  168.10
   5   5  -3 1418.97  197.02
   5   5  -3 1477.77  197.07
  -5  -5   3 1566.33  154.48
  -5  -5   3 1529.27  197.03
  -5  -5   3 1460.22  197.08
   5  -5  -4  116.71    9.33
   5  -5  -4  131.70   10.12
   5   5  -4  118.71   10.04
   5   5  -4  121.94   13.28
  -5  -5   4  111.18   10.03
  -5   5   4  129.39   12.43
  -5   5   4  125.00   15.88
  -5   5   4  110.02   10.24
   5  -5  -4  125.58   12.41
   5  -5  -4  121.21   12.46
   5   5  -4  117.91   15.85
   5   5  -4  118.26   15.92
  -5  -5   4  119.81   12.40
  -5  -5   4  118.11   15.86
  -5  -5   4  118.88   15.93
   5  -5  -5   72.40    5.76
  -5  -5   5   71.54    5.84
  -5   5   5   76.71    7.47
  -5   5   5   69.42    6.15
  -5   5   5   72.12    9.56
  -5   5   5   71.44    6.41
   5  -5  -5   73.24    7.44
   5  -5  -5   70.95    7.49
   5  -5  -5   67.49    6.49
   5   5  -5   69.65    7.52
   5   5  -5   76.95    8.09
   5   5  -5   69.27    9.54
   5   5  -5   77.57    9.64
  -5  -5   5   71.60    7.45
  -5  -5   5   71.36    7.53
  -5  -5   5   66.07    9.55
   5   5  -6  208.36   17.23
  -5   5   6  235.16   23.21
  -5   5   6  233.57   18.35
  -5   5   6  228.43   29.62
  -5   5   6  216.17   18.62
   5  -5  -6  226.04   23.17
   5  -5  -6  230.74   23.23
   5  -5  -6  230.43   29.65
   5  -5  -6  219.97   18.67
   5   5  -6  221.76   23.24
  -5  -5   6  224.91   23.19
  -5  -5   6  232.94   23.27
  -5  -5   6  227.38   29.62
  -5  -5   6  218.19   29.68
  -5  -5   7   30.51    2.49
  -5  -5   7   25.29    2.60
  -5   5   7   27.66    2.94
  -5   5   7   27.36    3.14
  -5   5   7   25.72    3.80
  -5   5   7   28.72    2.93
   5  -5  -7   26.66    2.90
   5  -5  -7   29.31    3.88
   5  -5  -7   24.68    3.07
   5   5  -7   27.30    3.00
   5   5  -7   26.28    2.66
   5   5  -7   27.76    3.97
  -5  -5   7   28.93    2.95
  -5  -5   7   26.45    3.05
   5   5  -8  107.96    8.27
  -5   5   8  108.61   10.78
  -5   5   8  102.06   11.67
  -5   5   8  100.64   13.78
  -5   5   8  113.01    9.00
   5  -5  -8  103.50   10.80
   5  -5  -8  113.98   13.83
   5  -5  -8   94.29    9.05
   5   5  -8  107.29   10.82
   5   5  -8  107.56    8.76
  -5  -5   8  104.23   10.78
  -5  -5   8  100.52   10.86
  -5  -5   8  101.98   13.79
  -5  -5   8   95.68   13.86
  -5  -5   9  634.15   49.98
  -5   5   9  724.44   68.26
  -5   5   9  669.40   74.24
  -5   5   9  660.65   87.08
  -5   5   9  702.35   53.65
   5  -5  -9  703.27   68.23
   5  -5  -9  648.49   68.26
   5  -5  -9  634.15   87.10
   5  -5  -9  697.84   53.72
   5   5  -9  684.76   68.29
   5   5  -9  627.55   53.25
   5   5  -9  677.46   87.15
  -5  -5   9  694.76   68.27
  -5  -5   9  627.39   68.32
  -5  -5   9  655.56   87.08
   5   5 -10  327.36   24.91
  -5   5  10  353.69   33.69
  -5   5  10  322.08   36.62
  -5   5  10  338.81   43.00
   5  -5 -10  350.06   33.66
   5  -5 -10  343.76   33.70
   5  -5 -10  370.15   43.06
   5  -5 -10  278.48   26.86
   5   5 -10  345.84   33.73
   5   5 -10  290.90   26.48
  -5  -5  10  351.15   33.71
  -5  -5  10  321.29   33.78
  -5  -5  10  327.29   43.01
  -5  -5  10  302.11   43.06
   5   5 -11  145.20   10.02
  -5   5  11  141.98   13.08
  -5   5  11  118.84   14.16
  -5   5  11  130.95   16.71
  -5   5  11  131.22   10.79
   5  -5 -11  127.78   13.07
   5  -5 -11  132.10   16.78
   5   5 -11  140.04   14.26
   5   5 -11  104.18   10.50
  -5  -5  11  142.31   13.11
  -5  -5  11  118.92   13.17
  -5  -5  11  136.59   16.74
  -5  -5  11  105.87   16.79
  -5   5  12   20.51    2.23
  -5   5  12   17.64    2.28
  -5   5  12   19.60    3.00
   5  -5 -12   21.23    2.16
   5  -5 -12   15.50    2.15
   5  -5 -12   21.06    3.10
   5  -5 -12   18.37    2.99
   5   5 -12   25.87    2.44
   5   5 -12   12.61    1.99
   5   5 -12   26.01    3.07
  -5  -5  12   24.66    2.26
  -5  -5  12   15.49    2.42
  -5  -5  12   18.36    2.95
  -5  -5  12   13.36    3.32
  -5   5  13  324.65   32.55
  -5   5  13  288.11   35.38
  -5   5  13  288.61   41.56
  -5   5  13  326.63   25.90
   5  -5 -13  324.52   41.63
   5  -5 -13  272.42   41.60
   5   5 -13  337.54   35.48
   5   5 -13  342.84   41.69
  -5  -5  13  340.15   32.62
  -5  -5  13  333.17   41.62
  -5   5  14  104.76   19.92
   5  -5 -14  135.84   20.00
   5   5 -14  162.16   17.05
   5   5 -14  151.54   20.08
  -5  -5  14  169.11   15.71
  -5  -5  14  157.80   20.03
   5   5 -15  117.67   13.94
   5   5 -15  129.79   16.53
  -5  -5  15  127.56   12.88
  -5  -5  15  124.62   16.42
   5   5 -16   47.61    5.89
   5   5 -16   57.78    7.36
  -5  -5  16   49.75    5.55
  -5  -5  16   51.69    7.12
   5   5 -17    3.66    1.36
   5   5 -17    6.04    2.91
  -5  -5  17    0.49    1.34
  -5  -5  17    1.65    3.21
  -5  -5  18   -0.41    5.24
  -5  -5  18   -0.10    7.02
   5  -7  -1   50.25    4.62
   5  -7  -1   56.52    4.46
   5   7  -1   53.82    4.63
  -5   7   1   49.84    5.49
  -5   7   1   60.85    5.58
  -5   7   1   53.16    7.08
  -5   7   1   55.88    5.02
   5  -7  -1   54.69    5.52
   5  -7  -1   41.85    7.16
   5   7  -1   48.78    5.95
   5   7  -1   49.00    7.04
   5   7  -1   53.91    7.14
  -5  -7   1   56.37    5.51
  -5  -7   1   47.50    5.60
  -5  -7   1   53.71    7.09
  -5  -7   1   48.91    7.17
   5  -7  -2   81.12    6.70
   5  -7  -2   67.38    6.43
  -5  -7   2   85.62    6.68
  -5  -7   2   73.78    6.47
  -5   7   2   78.25    8.25
  -5   7   2   91.55    8.34
  -5   7   2   77.62   10.60
  -5   7   2   87.30    7.17
   5  -7  -2   79.61    8.38
   5  -7  -2   78.17   10.66
   5   7  -2   85.62    8.39
   5   7  -2   75.62    8.97
   5   7  -2   73.52   10.57
   5   7  -2   79.11   10.66
  -5  -7   2   74.34    8.37
  -5  -7   2   75.92   10.61
  -5   7   3   43.32    3.64
   5   7  -3   40.96    3.72
   5   7  -3   38.94    4.69
  -5  -7   3   46.61    3.58
  -5   7   3   43.43    4.43
  -5   7   3   40.51    3.77
  -5   7   3   35.25    5.63
   5  -7  -3   45.16    4.40
   5  -7  -3   41.70    4.50
   5  -7  -3   44.15    5.67
   5  -7  -3   35.96    5.75
   5   7  -3   40.09    5.62
   5   7  -3   44.65    5.73
  -5  -7   3   43.15    4.38
  -5  -7   3   38.14    4.48
  -5  -7   3   34.21    5.75
   5   7  -4  134.63   15.20
  -5  -7   4  123.21   10.77
  -5   7   4  140.95   14.26
  -5   7   4  135.65   11.40
  -5   7   4  136.16   18.18
  -5   7   4  150.65   11.79
   5  -7  -4  150.17   14.23
   5  -7  -4  126.29   14.28
   5  -7  -4  145.28   18.23
   5  -7  -4  132.45   18.25
   5   7  -4  147.17   14.31
   5   7  -4  121.48   18.15
   5   7  -4  142.98   18.25
  -5  -7   4  145.54   14.22
  -5  -7   4  126.39   14.29
  -5  -7   4  144.71   18.19
   5  -7  -5   20.08    2.00
  -5   7   5   20.41    2.15
  -5   7   5   17.53    1.97
  -5   7   5   15.88    2.73
  -5   7   5   19.69    2.36
   5  -7  -5   18.94    2.07
   5  -7  -5   17.37    2.20
   5  -7  -5   15.07    2.94
   5   7  -5   18.85    2.21
   5   7  -5   15.63    2.18
   5   7  -5   15.80    2.69
   5   7  -5   17.70    2.72
  -5  -7   5   20.78    2.09
  -5  -7   5   15.99    2.21
  -5  -7   5   17.60    2.66
  -5  -7   5   21.85    3.21
   5   7  -6  202.32   25.73
  -5  -7   6  192.91   19.33
  -5   7   6  244.39   24.15
  -5   7   6  228.57   26.19
  -5   7   6  241.84   30.80
  -5   7   6  263.31   19.46
   5  -7  -6  263.66   24.12
   5  -7  -6  235.82   24.19
   5  -7  -6  264.87   30.85
   5  -7  -6  227.65   30.85
   5   7  -6  245.54   24.18
   5   7  -6  211.97   30.76
   5   7  -6  253.92   30.85
  -5  -7   6  252.61   24.12
  -5  -7   6  245.93   30.79
  -5  -7   6  228.56   30.89
  -5  -7   7  308.44   27.07
  -5   7   7  368.14   33.89
  -5   7   7  310.20   36.77
  -5   7   7  331.25   43.19
  -5   7   7  354.48   27.01
   5  -7  -7  358.59   33.83
   5  -7  -7  310.15   33.89
   5  -7  -7  323.57   43.22
   5  -7  -7  304.83   43.23
   5   7  -7  348.92   33.90
   5   7  -7  264.39   43.14
   5   7  -7  337.94   43.25
  -5  -7   7  363.31   33.85
  -5  -7   7  342.13   43.20
  -5  -7   7  272.79   43.25
  -5  -7   8   71.93    5.44
  -5   7   8   75.24    7.00
  -5   7   8   61.16    7.47
  -5   7   8   59.78    8.90
  -5   7   8   79.87    6.19
   5  -7  -8   72.94    6.94
   5  -7  -8   65.58    7.01
   5  -7  -8   69.93    8.97
   5  -7  -8   55.42    9.00
   5   7  -8   69.75    6.99
   5   7  -8   55.35    5.77
   5   7  -8   77.31    8.99
  -5  -7   8   73.24    6.94
  -5  -7   8   57.68    7.06
  -5  -7   8   55.58    9.07
   5   7  -9  490.76   41.83
  -5  -7   9  573.81   41.76
  -5   7   9  573.20   52.55
  -5   7   9  480.29   57.07
  -5   7   9  459.83   66.95
  -5   7   9  579.52   41.53
   5  -7  -9  425.32   52.52
   5  -7  -9  517.76   67.02
   5  -7  -9  457.81   67.01
   5   7  -9  569.86   67.06
  -5  -7   9  549.35   66.99
  -5  -7  10  192.98   12.84
  -5   7  10  172.39   17.09
  -5   7  10  136.35   18.46
  -5   7  10  128.87   21.73
  -5   7  10  176.34   14.00
   5  -7 -10  192.20   17.04
   5  -7 -10  136.37   17.07
   5  -7 -10  194.55   21.89
   5  -7 -10  113.76   21.79
   5   7 -10  176.44   17.08
   5   7 -10  181.94   21.85
  -5  -7  10  180.70   17.05
  -5   7  11  346.53   33.14
  -5   7  11  281.23   35.95
  -5   7  11  313.31   26.40
   5  -7 -11  255.32   33.10
   5   7 -11  372.54   33.16
   5   7 -11  339.07   42.30
  -5  -7  11  351.41   33.11
  -5  -7  11  344.34   42.25
  -5  -7  12   77.39    6.00
  -5   7  12   69.80    7.67
   5   7 -12   70.30    8.26
   5   7 -12   72.92    9.82
  -5  -7  12   73.23    7.61
  -5   7  13   36.65    4.45
  -5   7  13   38.55    4.32
   5  -7 -13   35.87    4.35
   5  -7 -13   40.09    6.15
   5   7 -13   45.32    4.78
   5   7 -13   42.36    5.71
  -5  -7  13   38.95    4.36
  -5  -7  13   42.26    5.70
  -5   7  14   -0.20    1.35
  -5   7  14    1.06    1.95
   5  -7 -14    0.42    1.00
   5  -7 -14   -0.01    4.48
   5   7 -14    0.39    1.10
   5   7 -14   -0.54    1.65
  -5  -7  14   -0.43    1.04
  -5  -7  14    1.49    1.78
   5   7 -15    0.53    1.91
   5   7 -15    0.08    1.26
  -5  -7  15   -0.51    1.12
  -5  -7  15    0.85    2.45
   5   7 -16    6.72    1.73
   5   7 -16    8.28    3.28
  -5  -7  16    0.67    1.30
  -5  -7  16   -0.53    2.68
   5   7 -17    0.63    1.34
   5   7 -17    0.65    3.40
  -5  -7  17   -0.89    1.40
  -5  -7  17    0.83    2.67
  -5   9   1   27.74    3.29
   5  -9  -1   29.85    3.12
   5  -9  -1   29.19    4.16
   5   9  -1   27.11    3.22
   5   9  -1   27.39    4.16
  -5  -9   1   25.37    3.05
  -5  -9   1   28.82    4.09
  -5   9   2    0.24    1.01
   5   9  -2    0.63    0.77
  -5  -9   2    0.04    0.57
  -5   9   2    0.38    0.91
   5  -9  -2   -0.25    0.82
   5  -9  -2   -0.15    1.51
   5   9  -2    0.17    1.33
  -5  -9   2    0.47    1.54
   5  -9  -3  105.88    8.35
   5   9  -3  100.05    8.80
  -5   9   3  102.40   10.84
  -5   9   3  107.58    9.20
   5  -9  -3  102.23   10.80
   5   9  -3  109.76   13.89
  -5  -9   3  107.15   10.79
  -5  -9   3  101.51   13.86
   5   9  -4  235.36   19.53
  -5   9   4  231.41   24.37
  -5   9   4  246.77   19.69
   5  -9  -4  240.75   24.33
   5  -9  -4  231.07   31.10
   5   9  -4  241.95   31.11
  -5  -9   4  230.13   24.31
  -5  -9   4  255.55   31.10
   5  -9  -5    9.65    1.66
   5   9  -5   10.58    1.65
  -5  -9   5   10.90    1.25
  -5   9   5    9.96    1.59
  -5   9   5   10.84    1.94
   5  -9  -5   10.69    1.50
   5   9  -5   10.64    1.64
  -5  -9   5   11.38    2.26
  -5   9   6   21.75    2.58
  -5   9   6   21.90    2.84
   5  -9  -6   19.95    2.48
   5  -9  -6   20.52    3.42
   5   9  -6   19.93    2.56
   5   9  -6   20.57    3.36
  -5  -9   6   22.07    2.50
  -5  -9   6   22.49    3.41
   5   9  -7   78.37    7.07
   5   9  -7   88.97    6.83
  -5  -9   7   77.87    6.99
  -5   9   7   85.82    8.72
  -5   9   7   85.13    7.83
   5  -9  -7   80.22    8.65
   5  -9  -7   89.80   11.23
  -5  -9   7   88.43   11.14
  -5   9   8   88.82    9.17
  -5   9   8   81.12    7.87
   5  -9  -8   89.41    9.10
   5  -9  -8   90.98   11.79
   5   9  -8   81.34    9.11
   5   9  -8   85.80   11.69
  -5  -9   8   87.71    9.07
  -5  -9   8   87.99   11.67
  -5  -9   9   52.95    4.54
  -5   9   9   53.21    5.68
  -5   9   9   46.13    5.29
   5  -9  -9   53.10    5.63
   5  -9  -9   57.29    7.83
   5   9  -9   51.77    5.56
   5   9  -9   55.99    7.22
  -5  -9   9   47.25    5.52
  -5   9  10   39.19    4.36
  -5   9  10   34.44    4.25
   5  -9 -10   37.07    4.31
   5  -9 -10   37.03    5.91
   5   9 -10   37.85    4.22
   5   9 -10   39.83    5.51
  -5  -9  10   37.82    4.18
  -5  -9  10   41.76    5.51
  -5   9  11   46.85    5.90
  -5   9  11   48.41    5.61
   5  -9 -11   52.91    5.82
   5  -9 -11   49.68    8.07
   5   9 -11   55.50    7.47
  -5  -9  11   61.42    5.80
  -5  -9  11   57.11    7.50
  -5  -9  12   -0.14    1.33
  -5   9  12    0.90    1.45
  -5   9  12    3.11    2.41
   5  -9 -12    1.04    1.19
   5  -9 -12   -0.21    2.51
   5   9 -12    0.51    1.10
   5   9 -12    1.25    1.44
  -5  -9  12   -0.21    1.04
   5  -9 -13   25.95    3.54
   5  -9 -13   18.63    5.22
   5   9 -13   51.39    3.78
   5   9 -13   44.67    4.45
  -5  -9  13   51.98    4.59
   5   9 -14   23.40    2.43
   5   9 -14   28.88    2.74
  -5  -9  14   30.28    3.50
  -5  -9  15   -0.75    2.17
  -5  -9  15   -0.01    1.97
   5  11  -1   64.82    5.73
  -5  11   1   69.99    7.51
  -5  11   1   63.01    6.25
   5 -11  -1   64.65    6.91
   5 -11  -1   61.99    8.95
   5  11  -1   74.55    7.12
  -5 -11   1   60.36    6.83
  -5 -11   1   64.10    9.18
  -5  11   2   13.50    1.97
   5  11  -2   13.91    1.70
  -5 -11   2   14.78    1.56
  -5  11   2   13.50    2.35
   5 -11  -2   14.58    1.90
   5 -11  -2   13.85    2.76
   5  11  -2    8.84    3.36
  -5 -11   2   12.79    2.78
   5 -11  -3    1.10    1.39
   5  11  -3    0.89    2.02
  -5  11   3    2.37    1.54
   5 -11  -3    1.58    1.02
   5  11  -3    1.67    1.14
  -5 -11   3    1.20    0.93
  -5 -11   3    1.05    1.85
   5 -11  -4   22.93    2.15
   5 -11  -4   18.07    2.46
   5  11  -4    5.01    2.57
  -5  11   4   20.41    2.51
  -5  11   4   15.46    2.74
   5  11  -4   22.16    2.56
  -5 -11   4   21.51    2.45
  -5 -11   4   21.77    3.44
  -5  11   5    0.06    0.74
  -5  11   5   -0.52    2.96
   5 -11  -5   -0.02    1.17
   5 -11  -5    0.16    3.09
   5  11  -5    0.28    1.09
  -5 -11   5    0.90    1.07
  -5 -11   5    0.17    1.79
  -5  11   6   45.38    4.77
   5 -11  -6   34.94    3.87
   5 -11  -6   44.13    5.56
   5  11  -6   39.99    3.80
  -5 -11   6   39.46    3.70
  -5 -11   6   37.42    4.99
  -5 -11   7  156.79    9.64
   5 -11  -7  159.35   12.43
   5 -11  -7  138.27   15.98
   5  11  -7  163.22   12.40
  -5 -11   7  154.95   12.32
   5 -11  -8   43.82    3.94
   5 -11  -8   31.36    5.18
   5  11  -8   38.65    3.62
  -5 -11   8   45.62    3.63
  -5 -11   8   41.21    4.85
   5 -11  -9   79.18    6.66
   5 -11  -9   74.45    9.00
   5  11  -9   75.73    6.44
  -5 -11   9   81.07    6.41
  -5 -11   9   80.27    8.33
   5  11 -10  124.10    7.81
   5 -11 -10   73.67   12.50
  -5 -11  10  125.48    9.44
  -5 -11  10  114.12   12.11
  -5 -11  11   -1.24    2.36
   5  11 -11   -0.55    1.13
   5  11 -11   -1.49    4.50
  -5 -11  11    0.74    1.09
   5  11 -12    6.72    1.22
  -5 -11  12    0.65    0.92
  -5 -11  12    7.76    2.54
   5  11 -12   -0.92    4.57
  -5 -13   1   27.87    2.81
  -5  13   1   23.50    3.77
   5 -13  -1   20.80    4.68
   5  13  -1   26.86    3.34
   5  13  -2    0.25    1.12
  -5  13   2    1.14    2.19
  -5 -13   2    1.44    1.76
   5  13  -3   11.95    1.93
  -5 -13   3   13.79    2.23
   5  13  -4   41.89    3.95
  -5 -13   4   39.39    4.60
   5  13  -5    2.04    1.62
  -4   0   1    0.13    0.23
   4   0  -1    0.10    0.29
  -4   0   1   -0.07    0.32
  -4   0   1    0.13    0.49
  -4   0   1    0.29    0.48
   4   0  -1    0.15    0.27
   4   0  -1    0.05    0.53
   4   0  -1    0.30    0.45
  -4   0   2  521.09   37.28
   4   0  -2  486.76   37.28
  -4   0   2  506.04   51.06
  -4   0   2  504.76   55.55
  -4   0   2  498.91   40.11
   4   0  -2  507.94   51.06
   4   0  -2  493.36   55.55
   4   0  -2  496.03   40.12
  -4   0   3    0.04    0.22
  -4   0   3    0.95    0.22
  -4   0   3   -0.43    0.54
  -4   0   3    0.34    0.55
   4   0  -3    1.34    0.30
   4   0  -3    0.02    0.18
   4   0  -3    0.73    0.61
   4   0  -3    0.14    0.53
  -4   0   4 3116.85  464.86
  -4   0   4 5961.12  505.92
  -4   0   4 7868.93  592.96
  -4   0   4 6028.82  361.58
   4   0  -4 2740.65  464.87
   4   0  -4 3789.44  505.92
   4   0  -4 2984.54  592.88
   4   0  -4 4386.69  361.56
  -4   0   5   -0.01    0.52
  -4   0   5   -0.15    0.50
   4   0  -5    0.29    0.58
   4   0  -5    0.38    0.49
  -4   0   6 9999.00  937.77
   4   0  -6 5267.35  937.72
   4   0  -6 6482.34  571.58
  -4   0   7   -0.18    0.56
   4   0  -7    0.23    0.63
   4   0  -7   -0.27    0.53
  -4   0   8   47.71    6.09
   4   0  -8   42.55    4.66
   4   0  -8   47.66    5.08
   4   0  -8   43.85    6.08
   4   0  -8   48.23    4.16
  -4   0   9    0.24    0.27
  -4   0   9    0.25    0.27
  -4   0   9    0.54    0.56
  -4   0   9   -0.18    0.68
   4   0  -9   -0.09    0.18
   4   0  -9    0.28    0.23
   4   0  -9    0.05    0.71
  -4   0  10  860.20  110.35
  -4   0  10  770.56  110.38
   4   0 -10  856.19   94.12
   4   0 -10  857.38  110.40
   4   0 -10  886.60   67.74
  -4   0  11   -0.45    0.50
  -4   0  11   -0.62    0.49
  -4   0  11   -0.37    0.64
   4   0 -11   -0.02    0.27
   4   0 -11    0.37    0.31
   4   0 -11    0.32    0.88
  -4   0  12   13.33    1.53
  -4   0  12   11.84    1.51
  -4   0  12   16.65    2.04
  -4   0  12   11.62    2.13
   4   0 -12   11.97    1.43
   4   0 -12   12.97    1.55
   4   0 -12   14.17    2.15
  -4   0  13    0.10    0.63
  -4   0  13    0.59    0.94
  -4   0  13   -0.50    1.12
   4   0 -13    0.31    0.49
   4   0 -13    0.67    1.42
   4   0 -13   -0.46    1.24
  -4   0  14   75.02    7.99
  -4   0  14   69.32    7.98
  -4   0  14   82.29   10.22
   4   0 -14   74.56    7.93
   4   0 -14   80.32    8.62
   4   0 -14   81.67   10.30
   4   0 -14   78.37    6.89
  -4   0  15   -0.17    0.82
  -4   0  15    0.21    1.13
   4   0 -15    0.03    0.59
   4   0 -15    0.34    0.60
   4   0 -15    0.10    1.80
   4   0 -15    0.07    1.34
  -4   0  16   25.99    2.76
  -4   0  16   25.37    3.47
   4   0 -16   21.45    2.60
   4   0 -16   28.52    3.73
   4   0 -16   19.74    3.04
  -4   0  17   -0.34    1.16
  -4   0  17   -0.88    1.90
   4   0 -17   -0.71    1.94
  -4   2   1    2.49    0.53
   4  -2  -1    2.00    0.55
  -4   2   1    2.04    0.41
  -4   2   1    2.21    0.47
  -4   2   1    3.08    0.76
   4  -2  -1    2.30    0.44
   4  -2  -1    2.12    0.44
   4  -2  -1    2.12    0.71
   4   2  -1    3.21    0.63
   4   2  -1    2.17    0.42
   4   2  -1    1.94    0.70
  -4  -2   1    2.25    0.52
  -4  -2   1    1.73    0.43
  -4  -2   1    2.32    0.59
  -4  -2   1    2.96    0.67
  -4   2   2 1052.20  106.04
  -4   2   2 1041.96  115.42
  -4   2   2 1023.20  135.28
  -4   2   2 1057.84   82.88
   4  -2  -2 1057.71  106.05
   4  -2  -2 1048.40  106.06
   4  -2  -2  985.06  135.28
   4  -2  -2 1006.76   82.87
   4   2  -2 1060.14  106.09
   4   2  -2 1027.93  115.41
   4   2  -2 1035.36  135.30
  -4  -2   2 1105.76  106.08
  -4  -2   2 1036.71  115.41
  -4  -2   2 1004.93  135.26
  -4  -2   2 1077.55  135.30
  -4   2   3   17.04    1.70
  -4   2   3   21.87    2.03
  -4   2   3   16.44    2.09
   4  -2  -3   19.06    2.04
   4  -2  -3   18.79    2.05
   4  -2  -3   17.92    2.70
   4  -2  -3   19.41    2.09
   4   2  -3   18.74    2.10
   4   2  -3   18.00    2.21
   4   2  -3   18.51    2.73
  -4  -2   3   19.44    2.10
  -4  -2   3   22.01    1.94
  -4  -2   3   16.86    2.66
  -4  -2   3   20.39    2.72
  -4   2   4  634.87   66.81
  -4   2   4  648.07   85.28
  -4   2   4  648.86   52.43
   4  -2  -4  685.56   66.82
   4  -2  -4  630.30   66.84
   4  -2  -4  705.04   85.29
   4  -2  -4  717.76   52.46
   4   2  -4  645.02   66.87
   4   2  -4  672.99   72.73
   4   2  -4  634.59   85.31
  -4  -2   4  636.49   66.83
  -4  -2   4  648.82   66.87
  -4  -2   4  651.29   85.27
  -4  -2   4  687.41   85.32
  -4   2   5  126.98   13.09
  -4   2   5  139.97   10.53
  -4   2   5  140.61   16.77
  -4   2   5  128.34   10.69
   4  -2  -5  137.00   13.09
   4  -2  -5  128.67   13.11
   4  -2  -5  136.76   16.79
   4  -2  -5  119.76   10.69
   4   2  -5  134.12   13.14
   4   2  -5  132.53   10.55
  -4  -2   5  124.08   13.10
  -4  -2   5  131.41   13.15
  -4  -2   5  132.25   16.76
  -4  -2   5  133.52   16.82
  -4   2   6   20.97    2.11
  -4   2   6   20.22    2.29
  -4   2   6   19.54    2.80
  -4   2   6   19.12    2.18
   4  -2  -6   20.31    2.12
   4  -2  -6   20.47    2.82
   4  -2  -6   20.12    2.16
   4   2  -6   19.80    2.17
   4   2  -6   20.93    2.00
   4   2  -6   21.42    2.90
  -4  -2   6   19.56    2.13
  -4  -2   6   20.29    2.19
  -4  -2   6   19.95    2.81
  -4  -2   6   20.06    2.92
  -4   2   7   93.13    9.99
  -4   2   7   91.57   12.82
  -4   2   7   99.37    8.28
   4  -2  -7   98.31    9.98
   4  -2  -7   96.91    9.99
   4  -2  -7  103.28   12.85
   4  -2  -7  100.24    8.31
   4   2  -7  101.09   10.04
   4   2  -7  100.36    8.15
   4   2  -7   99.73   12.89
  -4  -2   7   96.04   10.02
  -4  -2   7   95.23   10.06
  -4  -2   7   97.16   12.83
  -4  -2   7   96.72   12.88
  -4   2   8   59.39    5.73
  -4   2   8   56.53    7.39
  -4   2   8   55.79    4.96
   4  -2  -8   56.41    5.71
   4  -2  -8   56.68    7.42
   4   2  -8   56.21    5.74
   4   2  -8   54.25    7.46
  -4  -2   8   53.55    5.76
  -4  -2   8   53.60    5.79
  -4  -2   8   55.60    7.40
  -4  -2   8   55.14    7.46
  -4   2   9   68.05    8.69
  -4   2   9   64.20    5.74
   4  -2  -9   67.25    6.71
   4  -2  -9   69.89    8.70
   4  -2  -9   65.32    5.78
   4   2  -9   62.17    6.75
   4   2  -9   64.76    7.37
   4   2  -9   68.74    8.78
  -4  -2   9   62.80    6.77
  -4  -2   9   65.50    6.81
  -4  -2   9   69.81    8.69
  -4  -2   9   69.00    8.76
  -4   2  10   91.89   10.48
  -4   2  10   91.95   12.39
   4  -2 -10   93.49   12.40
   4  -2 -10   97.07    8.07
   4   2 -10   92.54    9.66
   4   2 -10   92.21   10.53
   4   2 -10  102.24   12.47
   4   2 -10  100.66    8.10
  -4  -2  10   92.46    9.69
  -4  -2  10   96.98    9.73
  -4  -2  10   94.57   12.39
  -4  -2  10   94.91   12.46
  -4   2  11  289.28   38.50
   4  -2 -11  279.58   30.11
   4  -2 -11  294.48   38.52
   4  -2 -11  311.77   24.01
   4   2 -11  307.34   30.16
   4   2 -11  290.84   38.58
   4   2 -11  284.43   24.00
  -4  -2  11  300.29   30.18
  -4  -2  11  315.92   30.22
  -4  -2  11  284.66   38.51
  -4  -2  11  280.49   38.57
  -4   2  12   14.14    2.10
  -4   2  12   12.76    2.24
   4  -2 -12   11.83    1.49
   4  -2 -12   15.82    2.20
   4  -2 -12   14.69    1.95
   4   2 -12   14.08    1.65
   4   2 -12   15.05    1.73
   4   2 -12   11.65    2.41
   4   2 -12   12.45    2.06
  -4  -2  12   15.22    1.66
  -4  -2  12   15.34    1.90
  -4  -2  12   12.58    2.23
  -4   2  13    2.49    0.99
  -4   2  13    2.85    1.18
   4  -2 -13    2.31    0.49
   4  -2 -13    3.72    1.28
   4  -2 -13    2.42    1.19
   4   2 -13    2.87    0.84
   4   2 -13    4.06    0.88
   4   2 -13    4.14    1.73
   4   2 -13    2.78    1.51
  -4  -2  13    1.59    1.12
  -4  -2  13    1.31    1.91
  -4   2  14   87.45   13.89
   4  -2 -14   95.86   13.94
   4  -2 -14   91.80    9.05
   4   2 -14  112.21   10.92
   4   2 -14  108.55   11.85
   4   2 -14  117.18   14.11
   4   2 -14  108.89    9.22
  -4  -2  14  104.63   11.03
  -4  -2  14  115.75   13.98
  -4  -2  14   92.61   14.18
   4   2 -15  382.52   40.10
   4   2 -15  433.11   43.64
   4   2 -15  408.66   51.28
   4   2 -15  328.11   31.83
  -4  -2  15  420.58   40.16
  -4  -2  15  367.76   40.18
  -4  -2  15  411.12   51.20
  -4  -2  15  324.11   51.25
   4   2 -16   18.31    2.20
   4   2 -16   13.89    3.12
  -4  -2  16   16.53    2.21
  -4  -2  16   18.27    2.81
   4   2 -17  221.87   33.62
  -4  -2  17  274.09   26.35
  -4  -2  17  256.34   33.60
   4   2 -18    0.14    1.23
  -4  -2  18    0.00    1.59
  -4  -2  18   -1.65    2.29
   4  -4  -1    0.44    0.67
   4   4  -1   -0.01    0.28
   4   4  -1    0.03    0.63
  -4   4   1    0.12    0.36
  -4   4   1    0.33    0.35
  -4   4   1    0.23    0.65
  -4   4   1    0.12    0.81
   4  -4  -1    0.20    0.45
   4  -4  -1    0.28    0.63
   4  -4  -1   -0.27    0.82
   4   4  -1    0.23    0.67
   4   4  -1   -0.11    0.54
  -4  -4   1    0.31    0.61
  -4  -4   1    0.20    0.36
  -4  -4   1    0.85    0.65
  -4  -4   1    1.36    0.82
  -4   4   2   11.67    1.24
   4   4  -2   10.03    1.31
   4   4  -2   12.60    1.25
  -4  -4   2   10.63    0.85
  -4   4   2   12.22    1.41
  -4   4   2   14.06    1.90
  -4   4   2   13.05    1.70
   4  -4  -2   12.80    1.43
   4  -4  -2   12.66    1.53
   4  -4  -2   13.03    1.96
   4  -4  -2   11.62    1.87
   4   4  -2   13.57    1.54
   4   4  -2   11.65    2.00
  -4  -4   2   18.92    1.58
  -4  -4   2   11.63    1.88
  -4  -4   2   13.76    2.00
  -4   4   3  308.50   26.93
   4  -4  -3  286.91   27.40
   4   4  -3  333.97   24.80
  -4  -4   3  334.74   26.89
  -4   4   3  346.29   33.82
  -4   4   3  335.86   43.19
  -4   4   3  322.81   26.85
   4  -4  -3  338.70   33.83
   4  -4  -3  345.25   33.87
   4  -4  -3  316.47   43.19
   4   4  -3  328.12   33.89
   4   4  -3  328.35   36.81
   4   4  -3  331.69   43.22
  -4  -4   3  328.01   33.88
  -4  -4   3  336.80   43.17
  -4  -4   3  370.34   43.25
  -4   4   4  167.19   12.15
  -4   4   4  165.53   13.24
   4   4  -4  162.26   13.16
  -4  -4   4  157.14   13.18
  -4   4   4  161.43   16.38
  -4   4   4  167.52   13.06
   4  -4  -4  153.40   16.35
   4  -4  -4  162.42   16.40
   4  -4  -4  151.53   20.92
   4  -4  -4  154.73   13.30
   4   4  -4  155.61   13.07
   4   4  -4  167.50   20.91
   4   4  -4  160.56   20.96
  -4  -4   4  153.81   16.36
  -4  -4   4  167.69   20.91
  -4  -4   4  165.08   20.97
   4   4  -5   19.43    2.03
  -4  -4   5   19.58    1.93
  -4   4   5   20.56    2.34
  -4   4   5   23.73    2.15
  -4   4   5   22.35    3.04
  -4   4   5   24.28    2.41
   4  -4  -5   22.28    2.31
   4  -4  -5   20.07    3.08
   4  -4  -5   20.30    2.46
   4   4  -5   21.97    2.19
   4   4  -5   22.76    3.04
   4   4  -5   23.70    3.19
  -4  -4   5   23.05    2.44
  -4  -4   5   21.63    3.07
  -4  -4   5   20.72    3.16
   4   4  -6    5.80    0.56
  -4  -4   6    6.53    0.87
  -4   4   6    5.96    0.81
  -4   4   6    8.10    0.84
  -4   4   6    5.53    1.12
  -4   4   6    5.53    1.19
   4  -4  -6    6.69    0.77
   4  -4  -6    5.77    0.85
   4  -4  -6    4.85    1.21
   4  -4  -6    5.82    1.24
   4   4  -6    6.42    0.94
   4   4  -6    5.82    1.15
   4   4  -6    4.75    1.41
  -4  -4   6    5.01    0.83
  -4  -4   6    7.21    1.23
  -4  -4   6    6.74    1.41
  -4  -4   7  141.57   10.89
  -4   4   7  145.97   14.63
  -4   4   7  139.40   15.87
  -4   4   7  139.94   18.68
  -4   4   7  148.86   11.92
   4  -4  -7  144.36   14.59
   4  -4  -7  137.42   14.63
   4  -4  -7  138.22   11.93
   4   4  -7  140.15   14.65
   4   4  -7  141.38   11.71
   4   4  -7  146.52   18.76
  -4  -4   7  141.11   14.62
  -4  -4   7  157.70   14.69
  -4  -4   7  143.57   18.76
  -4   4   8  286.82   30.50
  -4   4   8  293.93   33.16
  -4   4   8  306.28   38.93
  -4   4   8  291.55   24.25
   4  -4  -8  310.90   30.48
   4  -4  -8  314.99   30.52
   4  -4  -8  304.35   38.95
   4  -4  -8  290.47   24.27
   4   4  -8  304.28   30.54
   4   4  -8  289.96   24.02
   4   4  -8  297.93   39.00
  -4  -4   8  293.25   30.51
  -4  -4   8  307.65   30.57
  -4  -4   8  298.34   38.95
  -4  -4   8  303.56   39.01
  -4   4   9    6.79    0.97
  -4   4   9    7.55    0.96
  -4   4   9    5.75    1.26
  -4   4   9    5.72    1.34
   4  -4  -9    8.02    0.86
   4  -4  -9    6.45    0.99
   4  -4  -9    7.55    1.35
   4  -4  -9    7.71    1.65
   4   4  -9    7.28    1.02
   4   4  -9    7.31    1.04
   4   4  -9    8.17    1.66
  -4  -4   9    6.70    0.99
  -4  -4   9    7.60    1.22
  -4  -4   9    7.33    1.41
  -4  -4   9    6.14    1.59
  -4   4  10   41.23    4.01
  -4   4  10   37.65    4.29
  -4   4  10   36.81    5.13
  -4   4  10   39.37    3.67
   4  -4 -10   38.59    3.94
   4  -4 -10   35.87    3.99
   4  -4 -10   37.55    5.14
   4   4 -10   36.88    4.36
   4   4 -10   33.50    5.22
  -4  -4  10   40.18    4.02
  -4  -4  10   33.56    4.11
  -4  -4  10   37.91    5.17
  -4  -4  10   40.00    5.33
  -4   4  11   32.10    3.25
  -4   4  11   29.18    4.17
  -4   4  11   29.30    3.05
   4  -4 -11   31.12    3.18
   4  -4 -11   29.49    4.25
   4  -4 -11   31.24    3.52
   4   4 -11   29.00    3.26
   4   4 -11   31.20    3.55
   4   4 -11   28.75    4.28
  -4  -4  11   28.64    3.26
  -4  -4  11   33.55    3.47
  -4  -4  11   28.46    4.22
  -4  -4  11   29.08    4.40
  -4   4  12  428.41   43.79
  -4   4  12  415.94   47.61
  -4   4  12  404.48   55.83
   4  -4 -12  443.35   43.74
   4  -4 -12  427.66   43.76
   4   4 -12  420.23   43.79
   4   4 -12  437.50   47.67
   4   4 -12  433.27   55.95
  -4  -4  12  445.80   43.82
  -4  -4  12  418.67   43.89
  -4  -4  12  443.80   55.89
  -4  -4  12  419.67   55.98
  -4   4  13  171.26   17.08
  -4   4  13  136.68   18.53
  -4   4  13  172.59   21.79
   4  -4 -13  172.02   17.03
   4  -4 -13  158.30   21.80
   4   4 -13  156.21   17.09
   4   4 -13  184.60   18.63
   4   4 -13  167.19   21.92
  -4  -4  13  194.00   17.17
  -4  -4  13  156.22   17.22
  -4  -4  13  180.34   21.87
  -4  -4  13  131.95   21.96
  -4   4  14   54.58    8.25
   4  -4 -14   68.85    7.59
   4  -4 -14   62.62    7.60
   4   4 -14   87.96    8.39
   4   4 -14   87.70   10.07
  -4  -4  14   83.47    7.75
  -4  -4  14   82.25    9.90
   4   4 -15   67.32    7.79
   4   4 -15   70.90    9.41
  -4  -4  15   70.75    7.25
  -4  -4  15   63.68    9.27
   4   4 -16   79.28    8.87
   4   4 -16   75.69   10.65
  -4  -4  16   75.81    8.26
  -4  -4  16   78.41   10.55
   4   4 -17   24.60    3.41
   4   4 -17   29.30    5.09
  -4  -4  17   26.14    3.29
  -4  -4  17   37.64    5.16
   4   4 -18    7.36    1.43
  -4  -4  18    0.23    1.51
  -4  -4  18   -0.90    2.59
  -4   6   1  776.09   63.22
  -4   6   1  818.50   64.63
   4  -6  -1  798.89   63.25
   4  -6  -1  770.89   58.21
   4  -6  -1  736.71   58.24
  -4   6   1  803.70   79.71
  -4   6   1  796.55  101.65
   4  -6  -1  746.78   79.74
   4   6  -1  792.20   79.75
   4   6  -1  792.91   86.70
   4   6  -1  759.01  101.63
   4   6  -1  809.06  101.69
  -4  -6   1  769.47   79.67
  -4  -6   1  762.49   79.75
  -4  -6   1  811.13  101.65
  -4  -6   1  777.78  101.70
   4  -6  -2  891.74   72.60
   4   6  -2  860.93   66.72
  -4  -6   2  935.74   66.86
  -4   6   2  890.40   91.48
  -4   6   2  888.58   91.52
  -4   6   2  907.02  116.73
  -4   6   2  942.29   71.71
   4  -6  -2  922.68   91.56
   4  -6  -2  845.11  116.74
   4  -6  -2  880.04  116.76
   4   6  -2  953.25   91.57
   4   6  -2  912.82   99.56
   4   6  -2  893.66  116.76
  -4  -6   2  904.63   91.49
  -4  -6   2  838.95   91.55
  -4  -6   2  919.57  116.72
  -4   6   3  113.78    6.24
   4  -6  -3  111.05    9.14
   4   6  -3  122.31    9.79
  -4  -6   3  120.43    9.67
  -4  -6   3  114.32    9.79
  -4   6   3  121.80   12.11
  -4   6   3  123.82   15.43
  -4   6   3  136.88   10.06
   4  -6  -3  122.89   12.07
   4  -6  -3  113.88   12.13
   4  -6  -3  117.89   15.46
   4   6  -3  109.04   13.10
   4   6  -3  111.59   15.41
   4   6  -3  117.11   15.48
  -4  -6   3  120.98   15.44
  -4  -6   3  109.94   15.50
  -4   6   4  329.82   25.27
   4  -6  -4  319.51   27.34
   4   6  -4  309.78   25.35
  -4   6   4  345.20   34.40
  -4   6   4  334.57   27.00
  -4   6   4  341.84   27.35
   4  -6  -4  345.25   34.44
   4  -6  -4  346.86   43.90
   4  -6  -4  347.83   43.91
   4   6  -4  341.17   34.44
   4   6  -4  339.19   43.86
  -4  -6   4  345.73   34.37
  -4  -6   4  341.48   34.45
  -4  -6   4  341.22   43.87
  -4  -6   4  321.98   43.93
  -4   6   5   77.26    5.99
  -4  -6   5   64.15    5.62
  -4   6   5   69.22    7.36
  -4   6   5   69.80    6.06
  -4   6   5   70.91    9.39
   4  -6  -5   74.07    7.32
   4  -6  -5   70.07    7.40
   4  -6  -5   71.56    9.43
   4  -6  -5   70.83    9.46
   4   6  -5   73.78    7.40
   4   6  -5   70.33    6.08
   4   6  -5   63.21    9.37
   4   6  -5   70.88    9.46
  -4  -6   5   71.65    7.33
  -4  -6   5   70.17    7.42
  -4  -6   5   71.36    9.49
   4   6  -6   57.88    4.80
  -4   6   6   58.24    6.05
  -4   6   6   55.77    6.51
  -4   6   6   51.63    7.71
  -4   6   6   60.74    5.34
   4  -6  -6   59.50    6.02
   4  -6  -6   59.45    6.10
   4  -6  -6   63.14    7.79
   4  -6  -6   59.68    7.81
   4   6  -6   58.97    6.08
   4   6  -6   56.67    5.08
   4   6  -6   52.33    7.71
  -4  -6   6   60.42    6.03
  -4  -6   6   56.02    6.13
  -4  -6   6   60.28    7.75
  -4  -6   6   51.48    7.82
  -4   6   7   28.30    3.05
  -4   6   7   28.34    3.23
  -4   6   7   27.56    3.95
  -4   6   7   27.63    3.01
   4  -6  -7   29.61    2.99
   4  -6  -7   29.09    3.17
   4  -6  -7   28.56    4.08
   4   6  -7   26.04    3.07
   4   6  -7   27.52    2.72
   4   6  -7   27.07    3.90
   4   6  -7   26.20    3.98
  -4  -6   7   26.89    3.02
  -4  -6   7   27.55    3.15
  -4  -6   7   28.46    3.95
  -4  -6   7   26.36    4.06
  -4   6   8   89.18    9.08
  -4   6   8   84.66    9.81
  -4   6   8   86.12   11.59
  -4   6   8   98.49    7.72
   4  -6  -8   95.39    9.04
   4  -6  -8   86.61    9.09
   4  -6  -8   87.76   11.62
   4  -6  -8   82.07   11.64
   4   6  -8   93.37    9.11
   4   6  -8   81.91    7.41
   4   6  -8   80.74   11.57
   4   6  -8   86.46   11.65
  -4  -6   8   87.57    9.06
  -4  -6   8   78.66    9.13
  -4  -6   8  101.67   11.63
  -4  -6   8   78.71   11.67
   4   6  -9   52.49    3.84
  -4  -6   9   47.54    3.77
  -4   6   9   51.24    4.66
  -4   6   9   39.08    4.88
  -4   6   9   42.83    5.88
  -4   6   9   41.70    4.26
   4  -6  -9   45.59    4.53
   4  -6  -9   39.40    4.62
   4  -6  -9   46.21    6.01
   4   6  -9   35.82    3.90
   4   6  -9   38.68    5.85
   4   6  -9   43.60    5.95
  -4  -6   9   39.91    4.70
  -4  -6   9   42.94    5.90
  -4  -6   9   40.14    6.11
   4   6 -10  196.41   16.23
  -4   6  10  223.45   21.74
  -4   6  10  222.16   23.59
  -4   6  10  208.96   27.70
  -4   6  10  221.06   17.54
   4  -6 -10  229.37   21.68
   4  -6 -10  216.58   27.74
   4  -6 -10  234.09   27.79
   4   6 -10  234.76   21.76
   4   6 -10  165.53   17.17
  -4  -6  10  236.48   21.73
  -4  -6  10  192.24   21.77
  -4  -6  10  211.12   27.72
  -4  -6  10  180.96   27.79
  -4   6  11   41.50    3.84
  -4   6  11   29.89    3.96
  -4   6  11   33.98    4.92
  -4   6  11   39.01    3.58
   4  -6 -11   40.59    3.72
   4  -6 -11   27.69    3.72
   4  -6 -11   35.45    4.93
   4   6 -11   38.11    4.07
   4   6 -11   27.77    3.25
   4   6 -11   40.19    4.95
  -4  -6  11   39.40    3.77
  -4  -6  11   24.12    3.84
  -4  -6  11   36.06    4.86
  -4   6  12  326.95   31.62
  -4   6  12  252.32   34.30
  -4   6  12  275.98   40.25
  -4   6  12  327.97   25.17
   4  -6 -12  343.48   31.56
   4  -6 -12  248.67   31.56
   4  -6 -12  309.13   40.35
   4   6 -12  334.27   34.38
   4   6 -12  328.09   40.38
  -4  -6  12  332.42   31.60
  -4  -6  12  332.01   40.33
  -4   6  13   55.11    5.94
  -4   6  13   43.89    6.34
  -4   6  13   38.49    7.44
  -4   6  13   53.40    5.18
   4  -6 -13   57.62    5.85
   4  -6 -13   45.15    5.88
   4  -6 -13   46.46    7.61
   4   6 -13   67.30    6.42
   4   6 -13   66.52    7.69
  -4  -6  13   66.06    5.94
  -4  -6  13   65.91    7.65
  -4   6  14    6.03    1.74
   4  -6 -14    4.74    1.36
   4   6 -14   10.53    1.55
   4   6 -14   10.69    2.71
  -4  -6  14    8.10    1.39
  -4  -6  14    8.38    2.38
  -4   6  15    4.96    1.60
   4   6 -15   10.29    1.77
   4   6 -15    7.98    3.05
  -4  -6  15    7.84    1.52
  -4  -6  15   11.12    2.75
  -4  -6  16    0.13    1.69
  -4  -6  16   -0.59    3.03
  -4  -6  17    0.76    3.30
  -4  -6  17    1.63    4.58
  -4   8   1  106.96    7.70
   4  -8  -1   78.32    7.63
   4  -8  -1   83.90    7.27
  -4  -8   1   98.14    7.52
  -4  -8   1   97.10    7.18
  -4   8   1   98.70    9.38
  -4   8   1   86.62    7.61
  -4   8   1   81.80   11.93
   4  -8  -1  103.42    9.35
   4  -8  -1  101.84   12.02
   4   8  -1  103.28    9.43
   4   8  -1   69.70   10.07
   4   8  -1   81.17   11.89
   4   8  -1   95.49   12.01
  -4  -8   1   81.31    9.40
  -4  -8   1   83.67   12.09
   4  -8  -2   33.55    2.63
   4  -8  -2   19.48    2.59
  -4   8   2   27.77    2.91
  -4   8   2   21.82    2.53
  -4   8   2   23.90    3.68
  -4   8   2   26.36    3.03
   4  -8  -2   28.60    2.85
   4  -8  -2   21.24    2.94
   4   8  -2   31.09    2.99
   4   8  -2   22.01    2.99
   4   8  -2   20.72    3.62
   4   8  -2   29.02    3.84
  -4  -8   2   29.10    2.83
  -4  -8   2   21.47    2.95
  -4  -8   2   32.84    3.78
  -4  -8   2   21.01    4.04
  -4   8   3  619.16   54.66
  -4   8   3  480.42   42.67
  -4   8   3  448.61   69.62
  -4   8   3  579.08   43.15
   4  -8  -3  596.43   54.62
   4  -8  -3  546.76   54.70
   4  -8  -3  640.19   69.73
   4  -8  -3  458.70   69.68
   4   8  -3  621.69   54.69
   4   8  -3  462.83   59.36
   4   8  -3  465.62   69.61
   4   8  -3  607.01   69.73
  -4  -8   3  591.91   54.60
  -4  -8   3  428.09   54.64
  -4  -8   3  588.53   69.68
  -4  -8   3  480.63   69.72
   4  -8  -4   52.25    3.71
   4  -8  -4   37.67    3.86
   4  -8  -4   50.56    3.80
   4   8  -4   45.60    3.80
   4   8  -4   30.89    4.74
   4   8  -4   35.50    3.55
  -4  -8   4   50.38    3.70
  -4  -8   4   31.73    3.78
  -4   8   4   51.44    4.58
  -4   8   4   35.97    3.84
  -4   8   4   37.18    5.73
  -4   8   4   53.61    4.35
   4  -8  -4   35.69    5.91
   4   8  -4   49.38    5.91
  -4  -8   4   44.98    5.82
  -4  -8   4   34.63    6.05
   4  -8  -5  289.13   24.81
   4  -8  -5  361.11   23.03
  -4   8   5  340.56   31.06
  -4   8   5  257.93   33.66
  -4   8   5  286.48   39.55
  -4   8   5  346.97   24.87
   4  -8  -5  348.89   31.00
   4  -8  -5  254.32   39.59
   4   8  -5  344.08   31.07
   4   8  -5  219.80   33.65
   4   8  -5  325.37   39.61
  -4  -8   5  343.25   31.00
  -4  -8   5  343.03   39.59
   4   8  -6  168.96   12.88
  -4   8   6  183.11   17.15
  -4   8   6  135.06   18.51
  -4   8   6  148.25   21.81
  -4   8   6  201.61   14.10
   4  -8  -6  181.47   17.09
   4  -8  -6  135.38   17.14
   4  -8  -6  170.77   21.88
   4  -8  -6  123.87   21.86
   4   8  -6  187.12   17.16
  -4  -8   6  186.43   17.10
  -4  -8   6  174.57   21.85
  -4   8   7  766.98   66.39
  -4   8   7  524.45   72.09
  -4   8   7  503.87   84.54
  -4   8   7  713.29   52.28
   4  -8  -7  728.86   66.32
   4  -8  -7  506.56   66.34
   4  -8  -7  664.40   84.64
   4  -8  -7  526.85   84.63
   4   8  -7  716.57   66.37
   4   8  -7  706.02   84.66
  -4  -8   7  711.91   66.32
  -4  -8   7  745.72   84.63
  -4   8   8   98.34    9.98
  -4   8   8   98.47    8.57
   4  -8  -8   94.80    9.91
   4  -8  -8   87.71   12.77
   4   8  -8   92.95    9.93
   4   8  -8   96.42   12.73
  -4  -8   8   96.77    9.90
  -4  -8   8   94.98   12.66
  -4   8   9    4.23    1.30
  -4   8   9    2.39    1.80
   4  -8  -9    2.30    1.04
   4  -8  -9    2.76    1.77
   4   8  -9    2.53    0.87
   4   8  -9    3.86    1.60
  -4  -8   9    2.81    0.90
  -4  -8   9    2.44    1.65
   4   8 -10   12.31    1.54
  -4  -8  10   14.24    1.51
  -4   8  10   15.80    2.03
  -4   8  10   13.10    2.29
   4  -8 -10   10.95    1.90
   4  -8 -10   12.08    3.39
   4   8 -10   12.29    2.49
  -4  -8  10   14.31    2.55
  -4   8  11   20.55    2.50
  -4   8  11   20.31    2.91
   4  -8 -11   15.68    2.38
   4  -8 -11   13.18    3.62
   4   8 -11   20.32    2.43
   4   8 -11   19.68    3.12
  -4  -8  11   18.16    2.26
  -4  -8  11   17.88    3.10
  -4   8  12    0.62    1.70
  -4   8  12    0.11    1.96
   4  -8 -12    0.75    1.17
   4   8 -12    0.37    1.20
   4   8 -12    0.44    1.36
  -4  -8  12    0.62    0.99
  -4  -8  12    0.65    1.71
  -4  -8  13   33.62    3.26
  -4   8  13   31.44    3.89
  -4   8  13   23.74    4.28
   4  -8 -13   31.77    3.91
   4   8 -13   37.08    4.00
   4   8 -13   28.18    4.74
  -4  -8  13   33.90    3.68
  -4   8  14   36.13    4.97
   4  -8 -14   42.39    4.96
   4   8 -14   60.58    5.18
   4   8 -14   73.34    6.80
  -4  -8  14   73.68    6.57
  -4  -8  15    0.21    2.17
  -4  -8  15    1.52    2.19
   4   8 -16   -1.30    4.72
  -4  -8  16    0.32    1.41
  -4  -8  16   -1.26    2.58
  -4  10   1  417.65   40.28
  -4  10   1  399.42   32.05
   4 -10  -1  396.63   40.23
   4 -10  -1  403.33   51.38
   4  10  -1  403.48   40.29
   4  10  -1  355.53   32.12
  -4 -10   1  385.05   40.20
  -4 -10   1  368.06   51.35
  -4  10   2    2.37    0.75
   4 -10  -2    2.57    1.31
   4  10  -2    3.60    0.93
  -4  10   2    2.06    1.69
   4 -10  -2    2.48    0.92
  -4 -10   2    2.74    0.87
  -4 -10   2    3.11    1.76
   4 -10  -3   32.68    2.90
  -4  10   3   28.40    3.48
  -4  10   3   29.37    3.60
   4 -10  -3   35.31    4.69
   4  10  -3   30.21    3.56
  -4 -10   3   30.88    3.45
  -4 -10   3   32.72    4.64
  -4  10   4    0.12    0.94
  -4  10   4   -0.36    0.83
   4 -10  -4   -0.26    0.85
   4 -10  -4    0.03    1.68
   4  10  -4    0.42    1.06
   4  10  -4   -0.89    1.32
  -4 -10   4    0.57    0.92
  -4 -10   4   -0.79    1.71
  -4  10   5  553.07   56.68
  -4  10   5  556.83   44.83
   4 -10  -5  547.75   56.63
   4 -10  -5  535.47   72.29
   4  10  -5  554.70   56.66
   4  10  -5  524.49   72.27
  -4 -10   5  584.13   56.61
  -4 -10   5  545.68   72.25
   4  10  -6  251.08   20.07
  -4  10   6  275.57   27.03
  -4  10   6  258.61   21.94
   4 -10  -6  263.80   26.94
   4 -10  -6  284.36   34.56
   4  10  -6  254.77   26.96
  -4 -10   6  256.43   26.91
  -4 -10   6  261.56   34.40
   4  10  -7    4.12    1.22
  -4  10   7    5.61    1.72
  -4  10   7    7.37    2.99
   4 -10  -7    4.46    1.42
   4 -10  -7    3.14    2.78
   4  10  -7    3.27    1.09
  -4 -10   7    5.49    1.07
  -4 -10   7    2.86    1.90
   4  10  -8   15.70    1.78
  -4  10   8   16.05    2.53
  -4  10   8   16.50    2.65
   4 -10  -8   18.19    2.29
   4 -10  -8   15.69    3.36
   4  10  -8   16.22    2.79
  -4 -10   8   15.26    2.05
  -4 -10   8   15.55    2.96
  -4  10   9    0.37    1.69
  -4  10   9   -0.72    1.74
   4 -10  -9    1.18    1.41
   4 -10  -9    1.48    3.18
   4  10  -9    2.13    1.09
   4  10  -9    1.22    1.41
  -4 -10   9    1.43    0.99
  -4 -10   9    1.94    1.81
  -4 -10  10    0.35    0.75
  -4  10  10    0.42    1.79
  -4  10  10   -0.22    1.96
   4 -10 -10    0.63    1.48
   4 -10 -10   -0.95    3.21
  -4 -10  10    0.02    1.76
   4 -10 -11   75.67    6.81
   4 -10 -11   51.92    9.29
   4  10 -11   84.97    7.22
  -4 -10  11   88.89    6.69
  -4 -10  11   91.71    8.67
   4  10 -12   42.37    3.54
  -4 -10  12   16.97    3.03
  -4 -10  12   35.04    4.29
   4  10 -13    7.56    1.48
   4  10 -13   -1.04    3.27
  -4 -10  13    0.24    1.17
  -4 -10  13    6.13    2.20
   4  10 -14    0.92    5.60
  -4 -10  14    3.10    2.61
  -4  12   1   60.29    6.79
   4 -12  -1   56.45    5.16
  -4 -12   1   55.97    5.41
  -4  12   1   56.88    5.82
   4 -12  -1   54.90    8.21
   4  12  -1   59.49    6.36
   4  12  -1   68.37    6.52
  -4 -12   1   58.41    6.28
  -4  12   2  186.77   16.05
   4 -12  -2  189.90   19.45
   4 -12  -2  165.20   24.88
   4  12  -2  197.61   19.51
   4  12  -2  144.29   16.13
  -4 -12   2  213.20   19.45
  -4 -12   2  166.81   24.88
  -4  12   3    7.79    1.43
  -4  12   3    7.36    2.58
   4 -12  -3    5.54    1.48
   4 -12  -3    7.79    3.38
   4  12  -3    6.89    1.44
   4  12  -3    3.93    2.60
  -4 -12   3    6.20    1.40
  -4 -12   3    3.75    2.25
  -4  12   4    4.58    2.86
   4 -12  -4   21.61    2.23
   4 -12  -4   21.39    4.15
   4  12  -4   17.69    1.96
   4  12  -4   17.73    3.36
  -4 -12   4   18.72    1.99
  -4 -12   4   13.16    3.02
  -4 -12   5    3.58    1.56
  -4  12   5    0.56    1.15
  -4  12   5    1.58    3.27
   4 -12  -5    2.21    1.50
   4 -12  -5    1.65    3.50
   4  12  -5    2.70    1.09
   4  12  -5    0.08    3.09
  -4 -12   5    1.48    0.99
   4  12  -6   13.84    1.50
  -4  12   6    3.57    3.64
   4 -12  -6   17.66    2.15
   4 -12  -6   13.82    3.77
   4  12  -6    3.39    3.36
  -4 -12   6   16.51    1.73
  -4 -12   6   13.44    2.70
   4 -12  -7   75.95    7.21
   4 -12  -7   58.47    9.34
   4  12  -7  103.13    7.19
   4  12  -7   78.48    7.70
  -4 -12   7   88.34    7.06
  -4 -12   7   84.21    9.37
   4  12  -8   11.80    1.81
   4  12  -8    5.25    4.67
  -4 -12   8   12.45    1.97
  -4 -12   8   10.62    3.34
  -4 -12   9   -0.76    2.14
   4  12  -9    0.80    4.47
  -4 -12   9    2.45    1.48
  -4 -12  10   23.17    4.49
   3  -1  -1  198.25   16.76
   3   1  -1  214.55   16.77
  -3   1   1  199.00   20.82
  -3   1   1  197.58   22.66
  -3   1   1  204.99   26.58
  -3   1   1  202.36   16.64
   3  -1  -1  209.16   20.82
   3  -1  -1  203.96   22.66
   3  -1  -1  212.50   26.59
   3   1  -1  207.67   20.84
   3   1  -1  212.74   22.66
   3   1  -1  201.51   26.59
  -3  -1   1  203.75   20.84
  -3  -1   1  195.41   22.65
  -3  -1   1  213.84   26.59
  -3  -1   2  389.06   26.86
  -3   1   2  378.96   36.70
  -3   1   2  371.25   39.94
  -3   1   2  360.12   46.85
  -3   1   2  334.29   28.97
   3  -1  -2  361.58   36.70
   3  -1  -2  349.32   46.85
   3  -1  -2  356.76   28.98
   3   1  -2  361.39   36.72
   3   1  -2  357.30   39.94
   3   1  -2  364.09   46.86
  -3  -1   2  358.00   36.72
  -3  -1   2  347.04   39.94
   3  -1  -3 2674.34  177.78
   3  -1  -3 3103.65  198.18
  -3  -1   3 3128.92  177.83
  -3   1   3 2357.65  244.51
  -3   1   3 2873.02  311.89
  -3   1   3 2813.81  190.41
   3  -1  -3 2499.61  244.52
   3   1  -3 2006.94  244.54
   3   1  -3 2276.31  266.13
   3   1  -3 2541.76  311.90
  -3  -1   3 1875.76  244.54
  -3  -1   3 2214.48  189.64
  -3  -1   4 3033.70  265.22
  -3   1   4 4736.28  465.54
  -3   1   4 4880.05  284.01
   3  -1  -4 5049.49  465.55
   3  -1  -4 4522.24  284.00
   3   1  -4 5565.53  365.04
  -3  -1   4 3033.12  364.99
  -3  -1   4 3792.46  365.03
  -3  -1   4 4454.33  465.56
  -3   1   5   57.03    6.53
  -3   1   5   48.45    4.39
   3  -1  -5   49.71    6.53
   3  -1  -5   54.75    4.41
   3   1  -5   48.07    5.06
   3   1  -5   49.41    5.08
   3   1  -5   53.66    6.55
  -3  -1   5   46.31    5.06
  -3  -1   5   49.54    5.09
  -3  -1   5   48.57    6.51
  -3  -1   5   45.81    6.54
  -3   1   6 2304.15  258.88
  -3   1   6 2355.70  158.12
   3  -1  -6 2390.85  258.90
   3  -1  -6 2415.66  158.15
   3   1  -6 1725.39  202.95
   3   1  -6 1637.76  220.89
   3   1  -6 2338.87  258.92
  -3  -1   6 1730.25  202.95
  -3  -1   6 1897.04  202.97
  -3  -1   6 2398.05  258.88
  -3  -1   6 2242.99  258.92
  -3   1   7   86.28    8.43
  -3   1   7   85.89    9.16
  -3   1   7   80.46   10.81
  -3   1   7   82.31    7.01
   3  -1  -7   80.07    8.41
   3  -1  -7   84.50   10.82
   3  -1  -7   84.65    7.04
   3   1  -7   79.36    8.43
   3   1  -7   79.52    9.19
   3   1  -7   84.85   10.86
   3   1  -7   84.34    7.06
  -3  -1   7   80.72    8.44
  -3  -1   7   83.06   10.80
  -3  -1   7   87.11   10.85
  -3   1   8   36.18    3.82
  -3   1   8   37.64    4.15
  -3   1   8   35.59    4.94
   3  -1  -8   36.80    3.81
   3  -1  -8   36.88    4.13
   3  -1  -8   37.92    4.96
   3  -1  -8   38.17    3.45
   3   1  -8   36.83    3.82
   3   1  -8   36.18    4.17
   3   1  -8   35.47    4.99
   3   1  -8   37.89    3.48
  -3  -1   8   35.56    3.84
  -3  -1   8   38.43    3.86
  -3  -1   8   36.63    4.93
  -3  -1   8   38.81    5.00
  -3   1   9  807.71   81.95
  -3   1   9  762.18  104.54
   3  -1  -9  791.76   81.93
   3  -1  -9  813.12   89.16
   3  -1  -9  813.13   64.15
   3   1  -9  823.46   81.94
   3   1  -9  801.75   89.19
   3   1  -9  793.45  104.59
   3   1  -9  825.66   64.17
  -3  -1   9  784.64   81.96
  -3  -1   9  803.98   81.97
  -3  -1   9  836.85  104.55
  -3  -1   9  804.43  104.59
  -3   1  10  173.81   23.99
   3  -1 -10  177.19   18.79
   3  -1 -10  188.13   20.44
   3  -1 -10  180.83   24.04
   3  -1 -10  180.92   15.11
   3   1 -10  181.89   18.80
   3   1 -10  191.69   20.47
   3   1 -10  192.86   15.14
  -3  -1  10  185.13   18.82
  -3  -1  10  182.00   24.02
  -3  -1  10  188.93   24.08
  -3   1  11  505.74   52.27
  -3   1  11  532.27   52.26
  -3   1  11  509.49   66.63
  -3   1  11  510.08   66.66
   3  -1 -11  517.92   56.83
   3  -1 -11  507.97   66.68
   3  -1 -11  537.80   41.13
   3   1 -11  503.45   52.25
   3   1 -11  506.45   56.86
   3   1 -11  523.59   41.15
  -3  -1  11  510.98   52.28
  -3  -1  11  486.16   66.66
  -3  -1  11  539.53   66.73
  -3   1  12   75.14    8.21
  -3   1  12   74.23   10.44
  -3   1  12   78.20   10.49
   3  -1 -12   80.22    8.18
   3  -1 -12   77.82    8.88
   3  -1 -12   77.43   10.51
   3  -1 -12   80.71    6.93
   3   1 -12   80.52    8.20
   3   1 -12   80.66    8.91
   3   1 -12   80.93   10.57
   3   1 -12   83.13    7.03
  -3  -1  12   82.02    8.23
  -3  -1  12   82.39    8.26
  -3  -1  12   77.79   10.50
  -3  -1  12   79.59   10.60
  -3   1  13  107.98   10.92
  -3   1  13   98.10   10.90
  -3   1  13   99.71   13.86
  -3   1  13   97.72   13.91
   3  -1 -13  105.09   10.87
   3  -1 -13  111.01   11.81
   3  -1 -13  103.59    9.02
   3   1 -13  104.50   10.88
   3   1 -13  107.99   11.84
   3   1 -13  113.69   14.02
   3   1 -13  109.13    9.10
  -3  -1  13  105.46   10.93
  -3  -1  13  105.45   10.96
  -3  -1  13  106.23   13.92
  -3  -1  13  109.80   14.06
  -3   1  14    9.58    1.40
  -3   1  14    8.96    1.47
  -3   1  14    9.27    1.62
  -3   1  14    7.35    1.74
   3  -1 -14   10.82    1.28
   3  -1 -14    8.77    1.69
   3   1 -14   10.91    1.35
   3   1 -14   10.31    1.39
   3   1 -14    8.33    2.19
   3   1 -14    9.33    2.12
  -3  -1  14   11.52    1.56
  -3  -1  14    9.85    1.41
  -3  -1  14    9.61    1.86
  -3   1  15    5.17    1.04
  -3   1  15    0.22    0.85
   3  -1 -15    1.79    0.82
   3   1 -15    1.75    0.87
  -3  -1  15    2.27    1.25
  -3  -1  15   -0.27    1.01
  -3  -1  15    2.19    1.25
  -3  -1  15   -0.06    1.62
  -3   1  16   69.15    7.44
   3  -1 -16   64.23    7.31
   3  -1 -16   73.17    7.91
   3   1 -16   81.04    7.96
   3   1 -16   62.61    9.52
   3   1 -16   31.73    6.34
  -3  -1  16   80.91    7.50
  -3  -1  16   73.33    9.51
  -3   1  17   25.67    3.89
   3  -1 -17   31.50    4.02
   3   1 -17   44.62    4.17
  -3  -1  17   40.33    4.13
  -3  -1  17   15.90    4.92
   3   1 -18   -0.47    1.12
  -3  -1  18    1.46    1.89
   3  -3  -1 1570.44  160.30
   3   3  -1 2079.13  160.40
  -3   3   1 2213.31  202.24
  -3   3   1 1797.76  202.25
  -3   3   1 2135.32  257.96
  -3   3   1 2148.21  157.62
   3  -3  -1 2107.02  202.27
   3  -3  -1 2326.97  257.98
   3   3  -1 1759.63  220.10
   3   3  -1 2071.99  257.94
   3   3  -1 2203.71  257.98
  -3  -3   1 2146.67  202.29
  -3  -3   1 1902.28  156.93
  -3  -3   1 2162.76  257.94
  -3  -3   1 2174.94  257.99
   3   3  -2 1505.03  121.38
   3   3  -2 1530.51  163.20
  -3  -3   2 1486.01   77.06
  -3   3   2 1517.87  153.01
  -3   3   2 1494.92  153.03
  -3   3   2 1524.68  195.17
  -3   3   2 1533.67  119.37
   3  -3  -2 1464.56  153.01
   3  -3  -2 1509.93  153.04
   3  -3  -2 1505.81  195.17
   3  -3  -2 1572.45  119.39
   3   3  -2 1527.66  195.15
   3   3  -2 1492.68  195.19
  -3  -3   2 1467.28  153.06
  -3  -3   2 1484.17  195.15
  -3  -3   2 1525.09  195.20
   3   3  -3 1001.93   74.74
  -3  -3   3  961.59   74.66
  -3   3   3 1031.17  102.52
  -3   3   3  979.92  102.55
  -3   3   3 1033.50  130.80
  -3   3   3 1033.06   80.18
   3  -3  -3 1006.47  102.53
   3  -3  -3 1052.22  102.56
   3  -3  -3  941.28  130.80
   3  -3  -3 1067.34   80.18
   3   3  -3  972.61  102.57
   3   3  -3 1058.16   79.77
   3   3  -3 1015.15  130.79
  -3  -3   3  968.82  102.53
  -3  -3   3  976.98  102.58
  -3  -3   3 1002.23  130.84
   3  -3  -4  174.03   13.96
[truncated: 392,841 more chars]
