# Supplementary material for: Crystal structure and Hirshfeld surface analysis of (2Z)-4-oxo-4-{phen­yl[(2E)-3-phenyl­prop-2-en-1-yl]amino}­but-2-enoic acid
Source: Acta Crystallogr E Crystallogr Commun. 2026 Jan 1;82(Pt 1):56–60. doi: 10.1107/S2056989025010746 (PMC12810272; doi:10.1107/S2056989025010746)
Supplement: Supplementary file 2 [file e-82-00056-Isup2.hkl]

data_I                                                                          
_shelx_title ' REV-FZ-1260 in C2/c'                                             
_shelx_refln_list_code          4                                               
_shelx_F_calc_maximum      311.95                                               
_exptl_crystal_F_000      1296.00                                               
_reflns_d_resolution_high  0.7845                                               
                                                                                
loop_                                                                           
 _space_group_symop_operation_xyz                                               
 'x, y, z'                                                                      
 '-x, y, -z+1/2'                                                                
 'x+1/2, y+1/2, z'                                                              
 '-x+1/2, y+1/2, -z+1/2'                                                        
 '-x, -y, -z'                                                                   
 'x, -y, z-1/2'                                                                 
 '-x+1/2, -y+1/2, -z'                                                           
 'x+1/2, -y+1/2, z-1/2'                                                         
                                                                                
_cell_length_a    18.7451                                                       
_cell_length_b    10.5500                                                       
_cell_length_c    17.5400                                                       
_cell_angle_alpha  90.000                                                       
_cell_angle_beta  115.740                                                       
_cell_angle_gamma  90.000                                                       
                                                                                
_shelx_F_squared_multiplier     1.000                                           
                                                                                
loop_                                                                           
 _refln_index_h                                                                 
 _refln_index_k                                                                 
 _refln_index_l                                                                 
 _refln_F_squared_calc                                                          
 _refln_F_squared_meas                                                          
 _refln_F_squared_sigma                                                         
 _refln_observed_status                                                         
   4   0   0       4260.47       3587.85       128.62 o                         
   6   0   0       8681.40       8944.19       320.43 o                         
   8   0   0        397.42        362.73        14.01 o                         
  10   0   0       4525.86       4734.98       169.34 o                         
  12   0   0         25.79         38.33         3.20 o                         
  14   0   0       2904.39       2466.70        96.84 o                         
  16   0   0       3603.85       3721.55       177.99 o                         
  18   0   0        144.01        156.80        21.36 o                         
  20   0   0        163.28        133.66        36.75 o                         
   3   1   0       1005.69        873.89        21.52 o                         
   5   1   0       5085.76       4487.34       110.97 o                         
   7   1   0       6537.28       6440.07       160.33 o                         
   9   1   0       3437.23       3650.10        90.40 o                         
  11   1   0       2394.28       2204.63        55.12 o                         
  13   1   0       1973.79       1789.25        45.12 o                         
  15   1   0       1716.39       1676.76        69.01 o                         
  17   1   0         65.23         33.73         4.01 o                         
  19   1   0          8.00         10.48         3.72 o                         
  21   1   0         47.58         68.68         6.90 o                         
   0   2   0      11246.52      10637.08       434.99 o                         
   2   2   0      22783.76      21598.33       856.26 o                         
   4   2   0       3295.41       3115.16        83.13 o                         
   6   2   0         56.89         64.45         2.25 o                         
   8   2   0       1024.63       1050.91        28.59 o                         
  10   2   0        331.41        352.41         9.95 o                         
  12   2   0         11.60         13.41         1.89 o                         
  14   2   0        752.09        709.78        25.15 o                         
  16   2   0         87.75         67.89         5.10 o                         
  18   2   0          0.10          4.40         3.66 o                         
  20   2   0         11.62         20.08         4.37 o                         
   1   3   0       9317.11       8643.70       202.59 o                         
   3   3   0        653.33        585.60        14.93 o                         
   5   3   0       2615.66       2448.88        63.26 o                         
   7   3   0       3534.31       3384.19        88.04 o                         
   9   3   0         37.52         85.12         3.06 o                         
  11   3   0        226.06        216.29         6.44 o                         
  13   3   0         51.49         59.99         3.72 o                         
  15   3   0        439.38        419.37        17.46 o                         
  17   3   0         54.07         54.36         4.73 o                         
  19   3   0         61.72         41.95         5.05 o                         
   0   4   0      36194.48      36510.61      1887.35 o                         
   2   4   0        642.49        527.60        12.98 o                         
   4   4   0       7846.70       7842.58       191.27 o                         
   6   4   0       2566.73       2513.73        66.79 o                         
   8   4   0         83.65         64.31         2.51 o                         
  10   4   0        217.90        225.21         6.56 o                         
  12   4   0       3362.00       3189.11        81.71 o                         
  14   4   0         30.08         25.81         3.24 o                         
  16   4   0          9.00          8.58         3.16 o                         
  18   4   0         80.46         74.11        10.49 o                         
  20   4   0         68.72         60.77         8.92 o                         
   1   5   0      10453.97      11006.46       234.56 o                         
   3   5   0        420.94        355.66         8.51 o                         
   5   5   0       2769.17       2952.83        81.52 o                         
   7   5   0        402.65        374.24        10.20 o                         
   9   5   0       2375.88       2321.79        62.60 o                         
  11   5   0        952.43        890.50        30.39 o                         
  13   5   0         50.77         63.32         4.34 o                         
  15   5   0       1691.16       1749.98        71.06 o                         
  17   5   0        132.61        137.40        12.19 o                         
  19   5   0          2.47          4.50         4.30 o                         
   0   6   0       4092.14       3820.81       146.62 o                         
   2   6   0       3451.20       3358.91        88.75 o                         
   4   6   0        228.45        209.34         5.72 o                         
   6   6   0        658.69        508.96        13.34 o                         
   8   6   0        271.37        220.51         6.48 o                         
  10   6   0       4323.48       4155.62       145.36 o                         
  12   6   0        615.19        644.63        23.79 o                         
  14   6   0        881.14        933.76        39.16 o                         
  16   6   0        245.30        256.63        13.08 o                         
  18   6   0         85.77         86.20        14.49 o                         
   1   7   0        357.59        401.84        11.69 o                         
   3   7   0      12936.28      13227.79       359.76 o                         
   5   7   0         18.53         23.77         1.93 o                         
   7   7   0        887.29        866.55        23.50 o                         
   9   7   0          5.98          2.18         2.56 o                         
  11   7   0        131.86        143.48         7.04 o                         
  13   7   0        107.97        105.00         4.84 o                         
  15   7   0         27.49         26.82         3.54 o                         
  17   7   0        452.98        508.66        27.90 o                         
   0   8   0        240.40        236.13        10.66 o                         
   2   8   0       4675.11       4109.08       122.35 o                         
   4   8   0        876.31        779.15        26.46 o                         
   6   8   0        551.37        634.60        21.71 o                         
   8   8   0        668.56        707.43        28.58 o                         
  10   8   0         77.23         91.76         4.70 o                         
  12   8   0       1975.70       2041.33        74.95 o                         
  14   8   0         27.76         20.88         3.60 o                         
  16   8   0         80.96         64.70         5.69 o                         
   1   9   0        131.18        154.96         7.10 o                         
   3   9   0        594.86        568.43        19.16 o                         
   5   9   0         56.43         65.70         4.06 o                         
   7   9   0         87.30         69.83         4.54 o                         
   9   9   0        145.03        151.98         7.49 o                         
  11   9   0         22.10         14.65         3.07 o                         
  13   9   0        673.87        759.97        29.05 o                         
  15   9   0        118.04         91.44         9.22 o                         
   0  10   0         49.00         67.56         6.68 o                         
   2  10   0        193.80        213.45         9.02 o                         
   4  10   0        333.32        340.73        13.79 o                         
   6  10   0         27.28         22.81         3.21 o                         
   8  10   0         51.20         44.33         4.23 o                         
  10  10   0        673.71        658.26        25.77 o                         
  12  10   0        435.80        423.54        16.55 o                         
  14  10   0        124.84        114.98        10.65 o                         
   1  11   0         85.51         87.03         5.02 o                         
   3  11   0        923.37        909.57        32.29 o                         
   5  11   0         21.68         30.70         3.58 o                         
   7  11   0        420.94        449.76        17.05 o                         
   9  11   0          0.83          2.68         3.07 o                         
  11  11   0        787.57        788.12        33.53 o                         
   0  12   0        844.10        833.41        44.17 o                         
   2  12   0        132.80        124.95         6.35 o                         
   4  12   0         24.67         28.23         4.13 o                         
   6  12   0         36.67         60.68         5.16 o                         
   8  12   0         37.23         62.05         6.06 o                         
   1  13   0          0.00          1.76         4.06 o                         
   3  13   0        256.47        233.06        11.54 o                         
   5  13   0        290.90        236.54        15.86 o                         
 -21   1   1        187.47        195.98        12.84 o                         
 -19   1   1       1137.70       1000.53        39.93 o                         
 -17   1   1        299.87        300.62        13.31 o                         
 -15   1   1        134.22        133.48         6.88 o                         
 -13   1   1        107.87        109.97         3.83 o                         
 -11   1   1         18.15         26.85         1.79 o                         
  -9   1   1      11331.89      11661.98       287.17 o                         
  -7   1   1       3579.66       3353.66        82.41 o                         
  -5   1   1       2449.69       2369.06        59.57 o                         
  -3   1   1       1986.70       1666.29        44.45 o                         
   1   1   1       5151.68       4849.47       131.82 o                         
   3   1   1        300.51        205.50         5.91 o                         
   5   1   1       8296.95       8033.74       197.78 o                         
   7   1   1       3223.35       3298.21        80.53 o                         
   9   1   1          9.91         24.39         1.61 o                         
  11   1   1       1234.03       1274.58        32.24 o                         
  13   1   1       1045.15        972.19        27.22 o                         
  15   1   1         30.18         38.88         3.98 o                         
  17   1   1        103.44        107.80         6.34 o                         
  19   1   1          1.61          4.36         3.69 o                         
 -20   2   1       1883.56       1774.12        66.65 o                         
 -18   2   1        494.31        447.87        19.61 o                         
 -16   2   1        182.78        170.76         8.60 o                         
 -14   2   1       1150.13       1044.78        35.76 o                         
 -12   2   1       3400.31       3248.00        84.41 o                         
 -10   2   1        601.90        562.90        15.03 o                         
  -8   2   1        341.39        312.04         8.33 o                         
  -6   2   1       1411.58       1247.42        33.57 o                         
  -4   2   1         15.59         18.00         1.05 o                         
  -2   2   1      41137.23      40734.70      1675.47 o                         
   0   2   1       1150.58       1002.85        25.93 o                         
   2   2   1      22777.07      22332.26       973.07 o                         
   4   2   1      10069.58       9777.74       238.04 o                         
   6   2   1       7525.67       7282.58       189.92 o                         
   8   2   1       2651.55       2774.59        71.45 o                         
  10   2   1          9.32         16.40         1.82 o                         
  12   2   1       2300.11       2252.47        58.13 o                         
  14   2   1        377.44        409.50        16.60 o                         
  16   2   1        204.52        227.58        10.64 o                         
  18   2   1        182.00        217.88        10.39 o                         
  20   2   1        345.26        428.96        22.96 o                         
 -21   3   1        589.57        530.42        47.48 o                         
 -19   3   1        149.08        130.07        16.48 o                         
 -17   3   1        328.66        374.50        16.02 o                         
 -15   3   1        427.12        445.71        18.59 o                         
 -13   3   1       2043.63       1889.49        46.48 o                         
 -11   3   1        407.24        417.55        11.64 o                         
  -9   3   1        724.29        765.10        20.67 o                         
  -7   3   1        315.57        360.11        10.04 o                         
  -5   3   1      10835.23      11184.50       296.67 o                         
  -3   3   1      19360.37      19121.41       489.56 o                         
  -1   3   1      55862.59      61398.39      3058.89 o                         
   1   3   1      11879.89      11142.26       292.02 o                         
   3   3   1       4311.07       3900.32        99.42 o                         
   5   3   1        246.48        258.56         6.60 o                         
   7   3   1         86.76        137.30         4.11 o                         
   9   3   1        761.71        799.71        21.25 o                         
  11   3   1        665.02        614.61        16.36 o                         
  13   3   1       6284.24       6289.75       214.15 o                         
  15   3   1        909.05        935.21        36.23 o                         
  17   3   1        208.53        233.05        10.96 o                         
  19   3   1         14.80          3.29         3.80 o                         
 -20   4   1        552.76        526.24        30.83 o                         
 -18   4   1       1486.17       1505.54        57.49 o                         
 -16   4   1        212.02        207.54         9.43 o                         
 -14   4   1       1913.12       1943.97        75.30 o                         
 -12   4   1       2001.88       1752.34        44.98 o                         
 -10   4   1         33.41         34.88         1.95 o                         
  -8   4   1         58.22         72.55         2.61 o                         
  -6   4   1       3276.58       3332.24        87.36 o                         
  -4   4   1          0.01          1.83         0.96 o                         
  -2   4   1       2385.20       2085.10        48.14 o                         
   0   4   1       3233.12       2916.77        73.51 o                         
   2   4   1      13293.63      13811.24       367.70 o                         
   4   4   1       2102.70       2024.54        51.22 o                         
   6   4   1        308.03        243.55         7.32 o                         
   8   4   1        478.16        418.03        10.67 o                         
  10   4   1        118.36        125.42         4.29 o                         
  12   4   1         40.30         38.30         3.03 o                         
  14   4   1        390.19        383.43        16.81 o                         
  16   4   1        495.05        533.62        23.30 o                         
  18   4   1        107.16         89.11         9.80 o                         
 -19   5   1         78.79         68.48        15.24 o                         
 -17   5   1        256.18        283.44        12.30 o                         
 -15   5   1        293.98        269.73        12.04 o                         
 -13   5   1       1627.61       1672.91        59.91 o                         
 -11   5   1        162.05        183.11         5.55 o                         
  -9   5   1         63.78         69.56         2.82 o                         
  -7   5   1        972.74       1001.63        25.97 o                         
  -5   5   1        566.94        684.73        19.34 o                         
  -3   5   1        462.77        513.36        13.49 o                         
  -1   5   1        112.53         99.89         3.44 o                         
   1   5   1       6911.77       7003.14       175.59 o                         
   3   5   1        646.11        691.08        16.85 o                         
   5   5   1       4255.82       4410.97       110.64 o                         
   7   5   1         33.40         28.63         1.82 o                         
   9   5   1       2637.50       2434.21        58.28 o                         
  11   5   1       5292.49       5336.44       167.80 o                         
  13   5   1        136.69        154.32         7.55 o                         
  15   5   1         56.59         54.57         4.35 o                         
  17   5   1         49.56         42.48         5.42 o                         
  19   5   1         90.37         85.84         7.96 o                         
 -18   6   1         18.43         17.08         4.22 o                         
 -16   6   1        199.82        208.33         8.14 o                         
 -14   6   1        546.53        593.74        22.40 o                         
 -12   6   1         14.17         13.88         2.74 o                         
 -10   6   1       1257.19       1190.95        44.13 o                         
  -8   6   1         72.80         57.81         2.67 o                         
  -6   6   1       1367.30       1211.47        31.44 o                         
  -4   6   1       6867.40       6367.95       155.98 o                         
  -2   6   1       2152.21       2021.79        51.10 o                         
   0   6   1        571.64        460.56        11.36 o                         
   2   6   1       1305.33       1294.78        33.25 o                         
   4   6   1       1224.37       1253.27        31.10 o                         
   6   6   1       1477.44       1427.48        35.82 o                         
   8   6   1        166.29        138.30         4.50 o                         
  10   6   1          7.25          5.39         2.33 o                         
  12   6   1        904.79       1045.05        43.35 o                         
  14   6   1        333.95        323.46        13.81 o                         
  16   6   1        504.97        531.42        22.39 o                         
  18   6   1          7.32          3.92         6.66 o                         
 -17   7   1         63.64         76.25         9.68 o                         
 -15   7   1        231.93        237.10        10.12 o                         
 -13   7   1        469.69        454.36        18.06 o                         
 -11   7   1       1354.27       1341.20        47.36 o                         
  -9   7   1          8.56          7.36         2.02 o                         
  -7   7   1        335.90        271.72         8.14 o                         
  -5   7   1        466.06        416.41        11.17 o                         
  -3   7   1       2492.65       2277.46        58.69 o                         
  -1   7   1       5619.94       5439.63       125.40 o                         
   1   7   1        383.53        392.52        10.00 o                         
   3   7   1       2328.53       2176.77        59.86 o                         
   5   7   1         15.07         18.06         1.87 o                         
   7   7   1        559.27        548.62        24.63 o                         
   9   7   1        261.96        240.68         8.59 o                         
  11   7   1        384.77        377.30        14.37 o                         
  13   7   1        734.61        800.12        29.81 o                         
  15   7   1        101.91        100.40         9.74 o                         
  17   7   1         27.51         18.45         5.30 o                         
 -16   8   1        186.30        180.53         9.15 o                         
 -14   8   1        446.90        420.92        18.42 o                         
 -12   8   1          2.29          4.41         2.87 o                         
 -10   8   1          8.70         26.62         3.15 o                         
  -8   8   1       1771.38       1719.67        65.89 o                         
  -6   8   1       1988.88       1854.14        67.92 o                         
  -4   8   1        751.98        726.63        20.08 o                         
  -2   8   1       1075.45       1048.32        26.21 o                         
   0   8   1       1304.57       1043.92        29.90 o                         
   2   8   1       1092.62       1055.88        28.83 o                         
   4   8   1        439.83        382.84        18.48 o                         
   6   8   1        130.18         93.89         4.75 o                         
   8   8   1        142.95        183.39         8.09 o                         
  10   8   1        677.76        678.20        25.93 o                         
  12   8   1        723.46        773.16        28.70 o                         
  14   8   1        316.24        335.49        13.33 o                         
  16   8   1         99.20         83.95         9.24 o                         
 -15   9   1        758.89        814.85        28.19 o                         
 -13   9   1        829.42        925.91        38.00 o                         
 -11   9   1         92.27        119.52         6.68 o                         
  -9   9   1        741.37        760.53        28.82 o                         
  -7   9   1        320.34        300.45        11.98 o                         
  -5   9   1        186.98        218.28        10.33 o                         
  -3   9   1       3049.32       3191.97       124.10 o                         
  -1   9   1       4935.49       4892.17       151.84 o                         
   1   9   1        750.04        812.14        26.24 o                         
   3   9   1        132.87        146.66         6.62 o                         
   5   9   1         16.40         19.41         2.91 o                         
   7   9   1        769.84        630.10        24.10 o                         
   9   9   1        170.92        184.83         8.22 o                         
  11   9   1          0.23          9.44         3.57 o                         
  13   9   1        342.73        363.10        14.54 o                         
  15   9   1         24.21         16.59         4.24 o                         
 -14  10   1         87.80         73.27         6.79 o                         
 -12  10   1        380.42        412.28        16.80 o                         
 -10  10   1        695.45        679.95        23.88 o                         
  -8  10   1        186.93        259.10        11.43 o                         
  -6  10   1       1042.00       1084.59        40.20 o                         
  -4  10   1       3122.30       3098.43       110.26 o                         
  -2  10   1       1030.37       1065.80        36.65 o                         
   0  10   1        528.44        553.84        19.64 o                         
   2  10   1        706.18        748.14        26.47 o                         
   4  10   1         97.02        107.61         5.88 o                         
   6  10   1        115.83        113.61         6.16 o                         
   8  10   1        211.36        191.64         9.08 o                         
  10  10   1         85.69         94.55         5.73 o                         
  12  10   1        439.45        464.49        20.03 o                         
 -11  11   1        293.96        303.81        17.66 o                         
  -9  11   1          3.34         13.35         3.70 o                         
  -7  11   1        309.23        302.88        17.42 o                         
  -5  11   1        454.52        514.89        19.58 o                         
  -3  11   1         17.31         13.72         2.94 o                         
  -1  11   1          8.29         11.83         3.14 o                         
   1  11   1         11.62          9.11         3.03 o                         
   3  11   1          8.27          5.27         3.08 o                         
   5  11   1          7.46         13.69         3.18 o                         
   7  11   1         23.90         28.53         3.67 o                         
   9  11   1        599.41        585.35        23.01 o                         
  11  11   1        498.59        466.43        28.17 o                         
 -10  12   1          1.81          3.56         6.65 o                         
  -8  12   1         26.57         40.89         4.45 o                         
  -6  12   1        477.76        450.76        16.95 o                         
  -4  12   1        471.69        461.54        17.05 o                         
  -2  12   1        355.65        361.29        14.56 o                         
   0  12   1        113.97        134.08         6.81 o                         
   2  12   1        634.35        649.22        22.97 o                         
   4  12   1        656.97        648.57        23.73 o                         
   6  12   1         14.37         14.22         3.90 o                         
   8  12   1         15.86         12.09         4.61 o                         
  -5  13   1        175.62        203.21        13.58 o                         
  -3  13   1        144.50        123.33        12.02 o                         
  -1  13   1         41.12         40.28         4.96 o                         
   1  13   1          4.28         10.82         4.83 o                         
   3  13   1         12.58         14.09         5.49 o                         
 -20   0   2         83.52         73.97        17.80 o                         
 -18   0   2       1064.86       1059.12        69.85 o                         
 -16   0   2          1.74          4.32         3.75 o                         
 -14   0   2       2141.76       2000.28        68.95 o                         
 -12   0   2        270.30        310.22        11.97 o                         
 -10   0   2       2224.13       2374.38        75.64 o                         
  -8   0   2      18863.90      20996.24       694.93 o                         
  -6   0   2       8136.79       8146.51       291.64 o                         
  -4   0   2       4614.34       4226.10       131.52 o                         
  -2   0   2        104.32         69.36         2.89 o                         
   0   0   2      14293.15      11056.90       440.16 o                         
   2   0   2      73639.39      92802.48      7808.26 o                         
   4   0   2       7089.86       7287.94       251.19 o                         
   6   0   2        172.41        170.62         7.03 o                         
   8   0   2       6841.35       6938.69       247.31 o                         
  10   0   2       2747.95       2554.99       100.98 o                         
  12   0   2         73.84         78.63         4.32 o                         
  14   0   2         44.72         86.62         7.19 o                         
  16   0   2        105.53        107.30        13.68 o                         
  18   0   2        244.26        241.09        16.05 o                         
  20   0   2        398.66        328.15        26.97 o                         
 -21   1   2        381.55         15.08        19.51 o                         
 -19   1   2        101.56        122.24         6.71 o                         
 -17   1   2        123.39        122.29         6.77 o                         
 -15   1   2       2594.20       2580.80        95.82 o                         
 -13   1   2        749.81        634.66        16.57 o                         
 -11   1   2        105.64         97.71         3.37 o                         
  -9   1   2       1106.53       1167.75        29.76 o                         
  -7   1   2         19.14         15.81         1.06 o                         
  -5   1   2       6408.97       5932.92       152.60 o                         
  -3   1   2       3187.36       3000.74        82.92 o                         
  -1   1   2        257.07        215.71         5.55 o                         
   1   1   2       5538.01       5016.90       149.89 o                         
   3   1   2        370.03        344.10         9.60 o                         
   5   1   2       1305.99       1209.13        30.38 o                         
   7   1   2        215.47        179.26         5.27 o                         
   9   1   2         17.10         29.52         1.83 o                         
  11   1   2       1137.46       1142.56        30.05 o                         
  13   1   2        106.15        106.44         5.23 o                         
  15   1   2       1470.88       1534.22        62.09 o                         
  17   1   2         20.37         14.17         3.87 o                         
  19   1   2          1.36          6.79         3.87 o                         
 -20   2   2         83.52         45.76        10.17 o                         
 -18   2   2        551.78        560.86        23.68 o                         
 -16   2   2        724.81        764.78        31.94 o                         
 -14   2   2          0.19          1.69         1.65 o                         
 -12   2   2         74.74         67.10         2.79 o                         
 -10   2   2        383.29        355.82         9.79 o                         
  -8   2   2         45.07         37.57         1.72 o                         
  -6   2   2       6077.65       5874.76       143.21 o                         
  -4   2   2       9509.41       9110.76       248.46 o                         
  -2   2   2      11471.46      11173.18       248.13 o                         
   0   2   2      14352.88      13772.86       369.87 o                         
   2   2   2      16038.71      16436.19       441.68 o                         
   4   2   2       9007.95       9086.54       236.03 o                         
   6   2   2         25.90         14.19         1.21 o                         
   8   2   2       1804.97       1694.35        44.67 o                         
  10   2   2       2314.72       2399.20        61.66 o                         
  12   2   2         46.21         56.86         2.77 o                         
  14   2   2        338.38        373.85        16.41 o                         
  16   2   2         16.55         12.93         3.30 o                         
  18   2   2         73.87         45.12         7.71 o                         
  20   2   2         31.14         36.59         6.03 o                         
 -21   3   2         22.32          7.35         7.32 o                         
 -19   3   2         87.42         93.10         7.03 o                         
 -17   3   2        548.36        551.10        22.53 o                         
 -15   3   2       2554.91       2623.63       101.02 o                         
 -13   3   2       1087.53       1010.63        26.40 o                         
 -11   3   2       1675.56       1655.95        44.66 o                         
  -9   3   2       1614.29       1514.01        39.71 o                         
  -7   3   2       1238.21       1163.29        29.17 o                         
  -5   3   2        429.59        435.98        10.15 o                         
  -3   3   2      13366.25      13452.46       318.26 o                         
  -1   3   2      10925.13      10305.16       247.61 o                         
   1   3   2       1781.83       1624.98        41.81 o                         
   3   3   2         82.05         80.53         2.62 o                         
   5   3   2         20.94         37.43         1.73 o                         
   7   3   2        415.95        361.23         9.73 o                         
   9   3   2       1719.59       1533.97        38.12 o                         
  11   3   2       1073.58        950.58        25.08 o                         
  13   3   2        327.46        312.28        12.14 o                         
  15   3   2         49.91         57.00         4.46 o                         
  17   3   2         30.92         18.03         3.93 o                         
  19   3   2         81.13         80.73         6.91 o                         
 -20   4   2        165.50        150.73        23.09 o                         
 -18   4   2          0.80          4.32         3.26 o                         
 -16   4   2         80.28         97.20         5.68 o                         
 -14   4   2        459.41        436.13        17.21 o                         
 -12   4   2        514.57        474.38        12.97 o                         
 -10   4   2       1646.17       1445.85        37.82 o                         
  -8   4   2       2630.76       2534.48        65.52 o                         
  -6   4   2      10494.64      11177.89       296.97 o                         
  -4   4   2        122.05         99.17         2.87 o                         
  -2   4   2       5634.79       5228.73       117.82 o                         
   0   4   2      12573.24      12421.18       307.10 o                         
   2   4   2       3682.29       3667.29        95.76 o                         
   4   4   2          0.67          1.19         1.13 o                         
   6   4   2         12.16         18.15         1.51 o                         
   8   4   2       1007.81        899.66        25.13 o                         
  10   4   2        725.32        700.01        19.81 o                         
  12   4   2        225.07        230.19         9.09 o                         
  14   4   2        975.94       1045.71        40.79 o                         
  16   4   2          9.15         12.91         3.14 o                         
  18   4   2        164.01        174.49        17.51 o                         
 -19   5   2          1.39          1.62         3.09 o                         
 -17   5   2        373.61        393.69        16.24 o                         
 -15   5   2       2894.38       3114.57       110.22 o                         
 -13   5   2       3944.61       4046.03       155.79 o                         
 -11   5   2         24.39         22.36         2.15 o                         
  -9   5   2        617.83        604.64        15.42 o                         
  -7   5   2        746.68        800.83        21.69 o                         
  -5   5   2        326.87        404.61        10.42 o                         
  -3   5   2        630.22        652.91        18.17 o                         
  -1   5   2         84.55         77.03         2.42 o                         
   1   5   2      12689.38      13535.48       380.39 o                         
   3   5   2       2136.19       2260.47        59.48 o                         
   5   5   2       3626.74       3663.20        93.44 o                         
   7   5   2       4170.23       3891.20        97.84 o                         
   9   5   2        114.89        111.31         4.03 o                         
  11   5   2        145.05        174.24         6.94 o                         
  13   5   2         76.44         79.88         5.11 o                         
  15   5   2        664.59        749.86        29.22 o                         
  17   5   2        256.75        277.48        13.73 o                         
 -18   6   2        915.43        888.07        28.56 o                         
 -16   6   2         23.08         17.92         3.82 o                         
 -14   6   2       2656.66       2857.85        83.39 o                         
 -12   6   2         85.36         92.55         4.95 o                         
 -10   6   2       3644.08       3460.22        89.75 o                         
  -8   6   2        117.73        120.83         3.92 o                         
  -6   6   2       4661.52       4390.93       123.41 o                         
  -4   6   2       7461.26       7386.24       182.22 o                         
  -2   6   2       5158.43       4700.11       109.66 o                         
   0   6   2        750.91        773.73        18.97 o                         
   2   6   2        193.39        163.95         5.02 o                         
   4   6   2       1346.27       1375.87        34.48 o                         
   6   6   2         52.52         75.09         3.07 o                         
   8   6   2          0.03          1.93         1.84 o                         
  10   6   2         83.85         91.94         5.32 o                         
  12   6   2       4584.26       4724.02       171.54 o                         
  14   6   2        679.24        654.37        25.07 o                         
  16   6   2         27.69         31.27         4.33 o                         
  18   6   2        389.55        407.65        27.29 o                         
 -19   7   2        247.66        259.81        20.34 o                         
 -17   7   2         36.90         26.38         4.60 o                         
 -15   7   2        543.13        622.48        23.13 o                         
 -13   7   2         54.11         44.97         3.76 o                         
 -11   7   2        675.75        711.13        23.60 o                         
  -9   7   2          2.24          2.29         2.21 o                         
  -7   7   2         96.48         93.55         3.42 o                         
  -5   7   2        713.31        625.34        16.01 o                         
  -3   7   2       1148.36       1220.49        32.11 o                         
  -1   7   2       1373.31       1266.22        31.68 o                         
   1   7   2       1157.94       1015.48        25.03 o                         
   3   7   2       1567.99       1599.90        40.84 o                         
   5   7   2          0.24          4.28         1.59 o                         
   7   7   2         67.62         57.16         3.33 o                         
   9   7   2         67.71         40.92         3.37 o                         
  11   7   2        924.83        988.48        32.51 o                         
  13   7   2        666.80        666.44        26.59 o                         
  15   7   2        350.14        414.60        18.43 o                         
  17   7   2          0.29          2.34         4.41 o                         
 -18   8   2        233.79        225.15        15.74 o                         
 -16   8   2        192.10        183.41         8.01 o                         
 -14   8   2         22.83         28.26         3.91 o                         
 -12   8   2          1.84          2.82         2.74 o                         
 -10   8   2        188.66        185.63         8.32 o                         
  -8   8   2        794.92        856.66        32.11 o                         
  -6   8   2       3584.30       3150.09       108.40 o                         
  -4   8   2        235.37        207.03         8.45 o                         
  -2   8   2       1418.33       1288.87        33.51 o                         
   0   8   2        279.40        266.57         7.08 o                         
   2   8   2         40.70         39.70         2.52 o                         
   4   8   2       1031.45       1101.51        39.99 o                         
   6   8   2         30.23         32.72         3.50 o                         
   8   8   2       2190.82       2126.62        66.48 o                         
  10   8   2          4.08          3.66         2.70 o                         
  12   8   2         53.27         42.80         3.96 o                         
  14   8   2         66.97         48.90         4.37 o                         
  16   8   2         49.59         59.90         5.88 o                         
 -15   9   2        539.34        516.04        22.61 o                         
 -13   9   2        605.39        533.96        19.83 o                         
 -11   9   2         26.97         35.37         3.93 o                         
  -9   9   2         16.98         12.64         3.19 o                         
  -7   9   2          4.60          3.62         2.90 o                         
  -5   9   2          1.11          1.46         2.49 o                         
  -3   9   2       2197.06       2189.95        82.09 o                         
  -1   9   2        427.98        433.43        16.18 o                         
   1   9   2        364.14        385.21        14.25 o                         
   3   9   2         28.54         15.60         2.74 o                         
   5   9   2         15.19         17.56         3.15 o                         
   7   9   2        466.10        468.37        18.96 o                         
   9   9   2        166.66        153.78         8.01 o                         
  11   9   2         77.87         85.78         8.14 o                         
  13   9   2         12.21         14.46         3.27 o                         
 -14  10   2         62.83         36.66         6.49 o                         
 -12  10   2        423.79        351.07        15.73 o                         
 -10  10   2         23.01         37.54         3.77 o                         
  -8  10   2        455.75        509.46        20.53 o                         
  -6  10   2        136.80        151.73         6.89 o                         
  -4  10   2         22.40         21.52         3.02 o                         
  -2  10   2       2348.90       2448.79        80.22 o                         
   0  10   2         97.32        118.59         5.83 o                         
   2  10   2          0.47          0.03         3.08 o                         
   4  10   2        188.01        160.67         7.81 o                         
   6  10   2        197.71        211.64         9.84 o                         
   8  10   2        323.25        318.14        13.70 o                         
  10  10   2         49.73         33.01         3.72 o                         
  12  10   2        320.34        362.33        16.81 o                         
 -13  11   2         87.89         72.75         8.35 o                         
 -11  11   2         64.71         54.31         9.99 o                         
  -9  11   2        295.29        335.06        13.76 o                         
  -7  11   2         30.63         31.74         3.89 o                         
  -5  11   2         93.55        108.59         5.80 o                         
  -3  11   2        575.88        615.68        25.42 o                         
  -1  11   2         60.83         59.44         4.29 o                         
   1  11   2       1069.04       1117.43        39.35 o                         
   3  11   2         78.87         77.94         5.06 o                         
   5  11   2        429.68        400.11        16.06 o                         
   7  11   2         39.13         48.11         4.37 o                         
   9  11   2         57.28         51.34         5.03 o                         
  11  11   2        780.14        772.36        35.60 o                         
 -10  12   2         60.48         59.90         7.87 o                         
  -8  12   2         38.08         35.45         7.26 o                         
  -6  12   2        148.85        173.50        12.41 o                         
  -4  12   2       1517.68       1440.67        58.80 o                         
  -2  12   2         50.66         52.71         4.29 o                         
   0  12   2         43.08         49.11         4.36 o                         
   2  12   2         88.98         71.11         6.58 o                         
   4  12   2         20.82         27.97         3.92 o                         
   6  12   2        157.42        216.39        10.59 o                         
   8  12   2        432.85        470.86        19.97 o                         
  -5  13   2          1.58          6.37         6.79 o                         
  -3  13   2         81.28         63.01         9.69 o                         
  -1  13   2        123.56        135.44        13.94 o                         
   1  13   2        313.26        347.44        17.54 o                         
   3  13   2        137.39        106.87         7.99 o                         
 -21   1   3        130.02         71.45        26.62 o                         
 -19   1   3          2.76          7.67         3.31 o                         
 -17   1   3         54.94         41.87         3.81 o                         
 -15   1   3        103.31         92.58         5.34 o                         
 -13   1   3        124.03        103.03         3.57 o                         
 -11   1   3         20.51         31.21         1.77 o                         
  -9   1   3         16.36         18.13         1.37 o                         
  -7   1   3      10222.16      10755.35       258.75 o                         
  -5   1   3       7837.38       7255.12       177.00 o                         
  -3   1   3      28097.01      28917.55      1129.82 o                         
  -1   1   3      11810.54      11112.08       285.34 o                         
   1   1   3      16658.69      16884.75       544.29 o                         
   3   1   3       7332.94       6859.29       183.77 o                         
   5   1   3       1308.04       1180.06        28.94 o                         
   7   1   3        851.78        860.11        22.10 o                         
   9   1   3        446.49        483.18        13.36 o                         
  11   1   3        160.88        188.62         6.03 o                         
  13   1   3          2.18          2.70         2.80 o                         
  15   1   3        257.44        218.34        10.44 o                         
  17   1   3          6.24          0.69         3.62 o                         
  19   1   3          0.03          1.89         4.32 o                         
 -22   2   3          0.05          3.52         7.43 o                         
 -20   2   3        665.11        714.16        29.84 o                         
 -18   2   3       1973.11       2022.96        79.19 o                         
 -16   2   3       1145.76       1151.55        46.78 o                         
 -14   2   3       1835.99       1745.00        46.90 o                         
 -12   2   3         52.50         47.33         2.38 o                         
 -10   2   3        597.72        615.91        16.96 o                         
  -8   2   3       3035.94       2906.12        78.15 o                         
  -6   2   3      10324.00       9684.12       247.30 o                         
  -4   2   3        167.64        149.64         4.53 o                         
  -2   2   3      43588.23      43301.05      1711.42 o                         
   0   2   3        712.70        705.01        20.83 o                         
   2   2   3       9732.32       9422.56       255.38 o                         
   4   2   3         39.88         35.94         1.69 o                         
   6   2   3      16131.35      17459.98       444.73 o                         
   8   2   3          5.35          3.69         1.47 o                         
  10   2   3       5298.75       5221.88       132.32 o                         
  12   2   3          9.55         14.47         2.60 o                         
  14   2   3       1028.47       1074.44        40.92 o                         
  16   2   3        109.76         92.29         6.09 o                         
  18   2   3         38.27         22.56         5.50 o                         
 -21   3   3        170.96        129.31        20.57 o                         
 -19   3   3       1024.01       1101.90        43.01 o                         
 -17   3   3       2275.67       2413.31        77.02 o                         
 -15   3   3        832.47        919.66        35.46 o                         
 -13   3   3        200.03        191.04         5.90 o                         
 -11   3   3        343.49        288.12         8.80 o                         
  -9   3   3       8219.35       8404.39       215.46 o                         
  -7   3   3       1713.00       1688.16        40.67 o                         
  -5   3   3         45.85         54.26         2.01 o                         
  -3   3   3       9130.73       8649.62       205.93 o                         
  -1   3   3        951.58        861.19        22.41 o                         
   1   3   3        449.53        440.04        11.86 o                         
   3   3   3      10319.91      10777.48       299.00 o                         
   5   3   3        391.57        373.95        10.18 o                         
   7   3   3       4707.30       4650.15       123.53 o                         
   9   3   3          8.37          7.45         1.48 o                         
  11   3   3         30.34         30.79         2.52 o                         
  13   3   3       1291.08       1300.09        48.16 o                         
  15   3   3        109.19        103.86         6.00 o                         
  17   3   3         70.37        102.67        14.56 o                         
  19   3   3        264.32        256.11        26.88 o                         
 -20   4   3        144.72        104.51         8.92 o                         
 -18   4   3         26.69         19.73         3.78 o                         
 -16   4   3       5103.75       5225.56       179.33 o                         
 -14   4   3        764.68        802.68        31.59 o                         
 -12   4   3       4981.11       4875.62       127.50 o                         
 -10   4   3       1374.29       1320.38        33.05 o                         
  -8   4   3       1275.22       1215.31        30.39 o                         
  -6   4   3       1039.75       1154.82        31.43 o                         
  -4   4   3       2792.77       2632.88        65.62 o                         
  -2   4   3       1029.40        934.74        21.63 o                         
   0   4   3       5414.25       5251.71       136.73 o                         
   2   4   3       7056.93       7394.64       178.14 o                         
   4   4   3       2705.51       2616.20        66.68 o                         
   6   4   3        321.77        298.42         8.64 o                         
   8   4   3        292.09        253.91         7.25 o                         
  10   4   3        250.67        227.62         7.52 o                         
  12   4   3       1930.44       2062.69        77.48 o                         
  14   4   3          7.46         17.07         3.55 o                         
  16   4   3         38.53         46.74         7.14 o                         
  18   4   3          0.92          7.42         4.04 o                         
 -19   5   3         52.04         28.78         9.97 o                         
 -17   5   3        652.15        673.72        27.18 o                         
 -15   5   3       1494.08       1682.08        65.14 o                         
 -13   5   3       1880.69       1858.09        75.76 o                         
 -11   5   3         25.24         29.83         2.08 o                         
  -9   5   3        956.99        977.28        23.19 o                         
  -7   5   3         38.62         39.63         1.87 o                         
  -5   5   3      12046.10      12863.52       344.62 o                         
  -3   5   3       2850.31       2723.92        69.80 o                         
  -1   5   3       1401.55       1450.65        34.55 o                         
   1   5   3        193.81        188.83         5.60 o                         
   3   5   3       2362.07       2398.78        62.50 o                         
   5   5   3          0.53          1.39         1.38 o                         
   7   5   3        894.82        804.71        22.16 o                         
   9   5   3       3322.48       3058.83        84.61 o                         
  11   5   3       1188.17       1182.64        39.98 o                         
  13   5   3       1744.79       1803.58        64.11 o                         
  15   5   3        324.66        343.19        27.42 o                         
  17   5   3         12.87         19.70         3.83 o                         
 -20   6   3        124.62        103.78         7.82 o                         
 -18   6   3          0.00         -1.37         3.54 o                         
 -16   6   3          1.46          8.11         3.26 o                         
 -14   6   3        211.15        263.02         9.74 o                         
 -12   6   3         28.40         37.34         3.02 o                         
 -10   6   3          1.80         -1.06         1.75 o                         
  -8   6   3        527.13        615.07        17.90 o                         
  -6   6   3       1231.39       1154.71        34.02 o                         
  -4   6   3       1056.99        931.39        21.80 o                         
  -2   6   3       1393.80       1445.30        35.60 o                         
   0   6   3        108.44        124.07         3.97 o                         
   2   6   3        628.03        694.42        18.08 o                         
   4   6   3        217.76        235.01         6.40 o                         
   6   6   3        955.28        825.46        22.19 o                         
   8   6   3        122.32        117.77         7.23 o                         
  10   6   3        577.06        576.97        21.41 o                         
  12   6   3        105.50         96.63         5.91 o                         
  14   6   3         53.89         57.46         4.62 o                         
  16   6   3        210.97        198.27        10.33 o                         
 -19   7   3         57.07         48.26         7.45 o                         
 -17   7   3         91.52         72.39         9.78 o                         
 -15   7   3        252.09        274.07        10.20 o                         
 -13   7   3         42.67         43.79         4.12 o                         
 -11   7   3        824.37        827.73        27.33 o                         
  -9   7   3       1154.96       1157.83        51.08 o                         
  -7   7   3        162.49        177.43         5.89 o                         
  -5   7   3        308.01        328.10         8.87 o                         
  -3   7   3       1459.82       1288.75        32.13 o                         
  -1   7   3         44.76         50.89         2.31 o                         
   1   7   3        171.76        157.45         5.22 o                         
   3   7   3        817.40        895.63        23.88 o                         
   5   7   3         15.29         13.00         1.87 o                         
   7   7   3       3507.63       3414.13       108.48 o                         
   9   7   3        209.96        233.29         8.96 o                         
  11   7   3        252.04        244.36         9.25 o                         
  13   7   3        310.37        293.16        21.63 o                         
  15   7   3        582.62        559.67        19.75 o                         
 -18   8   3          5.63          3.87         6.05 o                         
 -16   8   3       1078.21       1151.13        36.32 o                         
 -14   8   3        135.30        140.04         6.33 o                         
 -12   8   3        660.22        676.02        29.04 o                         
 -10   8   3        886.78        837.66        30.56 o                         
  -8   8   3       1746.04       1828.57        66.48 o                         
  -6   8   3        445.73        444.65        18.25 o                         
  -4   8   3       4785.84       4400.92       138.59 o                         
  -2   8   3        568.40        524.47        14.52 o                         
   0   8   3       3146.47       2871.98        71.99 o                         
   2   8   3        107.32        111.75         5.65 o                         
   4   8   3        353.03        398.21        14.19 o                         
   6   8   3          1.21          1.72         2.56 o                         
   8   8   3         51.66         53.04         4.10 o                         
  10   8   3        114.49        136.02         6.03 o                         
  12   8   3         44.83         67.56         5.11 o                         
  14   8   3        730.88        797.96        32.27 o                         
 -17   9   3        217.17        197.29        28.90 o                         
 -15   9   3          9.05         12.91         4.11 o                         
 -13   9   3       1325.34       1414.72        46.84 o                         
 -11   9   3         12.33          4.98         3.67 o                         
  -9   9   3       2451.88       2656.99        91.22 o                         
  -7   9   3        236.98        253.18        10.35 o                         
  -5   9   3        784.39        820.87        28.65 o                         
  -3   9   3        414.55        429.88        17.25 o                         
  -1   9   3       1708.98       1798.76        61.42 o                         
   1   9   3       1465.58       1639.49        57.72 o                         
   3   9   3         47.66         64.29         4.19 o                         
   5   9   3        306.16        339.28        13.02 o                         
   7   9   3       1010.79       1024.43        34.19 o                         
   9   9   3         43.60         33.25         3.49 o                         
  11   9   3         57.60         67.81         5.04 o                         
  13   9   3         92.64        120.24         8.58 o                         
 -14  10   3         12.45         16.64         4.68 o                         
 -12  10   3         18.78         14.92         3.34 o                         
 -10  10   3          3.15          5.13         3.05 o                         
  -8  10   3        616.64        599.79        20.13 o                         
  -6  10   3        783.33        846.21        31.84 o                         
  -4  10   3        247.60        244.74        10.72 o                         
  -2  10   3        128.09        117.80         5.64 o                         
   0  10   3          9.49          3.82         2.81 o                         
   2  10   3         99.47        120.90         6.24 o                         
   4  10   3         46.78         36.83         3.79 o                         
   6  10   3        117.19         99.97         5.41 o                         
   8  10   3          0.01          3.48         3.55 o                         
  10  10   3        231.63        190.13         9.22 o                         
  12  10   3         11.01         24.85         5.50 o                         
 -13  11   3        479.85        431.46        24.86 o                         
 -11  11   3        458.36        417.71        15.76 o                         
  -9  11   3        956.62       1024.20        51.81 o                         
  -7  11   3          1.42          1.96         3.46 o                         
  -5  11   3         18.18         11.21         3.75 o                         
  -3  11   3          2.87          8.84         3.20 o                         
  -1  11   3          0.43          2.34         2.95 o                         
   1  11   3        413.71        435.19        17.33 o                         
   3  11   3          1.76          1.34         3.27 o                         
   5  11   3        171.30        218.01        10.21 o                         
   7  11   3          0.42          3.04         3.60 o                         
   9  11   3         47.38         63.39         5.81 o                         
 -10  12   3        126.64        121.82         9.81 o                         
  -8  12   3         85.82         70.57         6.53 o                         
  -6  12   3        982.34        952.58        30.82 o                         
  -4  12   3         43.59         50.12         4.93 o                         
  -2  12   3        147.14        124.37         6.59 o                         
   0  12   3        538.37        524.26        19.20 o                         
   2  12   3         52.93         51.03         4.57 o                         
   4  12   3         22.57         32.19         4.44 o                         
   6  12   3          2.31         -0.06         3.97 o                         
  -5  13   3        136.25        100.23        11.42 o                         
  -3  13   3       1285.66       1192.65        81.63 o                         
  -1  13   3         38.59         34.56         5.89 o                         
   1  13   3          6.92         14.19         4.95 o                         
   3  13   3        104.91         50.40        10.46 o                         
 -22   0   4          0.18          2.85         6.95 o                         
 -20   0   4        109.60         58.41         7.50 o                         
 -18   0   4        179.57        169.03        11.49 o                         
 -16   0   4        975.23       1058.18        55.59 o                         
 -14   0   4        500.95        500.18        17.76 o                         
 -12   0   4        914.28        809.49        28.82 o                         
 -10   0   4         42.64         57.36         3.67 o                         
  -8   0   4       1725.05       1884.07        63.01 o                         
  -6   0   4        182.57         95.62         3.99 o                         
  -4   0   4      69523.16      69003.44      8325.96 o                         
  -2   0   4         96.34         98.96         5.20 o                         
   0   0   4          1.39          2.60         0.94 o                         
   2   0   4      14042.93      13694.36       512.18 o                         
   4   0   4       6772.79       6546.70       227.36 o                         
   6   0   4       9984.96      11493.15       390.99 o                         
   8   0   4       1219.23       1455.50        50.21 o                         
  10   0   4        561.48        675.62        23.61 o                         
  12   0   4       5679.33       5773.43       239.67 o                         
  14   0   4        495.63        490.37        33.58 o                         
  16   0   4          0.05         -2.95         4.72 o                         
  18   0   4        503.23        441.88        31.87 o                         
 -21   1   4        144.78         50.80        23.74 o                         
 -19   1   4         33.17         37.86         4.62 o                         
 -17   1   4       2131.52       2165.42        87.41 o                         
 -15   1   4         87.29         83.02         4.24 o                         
 -13   1   4         23.98         41.05         2.16 o                         
 -11   1   4       2901.36       2934.05        71.68 o                         
  -9   1   4       1571.22       1656.86        40.97 o                         
  -7   1   4       3035.52       2878.73        76.99 o                         
  -5   1   4       2812.74       2474.19        70.44 o                         
  -3   1   4      49275.43      53513.36      2932.15 o                         
  -1   1   4      17129.56      15698.84       396.63 o                         
   1   1   4      11310.89      11027.58       356.00 o                         
   3   1   4       6766.60       7016.48       211.43 o                         
   5   1   4       1255.69       1303.77        36.34 o                         
   7   1   4        591.38        636.97        17.35 o                         
   9   1   4       2468.54       2374.84        61.24 o                         
  11   1   4         17.62          6.37         1.88 o                         
  13   1   4        961.34        872.39        38.77 o                         
  15   1   4         35.93         57.01         5.19 o                         
  17   1   4          6.36          6.93         4.53 o                         
  19   1   4         87.92         77.96         6.89 o                         
 -22   2   4         44.30         15.29         8.55 o                         
 -20   2   4        270.57        295.81        13.01 o                         
 -18   2   4        596.92        604.62        25.61 o                         
 -16   2   4        173.14        155.76         7.83 o                         
 -14   2   4        379.11        386.37        10.53 o                         
 -12   2   4        989.69       1074.07        28.57 o                         
 -10   2   4        167.37        137.70         4.20 o                         
  -8   2   4       3079.17       3019.49        79.24 o                         
  -6   2   4       1011.55        873.90        20.53 o                         
  -4   2   4       5925.26       5528.80       153.61 o                         
  -2   2   4        317.17        292.50         8.37 o                         
   0   2   4        803.59        679.29        18.40 o                         
   2   2   4       4770.98       4580.10       140.95 o                         
   4   2   4       3955.00       3819.39       101.05 o                         
   6   2   4          3.34          2.97         1.15 o                         
   8   2   4        199.08        192.56         5.97 o                         
  10   2   4          2.58          4.53         1.69 o                         
  12   2   4       2410.75       2292.30        72.81 o                         
  14   2   4          9.98         18.17         3.42 o                         
  16   2   4          8.00          4.19         3.00 o                         
  18   2   4         45.02         68.78         7.36 o                         
 -21   3   4        110.30         54.80        17.31 o                         
 -19   3   4         75.50        100.81         6.22 o                         
 -17   3   4         32.58         30.16         3.56 o                         
 -15   3   4       1855.29       1972.07        79.52 o                         
 -13   3   4        651.12        614.15        17.73 o                         
 -11   3   4        703.82        737.92        18.84 o                         
  -9   3   4        582.29        631.79        16.91 o                         
  -7   3   4        898.94        980.12        24.37 o                         
  -5   3   4       6152.37       6213.98       155.53 o                         
  -3   3   4       1573.52       1471.53        36.31 o                         
  -1   3   4          6.63          4.20         0.89 o                         
   1   3   4      17359.73      18192.03       468.15 o                         
   3   3   4       1118.03       1143.20        32.93 o                         
   5   3   4         16.52         45.80         2.06 o                         
   7   3   4        309.24        272.53         8.64 o                         
   9   3   4        644.21        631.48        17.70 o                         
  11   3   4       4464.98       4441.47       135.03 o                         
  13   3   4        433.77        461.33        19.25 o                         
  15   3   4        185.90        201.55        10.49 o                         
  17   3   4         21.11         18.77         4.25 o                         
 -20   4   4          0.00          2.58         4.47 o                         
 -18   4   4         53.99         51.88         4.24 o                         
 -16   4   4         63.23         73.20         4.96 o                         
 -14   4   4         27.62         39.40         2.96 o                         
 -12   4   4       1787.67       1734.64        43.97 o                         
 -10   4   4        138.68        189.87         5.56 o                         
  -8   4   4          2.02          4.38         1.19 o                         
  -6   4   4       2716.06       2781.73        71.20 o                         
  -4   4   4       1489.50       1275.48        30.43 o                         
  -2   4   4         79.99         67.62         2.40 o                         
   0   4   4       1119.36       1164.48        30.21 o                         
   2   4   4       1404.75       1356.23        36.36 o                         
   4   4   4       7244.48       7535.61       203.67 o                         
   6   4   4        982.47        835.81        22.54 o                         
   8   4   4       1342.42       1253.44        33.29 o                         
  10   4   4        967.60        978.79        32.67 o                         
  12   4   4        679.32        645.67        26.82 o                         
  14   4   4          0.03          2.44         2.96 o                         
  16   4   4         52.27         65.13         7.33 o                         
  18   4   4        153.32        141.79        12.68 o                         
 -21   5   4        471.43        439.47        29.32 o                         
 -19   5   4         23.12         27.85         5.92 o                         
 -17   5   4       1076.82       1083.80        42.32 o                         
 -15   5   4         57.50         64.46         4.07 o                         
 -13   5   4        121.36        117.27         5.11 o                         
 -11   5   4        821.82        773.17        20.41 o                         
  -9   5   4        253.42        248.95         6.91 o                         
  -7   5   4       5195.54       5022.05       133.50 o                         
  -5   5   4        928.97        946.62        24.65 o                         
  -3   5   4        316.86        354.76         9.71 o                         
  -1   5   4         31.49         47.95         2.00 o                         
   1   5   4        573.05        517.00        12.88 o                         
   3   5   4          1.94          7.12         1.64 o                         
   5   5   4         68.81         73.28         2.73 o                         
   7   5   4          0.10          1.27         1.61 o                         
   9   5   4       9805.25       9732.87       326.76 o                         
  11   5   4        868.85        862.65        32.00 o                         
  13   5   4         89.98         94.98         7.06 o                         
  15   5   4        122.91        152.12         8.77 o                         
  17   5   4         17.15         33.81         5.61 o                         
 -20   6   4        510.94        461.93        25.33 o                         
 -18   6   4        338.07        290.54        10.87 o                         
 -16   6   4         13.54         15.34         3.50 o                         
 -14   6   4         69.20         72.37         4.66 o                         
 -12   6   4        135.97        139.47         5.72 o                         
 -10   6   4       2259.03       2295.38        59.63 o                         
  -8   6   4       2333.41       2272.76        64.81 o                         
  -6   6   4        477.37        452.72        12.02 o                         
  -4   6   4       2899.50       2664.47        67.33 o                         
  -2   6   4          1.36         13.81         1.39 o                         
   0   6   4        900.15        904.63        24.29 o                         
   2   6   4         13.74         35.92         2.13 o                         
   4   6   4         89.33         75.04         3.12 o                         
   6   6   4       1605.78       1532.40        45.89 o                         
   8   6   4        174.15        180.48         7.98 o                         
  10   6   4       1112.74       1091.77        56.23 o                         
  12   6   4        215.64        222.32        10.65 o                         
  14   6   4        622.95        648.45        27.29 o                         
  16   6   4         93.43        114.33         8.95 o                         
 -19   7   4         98.85         88.99         6.95 o                         
 -17   7   4        367.77        380.61        13.46 o                         
 -15   7   4        207.32        224.96         9.37 o                         
 -13   7   4         46.93         42.73         3.43 o                         
 -11   7   4        355.71        396.56        14.82 o                         
  -9   7   4          2.27          0.30         2.11 o                         
  -7   7   4        516.53        445.71        13.21 o                         
  -5   7   4       1195.82       1087.80        28.67 o                         
  -3   7   4        252.74        254.68         7.05 o                         
  -1   7   4        691.68        632.50        17.40 o                         
   1   7   4        335.84        304.68         8.22 o                         
   3   7   4        972.23        992.09        26.56 o                         
   5   7   4         79.18         65.46         3.85 o                         
   7   7   4         81.00         83.11         4.03 o                         
   9   7   4          3.18          6.88         2.38 o                         
  11   7   4          2.26          6.01         3.10 o                         
  13   7   4         81.98         91.58         6.81 o                         
  15   7   4       1067.66       1118.30        83.25 o                         
 -18   8   4         12.67         12.67         5.08 o                         
 -16   8   4        257.37        270.16        10.36 o                         
 -14   8   4         79.97         81.27         5.17 o                         
 -12   8   4         34.43         37.55         3.78 o                         
 -10   8   4          0.52          5.22         2.69 o                         
  -8   8   4         70.09         63.94         3.82 o                         
  -6   8   4       4519.64       4356.75       122.57 o                         
  -4   8   4        384.19        346.50        15.05 o                         
  -2   8   4       4037.71       3748.16       105.26 o                         
   0   8   4        854.63        793.57        27.60 o                         
   2   8   4        620.35        503.72        21.77 o                         
   4   8   4        955.56       1052.11        37.15 o                         
   6   8   4        187.74        220.55         9.67 o                         
   8   8   4         98.11         75.81         4.73 o                         
  10   8   4        582.64        546.54        19.09 o                         
  12   8   4         11.67         15.47         3.83 o                         
  14   8   4        603.63        612.67        39.00 o                         
 -17   9   4        144.87        152.98        10.95 o                         
 -15   9   4        121.60        104.93         6.76 o                         
 -13   9   4          1.96          2.79         3.11 o                         
 -11   9   4       2405.11       2571.48        93.94 o                         
  -9   9   4        690.80        736.59        27.08 o                         
  -7   9   4        157.33        152.75         6.90 o                         
  -5   9   4       1798.51       1885.68        68.22 o                         
  -3   9   4        151.65        159.74         6.80 o                         
  -1   9   4       1000.44       1006.94        33.05 o                         
   1   9   4         12.09         17.19         3.08 o                         
   3   9   4        371.98        357.49        13.58 o                         
   5   9   4         40.33         49.21         3.93 o                         
   7   9   4          7.28         12.54         2.94 o                         
   9   9   4         41.40         31.51         3.48 o                         
  11   9   4         40.72         38.61         3.93 o                         
  13   9   4        197.24        145.77        19.27 o                         
 -14  10   4          1.56          7.78         4.64 o                         
 -12  10   4          9.73          5.72         3.71 o                         
 -10  10   4        714.68        726.50        26.72 o                         
  -8  10   4       2457.40       2484.46        91.59 o                         
  -6  10   4       3500.18       3671.66       148.39 o                         
  -4  10   4          0.95         -0.75         2.89 o                         
  -2  10   4       2374.04       2509.74        87.72 o                         
   0  10   4       2640.48       2774.97        95.00 o                         
   2  10   4         59.51         72.90         4.64 o                         
   4  10   4          1.51          5.43         2.86 o                         
   6  10   4         38.14         34.97         3.82 o                         
   8  10   4          6.09         13.52         3.74 o                         
  10  10   4        733.24        757.74        31.57 o                         
 -13  11   4        213.03        143.76        11.84 o                         
 -11  11   4          1.26          3.41         4.18 o                         
  -9  11   4       1054.52        967.34        31.35 o                         
  -7  11   4          0.24          1.47         3.32 o                         
  -5  11   4        139.52        156.32        11.21 o                         
  -3  11   4         89.02         99.93         5.98 o                         
  -1  11   4         80.45         98.68         5.35 o                         
   1  11   4        112.76        106.34         5.75 o                         
   3  11   4        128.55        150.02         7.64 o                         
   5  11   4        131.04        177.16         8.74 o                         
   7  11   4         66.00         58.29         5.09 o                         
   9  11   4          2.70          2.98         4.32 o                         
 -10  12   4         73.46        102.50         9.75 o                         
  -8  12   4         17.92          9.26         4.98 o                         
  -6  12   4         84.69         58.87         7.46 o                         
  -4  12   4        175.43        141.10        12.14 o                         
  -2  12   4         19.91         21.54         3.68 o                         
   0  12   4        508.18        534.46        18.97 o                         
   2  12   4         29.06         30.18         4.02 o                         
   4  12   4          1.13         -0.57         4.03 o                         
   6  12   4        361.65        389.82        18.63 o                         
  -5  13   4        337.08        320.16        23.48 o                         
  -3  13   4         34.32         15.51         6.73 o                         
  -1  13   4         28.81         27.55         6.22 o                         
   1  13   4        362.66        389.07        23.75 o                         
 -21   1   5        256.78         12.40        12.69 o                         
 -19   1   5        824.20        884.10        36.53 o                         
 -17   1   5        535.14        554.21        23.07 o                         
 -15   1   5       1067.02        989.23        27.18 o                         
 -13   1   5       2753.24       2820.75        75.63 o                         
 -11   1   5       1007.00       1001.96        24.87 o                         
  -9   1   5       3513.20       3375.53        89.18 o                         
  -7   1   5       3274.83       3120.28        85.93 o                         
  -5   1   5         37.60         33.44         1.36 o                         
  -3   1   5        394.69        395.07        12.82 o                         
  -1   1   5      16953.77      16580.81       517.90 o                         
   1   1   5       2106.70       1935.66        67.08 o                         
   3   1   5       2335.68       2245.29        67.99 o                         
   5   1   5       2548.97       2616.29        76.93 o                         
   7   1   5        709.87        666.20        18.54 o                         
   9   1   5        603.15        600.17        16.95 o                         
  11   1   5       1354.49       1328.14        43.85 o                         
  13   1   5        293.57        266.36        12.09 o                         
  15   1   5        376.17        333.66        26.94 o                         
  17   1   5        215.02        239.93        14.36 o                         
 -20   2   5          1.38          5.44         4.40 o                         
 -18   2   5       3009.71       3184.66       115.19 o                         
 -16   2   5       1232.15       1234.87        48.60 o                         
 -14   2   5         98.65         96.29         3.68 o                         
 -12   2   5         98.46         89.82         3.28 o                         
 -10   2   5       2444.69       2505.43        67.01 o                         
  -8   2   5        194.26        175.12         5.05 o                         
  -6   2   5      12141.65      12745.32       321.27 o                         
  -4   2   5       1275.42       1042.49        27.26 o                         
  -2   2   5      14425.66      14590.88       346.42 o                         
   0   2   5       7486.37       7210.43       203.75 o                         
   2   2   5       3823.67       4033.25       124.27 o                         
   4   2   5        115.94        117.45         4.12 o                         
   6   2   5         68.82         61.42         2.51 o                         
   8   2   5       2511.74       2511.60        64.80 o                         
  10   2   5        357.67        312.08        10.94 o                         
  12   2   5       1132.64       1238.68        43.17 o                         
  14   2   5        488.87        474.96        28.39 o                         
  16   2   5        356.88        323.64        22.17 o                         
  18   2   5         98.72        114.06         9.22 o                         
 -21   3   5         27.46         15.29         6.39 o                         
 -19   3   5        882.13       1011.85        37.31 o                         
 -17   3   5         38.11         48.01         4.00 o                         
 -15   3   5         32.76         28.37         2.73 o                         
 -13   3   5          0.64          2.42         1.64 o                         
 -11   3   5       3430.68       3345.63        85.67 o                         
  -9   3   5       1416.13       1444.08        36.81 o                         
  -7   3   5       1587.19       1541.54        39.40 o                         
  -5   3   5         14.73         37.30         1.57 o                         
  -3   3   5       4522.86       4113.53       106.95 o                         
  -1   3   5         90.33        123.89         3.67 o                         
   1   3   5        357.89        343.68         9.83 o                         
   3   3   5         12.65         16.67         1.53 o                         
   5   3   5       2168.11       2114.27        63.32 o                         
   7   3   5        408.79        335.60        10.03 o                         
   9   3   5       2369.67       2199.95        59.75 o                         
  11   3   5          1.26          8.52         2.74 o                         
  13   3   5       3115.88       3312.23       130.30 o                         
  15   3   5        103.34        127.79        14.28 o                         
  17   3   5         11.66         21.43         5.16 o                         
 -20   4   5        274.20        237.87        13.41 o                         
 -18   4   5         35.67         23.59         3.86 o                         
 -16   4   5        333.84        382.59        16.06 o                         
 -14   4   5         69.49         88.06         4.27 o                         
 -12   4   5        123.77        146.63         4.37 o                         
 -10   4   5        274.78        275.11         7.31 o                         
  -8   4   5      13234.28      14068.16       339.08 o                         
  -6   4   5         14.21         32.19         1.62 o                         
  -4   4   5        186.52        170.41         5.02 o                         
  -2   4   5       1516.83       1431.70        37.05 o                         
   0   4   5       1651.11       1595.53        44.64 o                         
   2   4   5       1626.06       1724.45        46.38 o                         
   4   4   5       3992.98       4042.94       104.70 o                         
   6   4   5       1823.29       1723.11        45.78 o                         
   8   4   5       3141.42       2993.46        81.20 o                         
  10   4   5       1499.25       1552.41        55.26 o                         
  12   4   5        914.58        982.97        63.36 o                         
  14   4   5        122.19        132.41        13.69 o                         
  16   4   5        418.04        408.41        25.24 o                         
 -21   5   5        207.06        194.46        14.06 o                         
 -19   5   5          1.86          1.74         3.68 o                         
 -17   5   5         82.43         93.36         5.67 o                         
 -15   5   5       1123.16       1170.82        40.74 o                         
 -13   5   5        179.83        201.24         7.48 o                         
 -11   5   5         14.00         17.83         1.83 o                         
  -9   5   5        387.58        452.66        11.30 o                         
  -7   5   5         28.72         23.68         1.84 o                         
  -5   5   5        548.92        563.12        14.34 o                         
  -3   5   5          2.33          4.27         1.31 o                         
  -1   5   5        497.97        517.67        13.97 o                         
   1   5   5        430.88        598.80        16.04 o                         
   3   5   5         14.78         17.45         1.63 o                         
   5   5   5        107.47        121.52         4.11 o                         
   7   5   5        262.95        256.21         8.39 o                         
   9   5   5         38.23         37.30         3.22 o                         
  11   5   5         55.35         58.15         5.78 o                         
  13   5   5        878.20       1020.03        41.98 o                         
  15   5   5         22.93         14.89         3.85 o                         
  17   5   5        116.80         98.19         8.56 o                         
 -20   6   5          4.75          9.19         5.53 o                         
 -18   6   5          0.70          1.12         3.15 o                         
 -16   6   5        369.35        342.84        13.65 o                         
 -14   6   5         57.53         68.51         4.50 o                         
 -12   6   5        335.37        346.06        11.58 o                         
 -10   6   5        367.35        365.21        10.53 o                         
  -8   6   5         32.17         28.35         1.95 o                         
  -6   6   5        123.59        130.98         4.22 o                         
  -4   6   5        574.12        555.61        14.54 o                         
  -2   6   5        134.64         88.00         3.05 o                         
   0   6   5       3885.99       3629.79        90.90 o                         
   2   6   5         92.24         74.04         2.72 o                         
   4   6   5         51.14         50.10         2.41 o                         
   6   6   5       1150.28        997.34        34.01 o                         
   8   6   5        113.11        107.07         5.79 o                         
  10   6   5          0.96          1.37         2.56 o                         
  12   6   5        422.96        439.89        19.63 o                         
  14   6   5        535.51        590.28        26.89 o                         
  16   6   5         61.80         58.92         6.08 o                         
 -19   7   5         15.38         13.62         4.20 o                         
 -17   7   5        439.00        415.51        14.02 o                         
 -15   7   5        460.05        468.28        17.54 o                         
 -13   7   5        125.58        127.92         6.44 o                         
 -11   7   5       1369.28       1439.09        51.45 o                         
  -9   7   5         13.13         10.19         2.27 o                         
  -7   7   5       1011.90        914.10        25.32 o                         
  -5   7   5        135.16        144.00         4.56 o                         
  -3   7   5        595.61        515.09        14.18 o                         
  -1   7   5         70.76         94.64         3.41 o                         
   1   7   5        317.69        323.14         9.16 o                         
   3   7   5        372.98        359.18        12.86 o                         
   5   7   5         11.49         13.49         2.39 o                         
   7   7   5       1285.23       1182.28        49.68 o                         
   9   7   5        376.33        385.03        15.04 o                         
  11   7   5          5.42          4.24         3.44 o                         
  13   7   5        180.31        185.84        18.03 o                         
  15   7   5        190.44        163.89        11.77 o                         
 -18   8   5        864.61        871.62        34.20 o                         
 -16   8   5         80.28         56.73        10.40 o                         
 -14   8   5        128.85        114.17         6.43 o                         
 -12   8   5         28.18         39.10         3.89 o                         
 -10   8   5       1316.56       1339.90        51.11 o                         
  -8   8   5       1856.37       1893.79        66.63 o                         
  -6   8   5       2710.53       2730.23        86.31 o                         
  -4   8   5       2742.33       2571.87        83.17 o                         
  -2   8   5         69.19         56.49         3.14 o                         
   0   8   5        197.83        221.12         8.25 o                         
   2   8   5        534.72        465.45        15.64 o                         
   4   8   5       1369.92       1250.97        41.09 o                         
   6   8   5        320.17        382.63        13.35 o                         
   8   8   5         75.48         67.45         4.68 o                         
  10   8   5        170.39        198.38        11.37 o                         
  12   8   5         36.32         47.66         5.02 o                         
  14   8   5        383.53        396.84        22.88 o                         
 -17   9   5         11.44         15.04         6.11 o                         
 -15   9   5        307.45        307.58        11.83 o                         
 -13   9   5         35.26         49.54         5.24 o                         
 -11   9   5       2125.11       2165.47        83.05 o                         
  -9   9   5       1997.35       2224.28        79.06 o                         
  -7   9   5        657.70        687.91        25.60 o                         
  -5   9   5         75.08         82.77         4.49 o                         
  -3   9   5       1623.89       1701.88        63.06 o                         
  -1   9   5        525.25        541.13        19.34 o                         
   1   9   5        119.38        133.68         6.54 o                         
   3   9   5          8.75          1.26         2.94 o                         
   5   9   5        812.24        877.40        31.40 o                         
   7   9   5        242.63        265.63        13.24 o                         
   9   9   5         65.67         70.46         5.26 o                         
  11   9   5        282.56        260.41        12.28 o                         
 -14  10   5        499.45        467.86        26.52 o                         
 -12  10   5         64.78         56.98         6.40 o                         
 -10  10   5          8.85         11.31         2.95 o                         
  -8  10   5         42.88         34.02         3.62 o                         
  -6  10   5        460.38        507.03        19.44 o                         
  -4  10   5       4071.50       4404.58       165.24 o                         
  -2  10   5         45.80         42.99         4.00 o                         
   0  10   5        225.02        263.84        10.39 o                         
   2  10   5       1309.16       1347.06        44.61 o                         
   4  10   5          2.36          8.69         3.45 o                         
   6  10   5        121.29        122.28         9.19 o                         
   8  10   5         70.62         86.60         5.87 o                         
  10  10   5        482.57        491.72        22.92 o                         
 -13  11   5        245.40        272.38        17.28 o                         
 -11  11   5        771.75        743.28        24.73 o                         
  -9  11   5       1103.87       1089.82        36.12 o                         
  -7  11   5         62.92         51.57         4.89 o                         
  -5  11   5          0.55          1.68         3.57 o                         
  -3  11   5         55.29         52.15         4.46 o                         
  -1  11   5         61.19         84.59         7.38 o                         
   1  11   5        339.07        334.27        12.90 o                         
   3  11   5        131.38        137.61         7.36 o                         
   5  11   5          5.45         12.52         3.37 o                         
   7  11   5         70.85         67.85         5.41 o                         
   9  11   5          3.12          1.41         5.53 o                         
 -10  12   5        483.07        420.40        37.48 o                         
  -8  12   5         18.06         10.98         3.93 o                         
  -6  12   5         52.34         53.73         9.09 o                         
  -4  12   5         12.55         14.35         4.04 o                         
  -2  12   5        428.95        441.10        15.11 o                         
   0  12   5         82.77         53.81        11.87 o                         
   2  12   5         12.53         14.21         4.94 o                         
   4  12   5         36.33         23.99         6.03 o                         
   6  12   5        136.13        102.94        10.01 o                         
  -5  13   5         15.87         15.96        12.68 o                         
  -3  13   5         78.56         82.91         8.76 o                         
  -1  13   5         37.62         15.90         8.54 o                         
 -22   0   6         76.22         27.33        15.64 o                         
 -20   0   6        215.30        250.51        18.90 o                         
 -18   0   6       1067.56       1221.62        78.26 o                         
 -16   0   6         40.74         46.14         4.14 o                         
 -14   0   6       1825.02       1726.68        58.69 o                         
 -12   0   6       1181.56        998.54        36.90 o                         
 -10   0   6       2886.10       2933.31       105.48 o                         
  -8   0   6      10500.00      11048.89       365.73 o                         
  -6   0   6      20376.59      20671.42      1271.09 o                         
  -4   0   6      97313.92     100733.58     18096.61 o                         
  -2   0   6       8388.19       8286.55       447.53 o                         
   0   0   6       1075.95        890.15        43.88 o                         
   2   0   6       9121.47       9878.73       392.96 o                         
   4   0   6       1179.84       1193.00        45.97 o                         
   6   0   6       1378.63       1346.45        66.42 o                         
   8   0   6       2076.45       1911.21        69.51 o                         
  10   0   6         16.07         12.36         3.51 o                         
  12   0   6       3028.53       3113.18       302.15 o                         
  14   0   6        338.98        340.94        55.66 o                         
  16   0   6        375.45        413.32        32.99 o                         
 -23   1   6        178.73         -5.95        23.18 o                         
 -21   1   6       1548.85       1506.49        40.18 o                         
 -19   1   6        100.31        120.32         7.25 o                         
 -17   1   6         85.18        111.88         6.27 o                         
 -15   1   6        314.75        280.12         9.07 o                         
 -13   1   6         54.57         71.78         2.88 o                         
 -11   1   6       3988.44       4046.43       108.02 o                         
  -9   1   6       3373.54       3199.54        85.05 o                         
  -7   1   6        808.17        770.54        20.92 o                         
  -5   1   6       2900.42       2664.99        76.27 o                         
  -3   1   6      19269.80      20146.84       780.38 o                         
  -1   1   6       1849.55       1847.26        53.85 o                         
   1   1   6        609.35        522.61        17.68 o                         
   3   1   6      22678.28      26648.59       824.53 o                         
   5   1   6       1639.74       1544.48        46.61 o                         
   7   1   6        370.89        315.04         9.85 o                         
   9   1   6        683.14        654.55        18.39 o                         
  11   1   6       2472.34       2299.14        81.15 o                         
  13   1   6        187.77        162.20         8.67 o                         
  15   1   6        117.54        112.04         7.45 o                         
  17   1   6         28.51         39.12         5.54 o                         
 -22   2   6         44.65         28.46        12.03 o                         
 -20   2   6        213.05        216.20         9.46 o                         
 -18   2   6         11.03          9.48         4.07 o                         
 -16   2   6         16.42         21.77         3.17 o                         
 -14   2   6        491.37        433.97        11.98 o                         
 -12   2   6        865.09        895.26        25.62 o                         
 -10   2   6        807.80        904.17        25.55 o                         
  -8   2   6       2325.62       2557.26        65.69 o                         
  -6   2   6       4653.46       4730.26       120.28 o                         
  -4   2   6        171.55        158.38         4.89 o                         
  -2   2   6        154.06        139.62         4.42 o                         
   0   2   6          0.07          2.11         0.93 o                         
   2   2   6       3329.80       3380.71       101.78 o                         
   4   2   6       2559.26       2628.98        84.86 o                         
   6   2   6       2529.60       2559.22        81.59 o                         
   8   2   6         67.72         78.85         3.44 o                         
  10   2   6         76.19         85.41         4.82 o                         
  12   2   6        145.83        132.84        16.04 o                         
  14   2   6        111.15         63.12         5.14 o                         
  16   2   6        244.01        262.63        14.63 o                         
 -21   3   6        256.17        238.61        10.44 o                         
 -19   3   6       1292.32       1343.66        51.87 o                         
 -17   3   6        198.50        207.78         9.05 o                         
 -15   3   6       1908.64       1860.02        81.56 o                         
 -13   3   6         53.28         51.21         2.63 o                         
 -11   3   6        266.73        229.29         6.41 o                         
  -9   3   6       1192.23       1256.18        31.20 o                         
  -7   3   6         73.63         66.33         2.51 o                         
  -5   3   6       2690.61       2839.73        77.02 o                         
  -3   3   6         82.54         82.27         2.94 o                         
  -1   3   6          5.39          1.91         1.01 o                         
   1   3   6       2323.51       2351.17        72.18 o                         
   3   3   6      15683.57      17654.03       514.98 o                         
   5   3   6       3245.77       3286.36        99.41 o                         
   7   3   6         83.42         92.39         3.79 o                         
   9   3   6        655.74        671.41        25.30 o                         
  11   3   6        139.01        151.89         8.19 o                         
  13   3   6        969.73       1092.47        45.03 o                         
  15   3   6        264.38        274.38        14.14 o                         
  17   3   6         18.46         14.15         3.92 o                         
 -22   4   6         21.20         15.30        11.10 o                         
 -20   4   6        490.60        411.09        22.73 o                         
 -18   4   6         37.49         47.01         5.08 o                         
 -16   4   6       1743.89       1778.09        73.20 o                         
 -14   4   6         68.93         89.68         4.49 o                         
 -12   4   6       2832.67       2751.63        67.17 o                         
 -10   4   6         54.06         97.87         3.33 o                         
  -8   4   6        862.14        941.69        23.16 o                         
  -6   4   6        995.76        955.76        25.79 o                         
  -4   4   6         19.57         48.53         1.83 o                         
  -2   4   6        762.04        781.58        21.43 o                         
   0   4   6       5994.26       6322.06       166.54 o                         
   2   4   6          2.65          1.99         1.27 o                         
   4   4   6       4638.89       4853.05       149.05 o                         
   6   4   6       3095.48       3229.87       100.17 o                         
   8   4   6       2096.58       2063.37        68.00 o                         
  10   4   6       1165.46       1290.13        51.77 o                         
  12   4   6       2614.35       2967.46       119.97 o                         
  14   4   6          1.38          0.52         3.26 o                         
  16   4   6        238.77        249.91        21.53 o                         
 -21   5   6        156.46        140.88        11.43 o                         
 -19   5   6        432.82        475.87        16.99 o                         
 -17   5   6        825.11        879.14        32.55 o                         
 -15   5   6          1.74          5.98         3.27 o                         
 -13   5   6       1150.26       1209.20        36.92 o                         
 -11   5   6        747.85        728.29        17.96 o                         
  -9   5   6       2555.61       2462.80        64.25 o                         
  -7   5   6         41.56         75.18         2.93 o                         
  -5   5   6       1812.29       1775.90        47.49 o                         
  -3   5   6       6906.03       6874.80       176.26 o                         
  -1   5   6        230.55        218.70         6.53 o                         
   1   5   6       1108.57       1087.40        29.03 o                         
   3   5   6         25.26         38.96         2.37 o                         
   5   5   6        824.61        803.35        23.67 o                         
   7   5   6        665.64        599.92        26.22 o                         
   9   5   6          0.10          3.83         2.94 o                         
  11   5   6         65.22         80.22         5.53 o                         
  13   5   6       1118.25       1198.97        48.86 o                         
  15   5   6          7.10          8.30         4.54 o                         
 -20   6   6          1.47          2.40         5.26 o                         
 -18   6   6         30.17         34.85         4.65 o                         
 -16   6   6         26.66         42.24         4.21 o                         
 -14   6   6        322.63        361.08        14.02 o                         
 -12   6   6        765.05        826.14        26.56 o                         
 -10   6   6         85.24         70.03         3.03 o                         
  -8   6   6          1.10          1.37         1.62 o                         
  -6   6   6       1679.65       1565.55        40.00 o                         
  -4   6   6        441.64        455.23        12.35 o                         
  -2   6   6         40.54         50.50         2.17 o                         
   0   6   6       1742.95       1693.57        45.64 o                         
   2   6   6         25.80         37.73         2.27 o                         
   4   6   6        515.19        498.98        17.35 o                         
   6   6   6        450.98        429.41        17.55 o                         
   8   6   6          5.47         16.12         3.18 o                         
  10   6   6        431.83        497.28        22.35 o                         
  12   6   6        102.10        133.17         7.53 o                         
  14   6   6         56.10         52.80         7.04 o                         
 -19   7   6         13.29         14.71         5.39 o                         
 -17   7   6         40.43         23.67         3.93 o                         
 -15   7   6        968.03       1016.93        35.65 o                         
 -13   7   6        879.88        950.23        32.93 o                         
 -11   7   6       1713.69       1794.68        59.73 o                         
  -9   7   6          1.77          1.30         2.06 o                         
  -7   7   6       1236.17       1068.68        40.06 o                         
  -5   7   6       1902.12       1890.69        50.77 o                         
  -3   7   6        404.98        397.21        10.84 o                         
  -1   7   6        311.13        260.18         7.73 o                         
   1   7   6        460.89        471.78        16.32 o                         
   3   7   6         25.28         15.13         2.29 o                         
   5   7   6       1722.29       1557.42        57.34 o                         
   7   7   6         62.88         78.02         7.84 o                         
   9   7   6       1867.99       2100.34        85.20 o                         
  11   7   6          0.00          5.21         3.60 o                         
  13   7   6        140.95        117.41        14.97 o                         
 -18   8   6        504.14        489.87        23.85 o                         
 -16   8   6        160.38        164.92         7.62 o                         
 -14   8   6         36.84         41.67         4.22 o                         
 -12   8   6         75.50         76.91         4.62 o                         
 -10   8   6        301.26        300.61        12.81 o                         
  -8   8   6        495.08        517.33        19.27 o                         
  -6   8   6        940.68        994.64        35.91 o                         
  -4   8   6       1431.22       1364.10        45.93 o                         
  -2   8   6        324.56        340.44        11.29 o                         
   0   8   6          1.16          8.86         2.76 o                         
   2   8   6          5.14          8.70         2.88 o                         
   4   8   6        162.79        171.75         8.31 o                         
   6   8   6       1464.39       1495.39        57.76 o                         
   8   8   6         39.59         51.54         5.93 o                         
  10   8   6         45.06         77.44         5.83 o                         
  12   8   6          1.50          1.41         3.41 o                         
 -17   9   6          0.90         -1.74         7.15 o                         
 -15   9   6         87.99         58.93         6.94 o                         
 -13   9   6         91.77        103.45         5.85 o                         
 -11   9   6       1462.78       1561.19        60.37 o                         
  -9   9   6        902.21        965.64        36.24 o                         
  -7   9   6       2789.34       2993.58       113.24 o                         
  -5   9   6        139.48        165.62         7.79 o                         
  -3   9   6        262.70        284.81        12.03 o                         
  -1   9   6          0.15          1.99         2.97 o                         
   1   9   6          1.63          8.21         3.10 o                         
   3   9   6         54.91         50.30         4.12 o                         
   5   9   6        124.74        155.16         7.59 o                         
   7   9   6          3.36          1.50         3.32 o                         
   9   9   6        616.98        726.08        26.02 o                         
  11   9   6          1.23          4.01         4.43 o                         
 -14  10   6          1.07         -1.24         4.49 o                         
 -12  10   6          7.56          6.46         3.87 o                         
 -10  10   6         10.12         11.62         3.63 o                         
  -8  10   6         58.36         63.71         4.80 o                         
  -6  10   6        131.86        159.49         7.81 o                         
  -4  10   6       1938.46       2060.95        72.78 o                         
  -2  10   6         36.55         41.46         4.32 o                         
   0  10   6        162.05        194.53         8.95 o                         
   2  10   6         90.83         74.38         4.99 o                         
   4  10   6         86.34         90.89         5.76 o                         
   6  10   6        494.78        460.35        20.97 o                         
   8  10   6          1.38          0.63         3.46 o                         
  10  10   6          0.01          5.02         5.16 o                         
 -13  11   6        258.40        282.03        16.77 o                         
 -11  11   6        239.15        230.00        10.21 o                         
  -9  11   6        276.84        266.70        10.63 o                         
  -7  11   6        306.11        275.79        11.59 o                         
  -5  11   6        298.52        312.96        13.73 o                         
  -3  11   6        120.57        117.05         9.73 o                         
  -1  11   6          1.34          1.57         3.43 o                         
   1  11   6        226.33        176.60         8.00 o                         
   3  11   6         51.54         59.03         4.89 o                         
   5  11   6        508.11        484.18        20.38 o                         
   7  11   6          0.36          0.62         3.05 o                         
 -10  12   6        348.03        331.27        74.00 o                         
  -8  12   6         17.31         20.77         6.69 o                         
  -6  12   6         53.66         32.95         6.61 o                         
  -4  12   6        140.44        112.56        13.35 o                         
  -2  12   6        382.97        343.50        14.34 o                         
   0  12   6        688.76        627.67        25.94 o                         
   2  12   6        159.48        225.75        21.28 o                         
   4  12   6          0.39         -1.31         6.75 o                         
 -23   1   7         36.99         -4.79        13.97 o                         
 -21   1   7         35.94         20.02         8.29 o                         
 -19   1   7        989.06       1065.28        42.58 o                         
 -17   1   7       7161.36       7952.40       289.76 o                         
 -15   1   7        991.01        915.23        25.12 o                         
 -13   1   7        373.22        322.48         9.52 o                         
 -11   1   7          7.66          2.65         1.20 o                         
  -9   1   7        146.67        149.03         4.78 o                         
  -7   1   7        249.45        267.09         8.79 o                         
  -5   1   7       2222.40       2128.58        65.23 o                         
  -3   1   7        700.12        654.27        18.39 o                         
  -1   1   7       4098.59       4071.10       131.23 o                         
   1   1   7       3889.11       4161.02       135.04 o                         
   3   1   7        902.18       1012.44        32.70 o                         
   5   1   7        369.92        475.49        15.11 o                         
   7   1   7       1628.73       1704.48        52.67 o                         
   9   1   7          9.11         16.13         3.01 o                         
  11   1   7       2681.84       2654.40       102.72 o                         
  13   1   7        322.28        359.06        21.99 o                         
  15   1   7         24.60         30.00         4.27 o                         
  17   1   7        431.42        442.26        26.87 o                         
 -22   2   7        147.53         79.29        25.08 o                         
 -20   2   7        125.45        163.68         9.16 o                         
 -18   2   7          0.07         -1.56         3.73 o                         
 -16   2   7        383.67        370.59        13.37 o                         
 -14   2   7        333.25        330.18         9.56 o                         
 -12   2   7         26.22         17.86         1.67 o                         
 -10   2   7        680.07        622.42        16.71 o                         
  -8   2   7       6539.02       6629.37       173.65 o                         
  -6   2   7          8.69          5.87         2.51 o                         
  -4   2   7        780.93        772.82        21.50 o                         
  -2   2   7       3093.19       2923.57        83.09 o                         
   0   2   7       1520.81       1622.86        55.15 o                         
   2   2   7        377.97        381.06        12.58 o                         
   4   2   7        304.40        326.96        10.66 o                         
   6   2   7        526.01        504.00        15.90 o                         
   8   2   7        492.99        509.70        15.50 o                         
  10   2   7       5335.59       5740.97       209.69 o                         
  12   2   7        171.85        188.81        10.19 o                         
  14   2   7         79.41         57.67         6.29 o                         
  16   2   7        870.67       1075.44        65.99 o                         
 -21   3   7          1.24          6.11         4.47 o                         
 -19   3   7        157.34        185.89         8.85 o                         
 -17   3   7        141.53        179.86         7.71 o                         
 -15   3   7       1937.47       1806.21        60.92 o                         
 -13   3   7        891.71        867.37        21.42 o                         
 -11   3   7        761.95        673.48        18.27 o                         
  -9   3   7       2067.66       2002.53        49.33 o                         
  -7   3   7       3997.91       3988.55       100.55 o                         
  -5   3   7       1667.40       1585.60        43.90 o                         
  -3   3   7        758.12        676.69        18.99 o                         
  -1   3   7       3311.71       3160.10        93.62 o                         
   1   3   7        972.06        950.97        30.89 o                         
   3   3   7          7.75          0.59         1.42 o                         
   5   3   7          0.56          1.52         1.60 o                         
   7   3   7       6063.99       6061.35       181.73 o                         
   9   3   7        133.76        162.93         7.80 o                         
  11   3   7          6.97         11.95         3.40 o                         
  13   3   7        115.21        148.14         9.76 o                         
  15   3   7       1300.43       1333.28        66.04 o                         
 -22   4   7         24.72          6.17         9.58 o                         
 -20   4   7         10.96          4.40         3.95 o                         
 -18   4   7        308.93        284.92        11.98 o                         
 -16   4   7       5551.65       5732.62       194.16 o                         
 -14   4   7        113.98         97.68         4.06 o                         
 -12   4   7        749.15        789.21        20.38 o                         
 -10   4   7       3180.90       3154.46        75.28 o                         
  -8   4   7        887.84        882.64        23.53 o                         
  -6   4   7        655.59        709.66        18.68 o                         
  -4   4   7       1107.95       1130.21        29.73 o                         
  -2   4   7        156.47        183.29         5.61 o                         
   0   4   7       1777.91       1686.26        48.70 o                         
   2   4   7        104.97        103.40         3.91 o                         
   4   4   7        309.12        320.83        10.53 o                         
   6   4   7        278.31        239.80         8.06 o                         
   8   4   7       3128.33       3325.94       126.06 o                         
  10   4   7          2.02          5.24         3.08 o                         
  12   4   7        941.11       1025.29        43.33 o                         
  14   4   7         41.10         31.43         3.97 o                         
  16   4   7         14.74          7.36         4.60 o                         
 -21   5   7         23.59         11.18         6.45 o                         
 -19   5   7       1065.41       1143.86        32.04 o                         
 -17   5   7       2531.15       2690.76        97.33 o                         
 -15   5   7        340.24        339.94        13.65 o                         
 -13   5   7          4.61          6.29         2.26 o                         
 -11   5   7        175.49        183.09         6.20 o                         
  -9   5   7       1366.42       1438.41        36.66 o                         
  -7   5   7       3721.15       3886.94       111.06 o                         
  -5   5   7        205.40        215.10         6.31 o                         
  -3   5   7       3287.09       3319.98        95.09 o                         
  -1   5   7       2179.27       2221.71        60.53 o                         
   1   5   7       1980.51       2146.15        59.15 o                         
   3   5   7        125.47        117.77         4.74 o                         
   5   5   7       1581.73       1508.26        45.85 o                         
   7   5   7       5696.12       6223.08       260.86 o                         
   9   5   7         27.51         32.47         3.91 o                         
  11   5   7         38.36         36.64         4.31 o                         
  13   5   7        420.69        484.37        23.33 o                         
  15   5   7        438.23        470.45        26.72 o                         
 -20   6   7        659.35        663.94        37.70 o                         
 -18   6   7        586.79        551.87        15.83 o                         
 -16   6   7         43.64         57.07         4.68 o                         
 -14   6   7       3562.70       3654.02       120.02 o                         
 -12   6   7         10.52         10.72         2.56 o                         
 -10   6   7        440.40        419.30        14.10 o                         
  -8   6   7        659.08        620.60        16.92 o                         
  -6   6   7          3.32          8.00         1.56 o                         
  -4   6   7        176.92        217.48         6.73 o                         
  -2   6   7       2940.95       2947.94        76.99 o                         
   0   6   7       1233.09       1268.23        35.27 o                         
   2   6   7         25.23         34.96         2.10 o                         
   4   6   7        233.53        206.41        10.97 o                         
   6   6   7       1276.88       1395.47        65.23 o                         
   8   6   7       1210.99       1386.99        58.74 o                         
  10   6   7        722.76        760.09        33.72 o                         
  12   6   7         19.55         19.87         3.65 o                         
  14   6   7        656.84        760.07        39.57 o                         
 -19   7   7        160.49        152.76        10.28 o                         
 -17   7   7         70.51         71.62         6.41 o                         
 -15   7   7       1961.08       2031.97        71.53 o                         
 -13   7   7         74.90         85.10         5.18 o                         
 -11   7   7        769.46        756.13        27.64 o                         
  -9   7   7       1058.38       1031.67        32.47 o                         
  -7   7   7         18.01         19.27         1.97 o                         
  -5   7   7       2728.14       2641.05        73.70 o                         
  -3   7   7        760.23        770.24        20.23 o                         
  -1   7   7        266.18        260.80         7.38 o                         
   1   7   7         19.69         22.73         2.11 o                         
   3   7   7         26.61         29.71         3.20 o                         
   5   7   7        491.60        508.34        20.00 o                         
   7   7   7          6.37         14.57         2.96 o                         
   9   7   7        428.27        447.20        17.64 o                         
  11   7   7        156.42        156.70        15.40 o                         
  13   7   7         54.27         71.82         7.92 o                         
 -18   8   7          6.91          6.18         5.50 o                         
 -16   8   7          0.01          0.50         3.89 o                         
 -14   8   7         35.87         34.79         4.18 o                         
 -12   8   7        563.89        576.75        21.24 o                         
 -10   8   7        682.42        770.54        30.28 o                         
  -8   8   7       1290.82       1315.19        50.67 o                         
  -6   8   7          2.49          3.85         2.54 o                         
  -4   8   7       5416.20       5411.35       204.29 o                         
  -2   8   7        876.62        878.53        35.98 o                         
   0   8   7        405.17        379.46        15.04 o                         
   2   8   7         29.52         25.82         3.00 o                         
   4   8   7         68.00         88.50         4.77 o                         
   6   8   7        980.26        939.80        34.94 o                         
   8   8   7        265.52        334.20        14.70 o                         
  10   8   7        588.94        640.73        23.27 o                         
  12   8   7        133.49        135.82         9.72 o                         
 -17   9   7         39.08         22.38         6.70 o                         
 -15   9   7         26.44         18.56         4.39 o                         
 -13   9   7        177.64        192.46         8.63 o                         
 -11   9   7        284.85        319.05        12.12 o                         
  -9   9   7        132.57        140.87         9.82 o                         
  -7   9   7       1789.54       1925.25        75.10 o                         
  -5   9   7        610.93        657.25        22.58 o                         
  -3   9   7        457.90        454.65        18.23 o                         
  -1   9   7       2134.27       2269.45        72.23 o                         
   1   9   7          1.59          5.57         2.81 o                         
   3   9   7       1380.19       1288.97        46.74 o                         
   5   9   7         43.41         55.54         4.78 o                         
   7   9   7          3.55          9.57         3.34 o                         
   9   9   7          5.97         11.94         3.89 o                         
  11   9   7        312.04        349.79        25.99 o                         
 -14  10   7        161.97        174.60        11.99 o                         
 -12  10   7        194.68        149.16         7.11 o                         
 -10  10   7        603.38        606.53        21.22 o                         
  -8  10   7        238.26        255.04        11.30 o                         
  -6  10   7        706.03        756.79        29.90 o                         
  -4  10   7         28.17         35.71         4.05 o                         
  -2  10   7         56.58         52.32         4.45 o                         
   0  10   7        193.17        222.70        10.29 o                         
   2  10   7        122.57        123.54         6.97 o                         
   4  10   7       1104.10       1050.58        70.99 o                         
   6  10   7        310.86        305.30        13.90 o                         
   8  10   7          5.93          1.77         3.87 o                         
 -13  11   7        222.68        194.24        14.00 o                         
 -11  11   7         42.64         39.43         5.29 o                         
  -9  11   7         47.95         38.15         4.58 o                         
  -7  11   7          0.00          1.15         3.49 o                         
  -5  11   7       1230.96       1229.08        42.49 o                         
  -3  11   7         54.25         50.11         8.94 o                         
  -1  11   7         62.31         84.32        10.89 o                         
   1  11   7         52.76         28.10         3.97 o                         
   3  11   7        536.16        511.04        22.36 o                         
   5  11   7        283.15        314.74        14.60 o                         
   7  11   7         65.79         38.69        11.19 o                         
  -8  12   7        197.97        219.72        13.08 o                         
  -6  12   7          0.06          1.33         5.96 o                         
  -4  12   7        644.86        668.32        37.87 o                         
  -2  12   7        321.50        310.19        15.57 o                         
   0  12   7        194.02        208.28        11.42 o                         
   2  12   7          0.36         -0.70         5.92 o                         
 -22   0   8         31.89          8.16         6.92 o                         
 -20   0   8        175.45        136.24        29.27 o                         
 -18   0   8       1424.36       1501.85        79.86 o                         
 -16   0   8        636.39        560.30        23.91 o                         
 -14   0   8       4457.82       4770.23       181.23 o                         
 -12   0   8       5014.08       5052.97       188.78 o                         
 -10   0   8         90.18        113.73         4.94 o                         
  -8   0   8      16794.62      18981.97       726.41 o                         
  -6   0   8       8835.62       9389.67       560.17 o                         
  -4   0   8        376.42        362.92        17.70 o                         
  -2   0   8       3156.13       3146.76       133.65 o                         
   0   0   8        833.98        912.18        42.25 o                         
   2   0   8        139.18        136.31         7.89 o                         
   4   0   8       2132.59       2023.71        93.01 o                         
   6   0   8        983.33        947.11        50.37 o                         
   8   0   8        538.07        581.02        44.62 o                         
  10   0   8       3684.84       3886.71       290.12 o                         
  12   0   8         34.25         43.99         6.14 o                         
  14   0   8         28.36         32.28         5.49 o                         
  16   0   8        792.39        754.32        50.22 o                         
 -23   1   8          4.51          9.23        13.26 o                         
 -21   1   8         43.06         27.63        10.80 o                         
 -19   1   8         58.71         88.98         6.05 o                         
 -17   1   8        252.61        273.25        12.37 o                         
 -15   1   8       1234.09       1281.31        40.70 o                         
 -13   1   8        234.19        245.52         7.02 o                         
 -11   1   8          7.22          2.72         1.21 o                         
  -9   1   8       1137.61       1115.46        32.22 o                         
  -7   1   8       2916.56       2765.18        81.98 o                         
  -5   1   8      14101.61      14695.96       424.72 o                         
  -3   1   8        294.33        290.83         8.34 o                         
  -1   1   8        278.94        288.91         8.99 o                         
   1   1   8          1.98          1.78         1.17 o                         
   3   1   8        100.17        100.64         5.83 o                         
   5   1   8         73.09         51.04         2.60 o                         
   7   1   8        260.43        285.98         9.92 o                         
   9   1   8       1230.97       1230.68        50.66 o                         
  11   1   8        363.41        397.89        30.28 o                         
  13   1   8         85.39        100.47        12.36 o                         
  15   1   8         17.09         17.76         4.20 o                         
 -22   2   8        159.79        135.63         9.75 o                         
 -20   2   8         26.35         13.77         4.30 o                         
 -18   2   8        261.28        306.45        13.91 o                         
 -16   2   8         95.47         85.36         5.74 o                         
 -14   2   8        111.83        111.77         3.94 o                         
 -12   2   8         10.46         16.72         1.71 o                         
 -10   2   8        321.12        409.99        11.05 o                         
  -8   2   8       1113.66       1336.31        38.06 o                         
  -6   2   8        496.17        555.41        17.30 o                         
  -4   2   8        414.55        438.18        14.76 o                         
  -2   2   8       1381.50       1386.19        40.56 o                         
   0   2   8        223.17        236.97         8.39 o                         
   2   2   8         11.43         12.18         1.45 o                         
   4   2   8       2471.78       2746.06        92.21 o                         
   6   2   8        148.66        158.20         5.78 o                         
   8   2   8       4066.07       4264.05       156.60 o                         
  10   2   8        279.11        294.65        13.56 o                         
  12   2   8        128.71        147.20         9.49 o                         
  14   2   8         64.12         62.00         5.22 o                         
  16   2   8         54.92         70.00         6.99 o                         
 -23   3   8         32.32         24.18        16.07 o                         
 -21   3   8        784.43        748.48        38.91 o                         
 -19   3   8       1470.60       1645.29        66.88 o                         
 -17   3   8        562.59        635.29        23.77 o                         
 -15   3   8        843.40        819.55        26.93 o                         
 -13   3   8         53.70         39.71         2.35 o                         
 -11   3   8       1064.92       1041.72        24.15 o                         
  -9   3   8       2204.39       2387.61        63.95 o                         
  -7   3   8       1038.80       1028.81        28.07 o                         
  -5   3   8        227.87        287.57         8.23 o                         
  -3   3   8        586.64        555.01        18.51 o                         
  -1   3   8       1280.03       1344.99        40.27 o                         
   1   3   8       1951.08       2167.77        70.18 o                         
   3   3   8       6039.79       6163.79       190.09 o                         
   5   3   8         44.64         65.91         3.15 o                         
   7   3   8       5166.47       5493.13       194.60 o                         
   9   3   8        912.37        936.94        38.97 o                         
  11   3   8        416.32        436.60        20.37 o                         
  13   3   8        482.93        541.81        45.43 o                         
  15   3   8          2.30         -2.34         3.86 o                         
 -22   4   8        151.22        111.30        27.95 o                         
 -20   4   8         11.36          5.35         4.18 o                         
 -18   4   8       3390.09       3689.14       131.59 o                         
 -16   4   8       2643.16       2893.04        91.13 o                         
 -14   4   8          0.08          3.30         1.94 o                         
 -12   4   8       2164.82       2008.99        51.65 o                         
 -10   4   8         43.65         63.59         2.52 o                         
  -8   4   8         19.09         21.98         1.52 o                         
  -6   4   8       2070.14       2253.25        74.74 o                         
  -4   4   8       2489.94       2372.78        63.29 o                         
  -2   4   8       7506.02       8093.18       218.61 o                         
   0   4   8        400.46        395.82        11.27 o                         
   2   4   8         17.24         35.26         2.13 o                         
   4   4   8        381.34        442.07        13.93 o                         
   6   4   8       4708.41       5086.19       168.47 o                         
   8   4   8         18.74         30.23         3.56 o                         
  10   4   8          9.94         15.93         3.46 o                         
  12   4   8         63.89         89.28        11.61 o                         
  14   4   8         13.99         17.40         4.46 o                         
 -21   5   8        203.21        252.46        18.30 o                         
 -19   5   8        237.45        247.30         9.26 o                         
 -17   5   8        771.10        869.35        28.02 o                         
 -15   5   8         76.87         78.73         4.87 o                         
 -13   5   8        114.12        108.03         4.63 o                         
 -11   5   8        126.31        112.07         3.79 o                         
  -9   5   8        898.80        914.33        23.93 o                         
  -7   5   8        645.74        600.75        17.05 o                         
  -5   5   8        953.95        826.94        22.41 o                         
  -3   5   8       3032.47       3151.32        85.73 o                         
  -1   5   8        156.67        130.72         4.17 o                         
   1   5   8       1516.59       1442.52        41.25 o                         
   3   5   8          0.18         -0.37         1.72 o                         
   5   5   8       6790.82       7004.14       226.57 o                         
   7   5   8       1200.36       1306.30        53.29 o                         
   9   5   8          0.74         -0.45         3.35 o                         
  11   5   8        224.49        189.03        17.43 o                         
  13   5   8         45.68         23.95         4.11 o                         
 -20   6   8        343.72        378.44        15.27 o                         
 -18   6   8        128.10        107.46         7.39 o                         
 -16   6   8          2.25          3.43         3.67 o                         
 -14   6   8        167.86        169.21         7.95 o                         
 -12   6   8        272.83        287.94        10.89 o                         
 -10   6   8          8.25          3.73         1.77 o                         
  -8   6   8        232.98        208.23         6.77 o                         
  -6   6   8        114.96        133.25         4.50 o                         
  -4   6   8        706.32        693.86        19.06 o                         
  -2   6   8        970.09        967.52        26.16 o                         
   0   6   8         93.55        105.28         3.96 o                         
   2   6   8         47.37         48.20         2.48 o                         
   4   6   8       1440.03       1597.15        60.30 o                         
   6   6   8        496.98        566.40        27.54 o                         
   8   6   8         34.68         42.35         4.20 o                         
  10   6   8        654.58        693.53        29.06 o                         
  12   6   8        946.63       1009.88        60.59 o                         
 -19   7   8         47.60         28.93         8.57 o                         
 -17   7   8        163.29        155.72         8.55 o                         
 -15   7   8        350.22        366.15        14.34 o                         
 -13   7   8         72.99         68.77         4.57 o                         
 -11   7   8       2381.39       2547.71        89.63 o                         
  -9   7   8       1727.34       1718.70        51.61 o                         
  -7   7   8        685.49        625.86        24.10 o                         
  -5   7   8        531.03        536.27        15.56 o                         
  -3   7   8        294.21        254.50        10.60 o                         
  -1   7   8         40.48         38.19         2.37 o                         
   1   7   8       1295.29       1234.06        45.28 o                         
   3   7   8        374.33        356.63        21.45 o                         
   5   7   8        215.53        284.90        13.03 o                         
   7   7   8        152.88        188.36         9.88 o                         
   9   7   8         49.36         61.27         5.46 o                         
  11   7   8        195.70        219.85         9.40 o                         
 -18   8   8        144.78        163.68        17.40 o                         
 -16   8   8          0.25         -0.24         3.79 o                         
 -14   8   8          9.24          9.05         4.07 o                         
 -12   8   8          9.54         14.25         3.45 o                         
 -10   8   8        348.24        358.80        14.06 o                         
  -8   8   8         23.41         25.02         3.33 o                         
  -6   8   8        336.05        376.91        14.41 o                         
  -4   8   8        702.60        750.79        29.11 o                         
  -2   8   8        771.60        811.45        29.27 o                         
   0   8   8          0.54          1.85         3.03 o                         
   2   8   8         65.61         87.55         5.24 o                         
   4   8   8        588.69        565.53        26.39 o                         
   6   8   8       1117.02       1229.35        48.39 o                         
   8   8   8        123.56        137.14        11.56 o                         
  10   8   8         55.62         49.45         4.63 o                         
 -17   9   8         17.70         19.25         8.80 o                         
 -15   9   8         27.60         20.65         4.56 o                         
 -13   9   8        192.78        211.96        11.38 o                         
 -11   9   8        367.29        371.91        14.63 o                         
  -9   9   8        823.08        817.59        26.74 o                         
  -7   9   8         81.83         90.67         6.00 o                         
  -5   9   8        629.76        676.78        26.73 o                         
  -3   9   8       2525.52       2750.60       100.17 o                         
  -1   9   8        783.22        750.60        28.44 o                         
   1   9   8        149.62        142.54         7.36 o                         
   3   9   8         78.78         92.08         7.07 o                         
   5   9   8         38.79         33.50         4.14 o                         
   7   9   8          1.54          7.36         3.66 o                         
   9   9   8         11.58          4.92         4.81 o                         
 -14  10   8        506.82        471.94        20.92 o                         
 -12  10   8        250.77        205.78         8.77 o                         
 -10  10   8         30.61         28.58         3.57 o                         
  -8  10   8        132.46        141.39         7.33 o                         
  -6  10   8        136.26        140.83         6.80 o                         
  -4  10   8        118.46        126.65         6.68 o                         
  -2  10   8        720.52        740.55        30.05 o                         
   0  10   8        424.18        401.77        16.51 o                         
   2  10   8         43.63         38.18         4.76 o                         
   4  10   8        526.60        609.88        22.96 o                         
   6  10   8        344.31        390.48        17.17 o                         
   8  10   8          0.00         -0.48         6.08 o                         
 -11  11   8        514.23        534.09        23.95 o                         
  -9  11   8        193.74        188.57        11.60 o                         
  -7  11   8         14.54          4.76         3.83 o                         
  -5  11   8        337.67        325.18        15.45 o                         
  -3  11   8        277.94        285.68        12.48 o                         
  -1  11   8         14.86         18.82         4.18 o                         
   1  11   8        399.27        380.38        16.51 o                         
   3  11   8         34.58         73.94         6.73 o                         
   5  11   8          6.71          8.15         4.91 o                         
  -8  12   8          0.06          1.32         5.67 o                         
  -6  12   8        437.27        355.82        22.17 o                         
  -4  12   8         87.77         89.34         9.47 o                         
  -2  12   8          1.22          4.67         6.65 o                         
   0  12   8        343.87        327.06        18.81 o                         
   2  12   8        216.69        190.42        45.46 o                         
 -23   1   9         11.73         13.30        12.52 o                         
 -21   1   9         67.32         46.91        11.71 o                         
 -19   1   9          0.29          4.69         4.03 o                         
 -17   1   9       8875.41       9807.80       383.73 o                         
 -15   1   9       5046.28       5380.02       165.47 o                         
 -13   1   9       2360.34       2207.53        52.15 o                         
 -11   1   9       2576.08       2650.97        66.49 o                         
  -9   1   9        959.57        928.09        27.42 o                         
  -7   1   9       7620.04       8589.71       242.32 o                         
  -5   1   9       5787.99       5808.37       178.89 o                         
  -3   1   9       6394.00       6599.26       190.18 o                         
  -1   1   9        154.75        214.84         7.01 o                         
   1   1   9       2935.20       3251.06       103.83 o                         
   3   1   9        858.54        987.59        30.69 o                         
   5   1   9        265.11        271.93         9.82 o                         
   7   1   9        996.17       1014.57        37.05 o                         
   9   1   9        373.06        437.75        30.59 o                         
  11   1   9        289.60        304.42        17.61 o                         
  13   1   9        361.94        376.43        21.10 o                         
  15   1   9         59.52         80.86         6.92 o                         
 -22   2   9         17.57         14.94         8.76 o                         
 -20   2   9       1961.77       2283.55        74.32 o                         
 -18   2   9        687.99        773.88        30.50 o                         
 -16   2   9        117.41        129.01         6.30 o                         
 -14   2   9        885.05        897.77        25.96 o                         
 -12   2   9        225.77        265.71         7.63 o                         
 -10   2   9       1994.49       2271.07        66.00 o                         
  -8   2   9        928.36        996.43        30.05 o                         
  -6   2   9        464.21        513.27        15.78 o                         
  -4   2   9        504.32        517.89        16.30 o                         
  -2   2   9        443.07        426.37        13.55 o                         
   0   2   9       1507.76       1487.46        48.16 o                         
   2   2   9       1199.79       1233.18        41.54 o                         
   4   2   9       3580.33       3823.07       116.91 o                         
   6   2   9          4.93          0.39         1.97 o                         
   8   2   9       1028.27        975.54        40.34 o                         
  10   2   9        633.94        648.62        36.89 o                         
  12   2   9        113.33         98.10        13.94 o                         
  14   2   9          0.19          4.05         4.21 o                         
 -23   3   9        465.19        447.13        46.83 o                         
 -21   3   9        725.26        742.94        30.35 o                         
 -19   3   9        531.45        501.92        19.88 o                         
 -17   3   9        108.36         81.70         5.19 o                         
 -15   3   9          2.45         13.63         2.61 o                         
 -13   3   9       1422.42       1403.97        37.32 o                         
 -11   3   9         85.21         90.73         3.44 o                         
  -9   3   9        352.63        374.01        11.54 o                         
  -7   3   9       1346.63       1370.81        37.75 o                         
  -5   3   9       2625.92       2744.17        77.28 o                         
  -3   3   9       5127.80       5314.21       141.89 o                         
  -1   3   9       1025.24        998.72        32.57 o                         
   1   3   9        262.68        240.40         8.50 o                         
   3   3   9        275.10        260.54         8.69 o                         
   5   3   9        717.32        723.89        21.33 o                         
   7   3   9        817.65        901.45        36.98 o                         
   9   3   9       1186.42       1245.81        57.83 o                         
  11   3   9        254.82        285.24        15.10 o                         
  13   3   9         86.90        125.65         8.74 o                         
 -22   4   9         51.80         39.73        13.43 o                         
 -20   4   9        563.13        536.89        26.48 o                         
 -18   4   9        131.87        134.84         6.76 o                         
 -16   4   9        575.90        557.98        21.38 o                         
 -14   4   9        711.78        674.11        25.23 o                         
 -12   4   9        620.45        598.46        16.38 o                         
 -10   4   9        450.67        403.85        11.22 o                         
  -8   4   9         38.54         35.42         1.80 o                         
  -6   4   9        479.26        454.08        14.53 o                         
  -4   4   9         54.25         56.12         2.31 o                         
  -2   4   9       1000.05       1074.95        31.16 o                         
   0   4   9       1452.27       1470.31        49.14 o                         
   2   4   9         60.22         60.65         2.87 o                         
   4   4   9       2448.96       2414.26        73.70 o                         
   6   4   9       1072.08       1110.47        44.99 o                         
   8   4   9          1.42          2.33         3.30 o                         
  10   4   9       1069.59       1151.04        56.76 o                         
  12   4   9          2.75          2.76         3.33 o                         
  14   4   9        133.83        119.94        11.28 o                         
 -21   5   9        473.95        511.51        27.63 o                         
 -19   5   9       1450.93       1369.55        57.85 o                         
 -17   5   9         11.62         11.04         3.97 o                         
 -15   5   9          8.13         11.60         3.23 o                         
 -13   5   9         31.56         25.53         3.13 o                         
 -11   5   9        333.46        359.24        12.35 o                         
  -9   5   9       1096.74       1089.57        29.21 o                         
  -7   5   9       1660.50       1612.35        42.97 o                         
  -5   5   9       5245.21       5400.53       137.17 o                         
  -3   5   9          2.18          8.85         1.49 o                         
  -1   5   9        301.43        324.85         9.60 o                         
   1   5   9         37.74         39.28         2.70 o                         
   3   5   9         48.40         50.36         2.89 o                         
   5   5   9       3870.37       4185.10       159.61 o                         
   7   5   9       1055.21       1103.05        45.76 o                         
   9   5   9        305.72        282.65        13.41 o                         
  11   5   9          3.64          4.60         3.55 o                         
  13   5   9         37.80         38.89         6.02 o                         
 -20   6   9        348.22        365.34        29.54 o                         
 -18   6   9        275.88        227.47         9.14 o                         
 -16   6   9        507.05        475.73        18.77 o                         
 -14   6   9       2529.41       2614.28        97.70 o                         
 -12   6   9        339.98        289.14        13.11 o                         
 -10   6   9         61.53         80.42         3.55 o                         
  -8   6   9        549.54        553.10        17.62 o                         
  -6   6   9         64.03         63.31         2.93 o                         
  -4   6   9        325.56        345.84         9.67 o                         
  -2   6   9         68.06         68.94         2.88 o                         
   0   6   9        326.91        336.25        12.42 o                         
   2   6   9          2.86          3.46         2.33 o                         
   4   6   9       1518.11       1674.14        67.12 o                         
   6   6   9          0.21          3.30         3.70 o                         
   8   6   9        621.30        663.09        27.24 o                         
  10   6   9        615.84        613.86        27.90 o                         
  12   6   9          0.01          5.88         5.48 o                         
 -19   7   9         96.62         52.82         9.80 o                         
 -17   7   9          0.57          1.81         4.28 o                         
 -15   7   9         68.56         67.51         4.90 o                         
 -13   7   9        110.20        126.75         6.15 o                         
 -11   7   9          0.22          0.24         2.86 o                         
  -9   7   9        873.67        911.26        30.61 o                         
  -7   7   9       1280.43       1294.95        42.02 o                         
  -5   7   9       4149.01       4216.16       128.23 o                         
  -3   7   9         50.54         46.09         3.09 o                         
  -1   7   9        201.05        241.09         8.57 o                         
   1   7   9         15.02         12.87         3.05 o                         
   3   7   9        527.78        540.66        22.84 o                         
   5   7   9        729.93        840.09        34.39 o                         
   7   7   9       1029.46       1127.40        45.36 o                         
   9   7   9         43.18         31.57         4.18 o                         
  11   7   9         28.62         29.86         4.96 o                         
 -18   8   9         50.88         30.04         6.57 o                         
 -16   8   9          2.91          1.03         4.76 o                         
 -14   8   9        930.17        887.65        31.44 o                         
 -12   8   9         14.60         12.51         3.55 o                         
 -10   8   9         84.31        109.63         6.03 o                         
  -8   8   9         76.42         86.67         5.19 o                         
  -6   8   9        288.41        304.12        12.77 o                         
  -4   8   9         13.40         22.65         3.35 o                         
  -2   8   9        269.85        306.65        12.61 o                         
   0   8   9        496.23        529.02        20.31 o                         
   2   8   9         21.82         37.48         4.27 o                         
   4   8   9        263.92        259.23        11.78 o                         
   6   8   9          6.10          5.87         3.62 o                         
   8   8   9          0.41          1.07         3.27 o                         
  10   8   9         39.75         40.41         9.75 o                         
 -17   9   9        277.69        237.55        17.98 o                         
 -15   9   9       1174.40       1047.84        37.64 o                         
 -13   9   9        151.53        148.23         7.07 o                         
 -11   9   9          0.61          1.40         2.93 o                         
  -9   9   9        461.53        480.69        19.71 o                         
  -7   9   9       3608.15       4030.86       146.54 o                         
  -5   9   9        390.15        406.37        15.76 o                         
  -3   9   9        135.45        160.28         7.98 o                         
  -1   9   9        115.56        129.16         7.37 o                         
   1   9   9        255.75        245.09        10.58 o                         
   3   9   9        485.01        554.47        23.31 o                         
   5   9   9        297.32        278.73        13.67 o                         
   7   9   9        977.53        991.03        36.51 o                         
   9   9   9        782.76        788.93        60.64 o                         
 -14  10   9         80.13         51.80         8.52 o                         
 -12  10   9          4.14          7.01         4.96 o                         
 -10  10   9          9.09          4.47         3.78 o                         
  -8  10   9        576.97        560.48        21.68 o                         
  -6  10   9        150.93        172.85         8.03 o                         
  -4  10   9          6.32          9.37         3.94 o                         
  -2  10   9        182.03        203.99        14.55 o                         
   0  10   9          9.66         18.51         4.42 o                         
   2  10   9        143.92        143.64         8.05 o                         
   4  10   9         33.54         20.53         4.24 o                         
   6  10   9        120.25         97.94        18.62 o                         
 -11  11   9          0.67          3.69         5.49 o                         
  -9  11   9          7.25         11.80         5.31 o                         
  -7  11   9        171.75        154.56         8.52 o                         
  -5  11   9        659.27        615.32        25.09 o                         
  -3  11   9        930.91        968.59        54.88 o                         
  -1  11   9        439.71        413.88        19.34 o                         
   1  11   9         43.77         50.94         5.17 o                         
   3  11   9        583.29        502.45        27.18 o                         
  -8  12   9        879.15        894.14        77.12 o                         
  -6  12   9        233.45        209.31        38.52 o                         
  -4  12   9         21.73          8.47         9.19 o                         
  -2  12   9        456.00        365.39        22.84 o                         
 -22   0  10        534.47        758.88       102.71 o                         
 -20   0  10        263.39        201.72        15.83 o                         
 -18   0  10         30.82         13.20         5.65 o                         
 -16   0  10        194.98        162.64        18.24 o                         
 -14   0  10         15.56         14.92         3.21 o                         
 -12   0  10        404.46        512.34        22.98 o                         
 -10   0  10       5355.86       6079.68       370.31 o                         
  -8   0  10      12586.29      12438.38       747.27 o                         
  -6   0  10         47.41         78.29         7.48 o                         
  -4   0  10       6207.54       6983.58       338.88 o                         
  -2   0  10          7.04          9.93         3.85 o                         
   0   0  10       2620.59       2991.27       137.35 o                         
   2   0  10        590.41        693.08        37.54 o                         
   4   0  10         10.14          7.81         3.12 o                         
   6   0  10       3936.76       4372.03       324.16 o                         
   8   0  10        156.83        191.20        16.17 o                         
  10   0  10         36.28         35.46         6.42 o                         
  12   0  10        238.22        276.72        22.64 o                         
  14   0  10        267.84        200.89        26.63 o                         
 -23   1  10        116.68        104.77        19.62 o                         
 -21   1  10        285.95        286.85        28.72 o                         
 -19   1  10        586.90        613.89        35.72 o                         
 -17   1  10        275.05        269.86        12.96 o                         
 -15   1  10        628.66        592.37        19.37 o                         
 -13   1  10        147.06        166.35         5.12 o                         
 -11   1  10       2877.89       2811.45        87.62 o                         
  -9   1  10         26.70         15.44         1.47 o                         
  -7   1  10       3422.10       3739.65       140.26 o                         
  -5   1  10         59.83         45.31         2.36 o                         
  -3   1  10       1396.71       1457.74        46.42 o                         
  -1   1  10          1.03          1.26         1.18 o                         
   1   1  10       1506.38       1623.25        54.40 o                         
   3   1  10       2443.26       2597.35        83.30 o                         
   5   1  10        705.37        661.71        22.50 o                         
   7   1  10         85.32         83.84         6.02 o                         
   9   1  10        147.70        153.11         9.33 o                         
  11   1  10          3.72          1.56         3.39 o                         
  13   1  10        704.02        709.34        35.89 o                         
 -22   2  10        427.71        463.36        30.69 o                         
 -20   2  10        109.19        111.70         9.55 o                         
 -18   2  10        169.80        206.65        10.38 o                         
 -16   2  10        215.29        226.20        13.38 o                         
 -14   2  10         95.23         92.09         3.75 o                         
 -12   2  10         65.03         77.79         3.83 o                         
 -10   2  10        300.00        294.32         9.24 o                         
  -8   2  10         96.15        120.78         4.59 o                         
  -6   2  10       3470.14       3781.80       133.17 o                         
  -4   2  10        715.91        750.81        23.38 o                         
  -2   2  10        106.03        108.73         4.00 o                         
   0   2  10        102.31        121.82         4.91 o                         
   2   2  10          4.25          3.85         1.76 o                         
   4   2  10        174.05        176.35         6.27 o                         
   6   2  10          9.22          8.50         3.06 o                         
   8   2  10         81.62         80.70         6.36 o                         
  10   2  10        515.41        552.36        27.63 o                         
  12   2  10         59.08         39.49         4.51 o                         
  14   2  10        206.03        229.66        14.55 o                         
 -23   3  10          3.27          9.10         9.77 o                         
 -21   3  10          4.03          6.20         5.02 o                         
 -19   3  10         32.97         31.94         4.59 o                         
 -17   3  10        914.01       1022.40        37.95 o                         
 -15   3  10        119.32        119.61         6.33 o                         
 -13   3  10         72.77         74.30         2.98 o                         
 -11   3  10       1614.32       1685.20        48.52 o                         
  -9   3  10          8.12          8.63         1.76 o                         
  -7   3  10         40.58         42.02         2.43 o                         
  -5   3  10        110.96        128.10         5.03 o                         
  -3   3  10         94.94         74.34         3.04 o                         
  -1   3  10       1769.23       1988.60        68.48 o                         
   1   3  10        304.91        289.07         9.51 o                         
   3   3  10          0.73          2.36         1.82 o                         
   5   3  10        181.81        231.48        10.63 o                         
   7   3  10        184.77        222.55        10.69 o                         
   9   3  10        244.46        254.09        12.79 o                         
  11   3  10         36.00         40.32         5.01 o                         
  13   3  10        588.91        540.76        30.09 o                         
 -22   4  10        210.07        282.18        18.34 o                         
 -20   4  10       1257.44       1240.25        32.62 o                         
 -18   4  10        277.37        255.08        16.20 o                         
 -16   4  10        212.15        182.02         8.41 o                         
 -14   4  10        239.49        248.07        11.31 o                         
 -12   4  10        239.15        194.76         6.94 o                         
 -10   4  10         35.56         59.18         3.47 o                         
  -8   4  10         23.86         22.84         2.24 o                         
  -6   4  10       1623.59       1762.36        51.01 o                         
  -4   4  10        303.12        297.08         9.53 o                         
  -2   4  10         64.78         40.38         2.14 o                         
   0   4  10          0.29          0.07         1.87 o                         
   2   4  10         26.91         30.80         2.26 o                         
   4   4  10       1476.33       1587.02        81.19 o                         
   6   4  10        169.76        222.40        11.32 o                         
   8   4  10         27.16         28.92         4.01 o                         
  10   4  10         41.52         42.79         4.34 o                         
  12   4  10        224.44        235.72        13.39 o                         
 -21   5  10        428.18        460.18        29.19 o                         
 -19   5  10          1.90          1.82         4.80 o                         
 -17   5  10        231.49        244.06        11.39 o                         
 -15   5  10        258.38        291.88        12.32 o                         
 -13   5  10         34.06         34.34         3.02 o                         
 -11   5  10        899.45        870.03        30.83 o                         
  -9   5  10         41.69         41.81         2.23 o                         
  -7   5  10        212.13        224.97         7.20 o                         
  -5   5  10       2635.36       2602.00        70.64 o                         
  -3   5  10          3.49          6.42         1.64 o                         
  -1   5  10       1695.91       1693.65        48.02 o                         
   1   5  10        112.40        120.94         4.76 o                         
   3   5  10        494.46        499.57        20.62 o                         
   5   5  10          3.31          8.41         3.30 o                         
   7   5  10        644.13        627.02        28.33 o                         
   9   5  10         18.42         16.94         4.51 o                         
  11   5  10         28.49         28.76         5.21 o                         
 -20   6  10        432.78        470.34        29.77 o                         
 -18   6  10          2.86          3.63         4.38 o                         
 -16   6  10         12.95         15.05         3.90 o                         
 -14   6  10         26.53         29.25         3.82 o                         
 -12   6  10          0.68          1.11         2.41 o                         
 -10   6  10       1637.45       1650.49        55.71 o                         
  -8   6  10         34.26         42.85         2.48 o                         
  -6   6  10        110.14         98.28         3.76 o                         
  -4   6  10       1702.55       1675.10        46.08 o                         
  -2   6  10       1595.46       1552.20        42.66 o                         
   0   6  10        307.34        333.20        23.54 o                         
   2   6  10         38.98         56.15         4.56 o                         
   4   6  10         17.79         11.98         3.62 o                         
   6   6  10       5559.69       6616.66       290.71 o                         
   8   6  10         57.97         60.68         5.62 o                         
  10   6  10          2.27          5.03         3.56 o                         
 -19   7  10         48.46         50.52        11.23 o                         
 -17   7  10         22.72          5.90         4.38 o                         
 -15   7  10         65.46         64.60         5.39 o                         
 -13   7  10          9.80         13.26         3.70 o                         
 -11   7  10         92.31         91.99         5.36 o                         
  -9   7  10        180.52        197.47         7.58 o                         
  -7   7  10       1334.66       1398.76        48.77 o                         
  -5   7  10       1225.52       1360.95        51.70 o                         
  -3   7  10         17.15         24.26         2.84 o                         
  -1   7  10          0.92          4.76         2.80 o                         
   1   7  10       2308.34       2469.95       114.59 o                         
   3   7  10        105.64        114.76         6.51 o                         
   5   7  10        110.10        135.26         7.88 o                         
   7   7  10         16.95         21.44         4.37 o                         
   9   7  10        815.57        887.81        47.91 o                         
 -18   8  10        195.58        177.28        13.04 o                         
 -16   8  10        753.13        743.59        27.42 o                         
 -14   8  10        236.64        218.48        10.14 o                         
 -12   8  10         18.32         22.85         3.98 o                         
 -10   8  10       1074.77       1153.26        40.58 o                         
  -8   8  10        614.05        651.39        25.50 o                         
  -6   8  10       2578.87       2790.42       103.85 o                         
  -4   8  10         79.77        104.59         5.57 o                         
  -2   8  10        659.17        719.33        27.42 o                         
   0   8  10        240.91        221.90         9.53 o                         
   2   8  10        552.42        586.69        24.22 o                         
   4   8  10          2.52          5.05         3.24 o                         
   6   8  10         57.33         78.88        15.21 o                         
   8   8  10         17.94          9.45         4.08 o                         
 -17   9  10          0.95          5.80         9.00 o                         
 -15   9  10          2.09          2.89         4.72 o                         
 -13   9  10        105.43         98.95         6.90 o                         
 -11   9  10       1705.11       1805.82        71.77 o                         
  -9   9  10        976.65       1012.67        38.88 o                         
  -7   9  10         33.71         31.63         4.28 o                         
  -5   9  10        259.40        297.46        12.88 o                         
  -3   9  10          5.00          4.84         3.23 o                         
  -1   9  10        164.23        174.66        10.91 o                         
   1   9  10       1236.84       1292.62        56.21 o                         
   3   9  10         11.54          6.35         3.89 o                         
   5   9  10        159.41        153.34        17.90 o                         
   7   9  10         18.53         13.57         6.86 o                         
 -14  10  10          4.76          2.59         5.61 o                         
 -12  10  10        152.37        146.02        10.51 o                         
 -10  10  10         38.54         28.71         7.08 o                         
  -8  10  10        162.01        164.37         7.90 o                         
  -6  10  10        518.00        482.98        23.94 o                         
  -4  10  10          6.36          1.44         4.36 o                         
  -2  10  10          6.11          4.10         3.39 o                         
   0  10  10         31.96         25.16         4.64 o                         
   2  10  10       1640.49       1698.71        68.55 o                         
   4  10  10        147.01        127.91        12.47 o                         
 -11  11  10         10.54          9.43         4.79 o                         
  -9  11  10         64.48         40.17        11.90 o                         
  -7  11  10         26.39         21.32         4.92 o                         
  -5  11  10       1051.51        925.32        70.06 o                         
  -3  11  10        549.98        509.50        22.62 o                         
  -1  11  10         12.30          9.93         4.86 o                         
   1  11  10       1440.53       1543.09        75.26 o                         
  -4  12  10        217.72        181.44        35.16 o                         
 -23   1  11          4.39         21.35        12.99 o                         
 -21   1  11        302.92         10.61        10.61 o                         
 -19   1  11          3.96         12.64         4.05 o                         
 -17   1  11         79.85         76.06         4.81 o                         
 -15   1  11       4508.97       4700.69       151.41 o                         
 -13   1  11        387.32        355.39        12.75 o                         
 -11   1  11       1887.05       1909.73        61.34 o                         
  -9   1  11         95.30         98.08         6.12 o                         
  -7   1  11       2143.74       2305.15        83.13 o                         
  -5   1  11       7291.09       8111.29       250.74 o                         
  -3   1  11       3595.23       4134.61       120.59 o                         
  -1   1  11          1.68          0.64         1.44 o                         
   1   1  11       1874.58       2042.06        61.96 o                         
   3   1  11         26.18         28.19         4.57 o                         
   5   1  11        939.22        957.28        51.49 o                         
   7   1  11        285.44        317.26        18.06 o                         
   9   1  11        401.70        435.27        24.32 o                         
  11   1  11         75.15         78.87         6.47 o                         
  13   1  11        251.97        268.62        16.03 o                         
 -22   2  11         13.01         14.12         9.16 o                         
 -20   2  11       1133.06       1129.14       116.41 o                         
 -18   2  11        430.30        436.72        26.05 o                         
 -16   2  11        213.11        252.71        18.00 o                         
 -14   2  11        156.24        114.45         5.81 o                         
 -12   2  11        502.25        442.62        13.44 o                         
 -10   2  11        105.60        102.21         4.22 o                         
  -8   2  11       2339.40       2363.32        80.54 o                         
  -6   2  11       5348.36       5468.36       169.22 o                         
  -4   2  11       2142.27       2350.07        74.75 o                         
  -2   2  11       1492.38       1595.56        52.93 o                         
   0   2  11         78.62         86.35         3.64 o                         
   2   2  11        342.83        336.39        11.37 o                         
   4   2  11        896.54        992.85        38.89 o                         
   6   2  11        405.81        397.06        26.93 o                         
   8   2  11        502.38        522.21        25.49 o                         
  10   2  11         54.90         55.51         5.11 o                         
  12   2  11        126.23        107.10         8.30 o                         
 -23   3  11          1.99         17.16        10.04 o                         
 -21   3  11       1429.30       1344.78        81.02 o                         
 -19   3  11         38.18         35.29         5.15 o                         
 -17   3  11          0.50          1.96         4.11 o                         
 -15   3  11          3.21          4.19         2.40 o                         
 -13   3  11       2006.79       2162.73        79.49 o                         
 -11   3  11       1445.08       1384.37        42.40 o                         
  -9   3  11       1702.82       1873.70        55.84 o                         
  -7   3  11       2167.52       2194.06        68.42 o                         
  -5   3  11        469.20        514.15        18.16 o                         
  -3   3  11         23.31         34.58         2.07 o                         
  -1   3  11         31.34         39.98         2.40 o                         
   1   3  11        102.53        117.38         4.80 o                         
   3   3  11        599.87        599.99        25.96 o                         
   5   3  11       6333.52       6839.63       260.04 o                         
   7   3  11        167.41        183.19        10.02 o                         
   9   3  11         73.29         76.32         7.69 o                         
  11   3  11          8.33          6.82         4.09 o                         
 -22   4  11          3.22          2.08         9.98 o                         
 -20   4  11       1135.76       1167.14        48.08 o                         
 -18   4  11        254.37        228.06        21.60 o                         
 -16   4  11        568.01        524.20        34.35 o                         
 -14   4  11         21.23         18.74         3.98 o                         
 -12   4  11          2.99          8.43         2.87 o                         
 -10   4  11        263.13        293.38         9.99 o                         
  -8   4  11       1181.36       1141.58        34.94 o                         
  -6   4  11        611.11        653.87        22.20 o                         
  -4   4  11        226.84        237.39         7.80 o                         
  -2   4  11       1136.86       1235.35        39.91 o                         
   0   4  11        985.98       1117.23        39.29 o                         
   2   4  11        518.28        495.89        19.09 o                         
   4   4  11        608.96        718.35        31.58 o                         
   6   4  11         42.79         34.56         4.56 o                         
   8   4  11        245.91        274.20        14.15 o                         
  10   4  11          2.93          5.08         4.17 o                         
  12   4  11         14.83         15.10         5.95 o                         
 -21   5  11        584.94        648.74        38.95 o                         
 -19   5  11        946.07       1063.46        33.65 o                         
 -17   5  11       1049.70       1025.70        66.17 o                         
 -15   5  11        299.22        305.99        14.53 o                         
 -13   5  11        889.25       1044.18        41.90 o                         
 -11   5  11          2.10          0.62         2.70 o                         
  -9   5  11         71.73         75.20         4.36 o                         
  -7   5  11         68.49         64.15         3.18 o                         
  -5   5  11       1032.84       1027.11        28.71 o                         
  -3   5  11       3287.01       3676.96       101.77 o                         
  -1   5  11          3.10          6.86         2.00 o                         
   1   5  11        347.19        369.09        22.86 o                         
   3   5  11          4.05          4.80         2.74 o                         
   5   5  11         29.94         26.98         4.12 o                         
   7   5  11       1343.46       1446.67        72.28 o                         
   9   5  11        873.50        832.10       123.14 o                         
  11   5  11         43.82         68.58        15.54 o                         
 -20   6  11        487.41        425.32        23.59 o                         
 -18   6  11        251.62        264.92        11.65 o                         
 -16   6  11        121.23         95.26         8.95 o                         
 -14   6  11        117.00        100.41         5.78 o                         
 -12   6  11        869.92        810.88        40.09 o                         
 -10   6  11        579.62        569.38        21.78 o                         
  -8   6  11        772.63        720.88        34.68 o                         
  -6   6  11        254.41        248.18         9.49 o                         
  -4   6  11        314.57        278.30        10.52 o                         
  -2   6  11        314.71        308.54        12.64 o                         
   0   6  11        197.95        235.23        12.76 o                         
   2   6  11        994.66       1054.05        42.53 o                         
   4   6  11        436.84        564.40        23.88 o                         
   6   6  11         64.59         58.69         5.72 o                         
   8   6  11          7.69         11.45         5.25 o                         
  10   6  11          1.79          3.62         5.72 o                         
 -19   7  11        469.89        535.59        33.55 o                         
 -17   7  11         12.98          9.99         4.74 o                         
 -15   7  11          0.10          3.49         3.96 o                         
 -13   7  11        766.54        713.87        35.08 o                         
 -11   7  11        986.61       1036.97        39.07 o                         
  -9   7  11        190.07        207.81         9.20 o                         
  -7   7  11         90.51         98.56         5.13 o                         
  -5   7  11       2366.26       2593.30        94.69 o                         
  -3   7  11       1278.40       1324.52        47.00 o                         
  -1   7  11         67.91         79.37         7.77 o                         
   1   7  11        160.97        196.43        11.44 o                         
   3   7  11        117.41        153.49         8.50 o                         
   5   7  11        471.85        436.38        33.54 o                         
   7   7  11        978.52        935.05        37.88 o                         
   9   7  11        296.49        228.55        13.55 o                         
 -18   8  11        246.62        215.87        16.21 o                         
 -16   8  11         14.18          9.65         5.04 o                         
 -14   8  11         87.21         58.20         9.31 o                         
 -12   8  11          9.79          7.54         3.47 o                         
 -10   8  11        297.07        319.23        14.40 o                         
  -8   8  11       1572.51       1717.46        64.79 o                         
  -6   8  11        681.42        681.75        29.54 o                         
  -4   8  11        110.36        146.45         7.45 o                         
  -2   8  11          9.78         16.85         3.88 o                         
   0   8  11       1082.79       1219.42        50.35 o                         
   2   8  11       1429.33       1539.79        69.06 o                         
   4   8  11         71.85         52.93        11.79 o                         
   6   8  11         13.89          4.60         3.99 o                         
   8   8  11        166.41        144.36        25.84 o                         
 -15   9  11        244.39        242.62        12.27 o                         
 -13   9  11         48.47         32.79         8.62 o                         
 -11   9  11        816.42        819.36        55.71 o                         
  -9   9  11        352.30        364.55        19.57 o                         
  -7   9  11       3269.95       3305.55       127.06 o                         
  -5   9  11        367.33        418.80        18.96 o                         
  -3   9  11        112.31         96.49         6.64 o                         
  -1   9  11        654.41        638.86        53.82 o                         
   1   9  11         24.47         28.03         6.02 o                         
   3   9  11          1.70          5.23         4.41 o                         
   5   9  11        514.71        509.45        47.21 o                         
 -14  10  11         11.16          7.22        17.80 o                         
 -12  10  11        130.37        131.88        25.35 o                         
 -10  10  11         37.83         32.37         9.07 o                         
  -8  10  11         64.10         67.51         7.91 o                         
  -6  10  11        308.46        352.50        30.43 o                         
  -4  10  11        603.00        645.27        43.69 o                         
  -2  10  11          1.64          2.47         4.68 o                         
   0  10  11        103.21         76.24         6.65 o                         
   2  10  11         78.20         65.37        15.89 o                         
   4  10  11         32.41         27.49         5.45 o                         
 -11  11  11         17.17          7.10        14.07 o                         
  -9  11  11        249.85        222.85        14.92 o                         
  -7  11  11         30.84         21.81         8.55 o                         
  -5  11  11          0.50         -2.12         5.75 o                         
  -3  11  11        346.23        337.12        25.00 o                         
  -1  11  11        131.15        133.73        11.56 o                         
 -22   0  12        263.36        251.97        38.93 o                         
 -20   0  12         62.89         20.49        11.38 o                         
 -18   0  12         97.20        108.57        21.68 o                         
 -16   0  12        766.64        811.90       113.13 o                         
 -14   0  12       4108.22       4415.96       330.96 o                         
 -12   0  12        711.99        675.84        73.97 o                         
 -10   0  12       1675.05       1703.29       106.43 o                         
  -8   0  12      21120.25      23648.96      1422.85 o                         
  -6   0  12         43.76         53.41         5.59 o                         
  -4   0  12         96.25        102.84         5.00 o                         
  -2   0  12        371.24        444.65        17.65 o                         
   0   0  12       1251.86       1403.35        84.62 o                         
   2   0  12        476.82        506.64        27.61 o                         
   4   0  12       1330.51       1356.92       102.18 o                         
   6   0  12        499.02        644.39        50.09 o                         
   8   0  12        248.87        285.26        23.50 o                         
  10   0  12         41.78         52.56         8.47 o                         
  12   0  12         59.36         43.38        27.47 o                         
 -23   1  12        120.26        131.05        21.57 o                         
 -21   1  12        155.68        144.91        18.74 o                         
 -19   1  12        765.57        632.51        73.84 o                         
 -17   1  12        745.62        818.17        64.83 o                         
 -15   1  12         14.91         11.24         3.09 o                         
 -13   1  12        122.73        135.74        12.41 o                         
 -11   1  12       1396.98       1288.23        57.39 o                         
  -9   1  12       2251.76       2043.78        79.03 o                         
  -7   1  12       4593.35       4680.42       218.52 o                         
  -5   1  12        614.38        660.53        22.05 o                         
  -3   1  12        514.89        626.53        17.79 o                         
  -1   1  12       2844.13       3267.35       105.65 o                         
   1   1  12        343.81        366.23        12.11 o                         
   3   1  12         13.44         12.68         2.73 o                         
   5   1  12        388.40        443.73        24.77 o                         
   7   1  12       2315.54       2671.46       142.54 o                         
   9   1  12          3.19          4.61         4.26 o                         
  11   1  12          0.09         -4.78         4.78 o                         
 -22   2  12          4.93          3.72         9.74 o                         
 -20   2  12         39.31         51.66         9.01 o                         
 -18   2  12         34.58         26.11         4.65 o                         
 -16   2  12        206.80        212.78        12.15 o                         
 -14   2  12         34.00         35.54         3.83 o                         
 -12   2  12        627.08        562.37        19.57 o                         
 -10   2  12          8.83          8.00         2.07 o                         
  -8   2  12        261.98        238.32         9.48 o                         
  -6   2  12        278.41        308.00        11.32 o                         
  -4   2  12         81.74        109.53         4.31 o                         
  -2   2  12        100.58        125.11         4.73 o                         
   0   2  12        271.26        292.93        10.14 o                         
   2   2  12         14.35         21.30         2.54 o                         
   4   2  12          6.76         12.06         3.43 o                         
   6   2  12        104.96        133.09        18.31 o                         
   8   2  12        490.61        582.98        31.94 o                         
  10   2  12         42.88         67.41         6.27 o                         
 -23   3  12       1108.72       1170.81       157.28 o                         
 -21   3  12         39.71         44.16         8.17 o                         
 -19   3  12         40.55         40.44         5.27 o                         
 -17   3  12         58.30         69.02         5.68 o                         
 -15   3  12          4.95          3.77         3.75 o                         
 -13   3  12       1129.04       1357.86        55.45 o                         
 -11   3  12        448.20        438.15        13.31 o                         
  -9   3  12        456.16        423.75        13.70 o                         
  -7   3  12        623.26        630.18        18.71 o                         
  -5   3  12       1761.53       1931.53        61.01 o                         
  -3   3  12        345.08        351.90        11.10 o                         
  -1   3  12        738.68        896.63        32.92 o                         
   1   3  12         77.29         91.14         4.16 o                         
   3   3  12        709.58        742.91        37.37 o                         
   5   3  12        217.75        222.99        13.86 o                         
   7   3  12        104.91        126.19        11.20 o                         
   9   3  12          7.20          9.56         4.13 o                         
  11   3  12         19.44         10.98         5.09 o                         
 -22   4  12       1097.71       1304.90        74.50 o                         
 -20   4  12        435.59        431.39        28.44 o                         
 -18   4  12        351.82        386.10        18.59 o                         
 -16   4  12          1.52          5.72         4.96 o                         
 -14   4  12       1214.77       1160.26        51.53 o                         
 -12   4  12        921.23       1087.39        41.55 o                         
 -10   4  12        407.13        465.63        16.60 o                         
  -8   4  12         57.14         81.57         3.92 o                         
  -6   4  12        727.73        746.68        24.71 o                         
  -4   4  12       3159.48       3409.93       109.29 o                         
  -2   4  12         85.26         87.71         4.05 o                         
   0   4  12          3.89          7.32         2.43 o                         
   2   4  12       1156.71       1327.03        59.08 o                         
   4   4  12       2899.55       3367.84       136.46 o                         
   6   4  12       1469.26       1649.10        68.51 o                         
   8   4  12        292.21        311.14        37.75 o                         
  10   4  12          1.50          5.65         4.36 o                         
 -21   5  12         69.92         86.98        12.01 o                         
 -19   5  12        316.80        259.31        12.06 o                         
 -17   5  12        420.13        465.91        20.92 o                         
 -15   5  12         36.29         29.23         4.71 o                         
 -13   5  12          0.58          0.69         3.91 o                         
 -11   5  12          0.51          3.49         3.07 o                         
  -9   5  12       1883.04       1846.47        78.92 o                         
  -7   5  12          8.00         10.28         2.77 o                         
  -5   5  12        155.04        156.67         7.51 o                         
  -3   5  12       1428.77       1490.85        44.30 o                         
  -1   5  12        387.13        404.96        15.69 o                         
   1   5  12        171.40        207.70        10.27 o                         
   3   5  12        791.01        893.33        42.51 o                         
   5   5  12        125.88        162.00         9.35 o                         
   7   5  12       1264.64       1313.64        95.82 o                         
   9   5  12        186.69        146.27        10.11 o                         
 -20   6  12         16.81         15.61         9.17 o                         
 -18   6  12          1.30          1.55         5.05 o                         
 -16   6  12        337.75        341.35        13.78 o                         
 -14   6  12         47.69         62.50         5.79 o                         
 -12   6  12       1287.28       1377.20        60.51 o                         
 -10   6  12        419.38        490.80        23.45 o                         
  -8   6  12       2095.18       2082.77        79.68 o                         
  -6   6  12          0.03          0.89         2.20 o                         
  -4   6  12       2343.90       2490.85        80.11 o                         
  -2   6  12       1417.01       1612.12        68.34 o                         
   0   6  12         66.05         76.92         5.68 o                         
   2   6  12       1114.70       1235.82        49.97 o                         
   4   6  12        334.03        371.09        17.09 o                         
   6   6  12         37.53         37.31         9.48 o                         
   8   6  12         69.71         69.94        14.69 o                         
 -19   7  12        223.13        255.31        15.91 o                         
 -17   7  12        148.00        121.65         7.92 o                         
 -15   7  12          1.71          7.78         4.38 o                         
 -13   7  12         40.72         41.77         4.39 o                         
 -11   7  12        369.20        380.04        22.30 o                         
  -9   7  12         39.52         59.99         5.41 o                         
  -7   7  12        532.97        555.21        23.77 o                         
  -5   7  12        530.55        576.30        26.58 o                         
  -3   7  12        202.83        208.80         9.51 o                         
  -1   7  12         47.95         70.90         5.52 o                         
   1   7  12       1340.40       1562.09        71.46 o                         
   3   7  12          7.85          9.54         4.03 o                         
   5   7  12          4.66          7.59         3.95 o                         
   7   7  12        217.30        215.01        14.96 o                         
 -18   8  12          6.67         12.50         9.12 o                         
 -16   8  12          0.09         -0.33         4.89 o                         
 -14   8  12         24.17         22.98         5.39 o                         
 -12   8  12        806.67        794.06        62.36 o                         
 -10   8  12        124.41        151.10         9.01 o                         
  -8   8  12         20.12         27.09         4.32 o                         
  -6   8  12          1.32          3.45         4.26 o                         
  -4   8  12          9.35          4.13         3.95 o                         
  -2   8  12        165.42        148.65        15.63 o                         
   0   8  12          5.98          9.87         3.94 o                         
   2   8  12         69.22         57.29        13.11 o                         
   4   8  12         77.06         65.08        15.60 o                         
   6   8  12        277.22        343.02        28.06 o                         
 -15   9  12          3.49          5.57         7.38 o                         
 -13   9  12         54.71         31.01        11.16 o                         
 -11   9  12        464.27        507.02        19.22 o                         
  -9   9  12        106.42         98.83        17.43 o                         
  -7   9  12         59.03         73.90         9.76 o                         
  -5   9  12          3.52          5.15         3.77 o                         
  -3   9  12         25.07         20.33         6.80 o                         
  -1   9  12          7.70          1.74         3.81 o                         
   1   9  12        400.63        370.94        17.11 o                         
   3   9  12        122.44         96.80        18.53 o                         
   5   9  12        199.03        215.98        19.57 o                         
 -14  10  12          7.76          1.88        13.44 o                         
 -12  10  12        359.61        328.92        19.08 o                         
 -10  10  12        803.24        766.17        35.03 o                         
  -8  10  12          2.04          4.79         6.63 o                         
  -6  10  12         67.49         76.15        12.02 o                         
  -4  10  12        304.42        265.03        49.13 o                         
  -2  10  12        168.51        177.23        21.74 o                         
   0  10  12        185.68        169.68        15.41 o                         
   2  10  12         16.08         28.44         6.82 o                         
  -9  11  12         16.30         14.23        14.36 o                         
  -7  11  12        159.36        134.87        20.80 o                         
  -5  11  12         74.94         33.46        16.66 o                         
  -3  11  12         24.42          3.88        14.06 o                         
 -23   1  13         14.99         11.99        12.74 o                         
 -21   1  13          3.25         11.28         9.35 o                         
 -19   1  13        248.82        271.23        45.62 o                         
 -17   1  13         11.38         11.11         8.28 o                         
 -15   1  13        544.11        512.71        30.98 o                         
 -13   1  13        147.51        183.90        20.26 o                         
 -11   1  13       1645.47       1742.02        72.38 o                         
  -9   1  13         93.75         94.31         6.16 o                         
  -7   1  13          3.84          4.37         3.83 o                         
  -5   1  13       2999.10       3265.63       103.26 o                         
  -3   1  13        886.21        831.87        23.20 o                         
  -1   1  13        818.46        972.13        32.93 o                         
   1   1  13          8.20         28.43         2.76 o                         
   3   1  13       1177.18       1150.89        61.29 o                         
   5   1  13         76.78        104.57         7.29 o                         
   7   1  13        359.17        459.84        24.94 o                         
   9   1  13          8.68          8.16         4.11 o                         
 -22   2  13        107.17        153.47        17.12 o                         
 -20   2  13        282.15        239.03        21.19 o                         
 -18   2  13         35.49         39.76         5.27 o                         
 -16   2  13         56.91         52.01         7.22 o                         
 -14   2  13       2114.51       1981.88        97.19 o                         
 -12   2  13        400.03        421.31        19.55 o                         
 -10   2  13        640.28        588.18        22.03 o                         
  -8   2  13       2571.15       2522.07        86.07 o                         
  -6   2  13         19.92         10.12         2.25 o                         
  -4   2  13         23.19         21.76         2.28 o                         
  -2   2  13        187.36        191.35         6.88 o                         
   0   2  13        238.21        240.38         8.25 o                         
   2   2  13         63.29        107.45         7.30 o                         
   4   2  13       1527.87       1716.15       161.21 o                         
   6   2  13       1286.25       1650.27        87.94 o                         
   8   2  13         12.68         20.59         5.00 o                         
  10   2  13        319.16         -0.61        18.83 o                         
 -21   3  13          0.00          5.54         6.89 o                         
 -19   3  13        106.78        107.56        12.09 o                         
 -17   3  13        142.69        128.98         9.44 o                         
 -15   3  13         36.33         27.36         4.17 o                         
 -13   3  13       4508.55       4638.33       164.56 o                         
 -11   3  13       1945.71       2062.03        68.23 o                         
  -9   3  13        182.26        165.76         6.36 o                         
  -7   3  13        395.51        431.29        15.45 o                         
  -5   3  13          1.69          0.43         2.69 o                         
  -3   3  13         63.37         76.61         3.89 o                         
  -1   3  13        147.78        120.92         5.39 o                         
   1   3  13        485.85        437.73        23.67 o                         
   3   3  13          6.36         20.17         6.12 o                         
   5   3  13         22.86         39.59         7.00 o                         
   7   3  13         38.32         26.42         8.59 o                         
   9   3  13          4.04          1.72         4.75 o                         
 -22   4  13        841.02        864.61        44.15 o                         
 -20   4  13        210.44        187.16        14.52 o                         
 -18   4  13          4.42          5.12         5.46 o                         
 -16   4  13         31.77         25.88         5.11 o                         
 -14   4  13        813.84        774.84        35.41 o                         
 -12   4  13        447.62        417.89        18.53 o                         
 -10   4  13       1447.14       1504.95        47.68 o                         
  -8   4  13        291.64        298.22        13.00 o                         
  -6   4  13       3248.03       3254.93       103.21 o                         
  -4   4  13       1362.32       1320.46        43.15 o                         
  -2   4  13        908.76        895.85        35.95 o                         
   0   4  13         12.18         14.47         4.31 o                         
   2   4  13       1465.15       1626.97        80.14 o                         
   4   4  13        155.04        132.32         8.56 o                         
   6   4  13         90.40         84.10        13.22 o                         
   8   4  13          0.02          4.83         5.46 o                         
 -21   5  13         50.31         22.75         9.57 o                         
 -19   5  13         15.60         22.21         6.14 o                         
 -17   5  13         48.49         28.77         6.38 o                         
 -15   5  13         72.53         88.18         6.53 o                         
 -13   5  13       1059.70       1177.00        52.65 o                         
 -11   5  13       1157.23       1321.88        59.17 o                         
  -9   5  13          4.21          5.10         3.64 o                         
  -7   5  13         21.31         12.96         2.82 o                         
  -5   5  13       2430.19       2542.92        89.27 o                         
  -3   5  13          4.32          2.67         2.81 o                         
  -1   5  13          2.86          6.06         3.31 o                         
   1   5  13       2293.53       2512.51       114.39 o                         
   3   5  13        931.60       1153.71        55.26 o                         
   5   5  13        114.93        117.45        28.50 o                         
   7   5  13        231.15        204.24        13.20 o                         
   9   5  13        538.72        336.18       206.74 o                         
 -20   6  13        530.59        568.03        31.59 o                         
 -18   6  13         38.97         27.98         5.45 o                         
 -16   6  13          4.02          6.33         4.65 o                         
 -14   6  13         17.32         12.72         4.75 o                         
 -12   6  13        252.94        243.78        12.02 o                         
 -10   6  13        191.35        214.66        10.93 o                         
  -8   6  13       2588.58       2911.08       141.20 o                         
  -6   6  13          0.22          3.20         3.75 o                         
  -4   6  13        460.44        443.92        21.98 o                         
  -2   6  13        547.72        594.84        30.99 o                         
   0   6  13        363.12        392.68        17.92 o                         
   2   6  13        883.31       1081.48        47.28 o                         
   4   6  13       1561.33       1672.03        64.04 o                         
   6   6  13          0.00          0.73         3.98 o                         
   8   6  13          3.13          3.17         6.16 o                         
 -19   7  13         21.00         30.78        10.35 o                         
 -17   7  13          0.27          0.08         5.42 o                         
 -15   7  13        260.04        287.05        12.68 o                         
 -13   7  13       1045.71       1069.47        39.33 o                         
 -11   7  13        234.76        232.96        11.88 o                         
  -9   7  13         23.80         26.04         5.55 o                         
  -7   7  13         78.37         83.68         8.40 o                         
  -5   7  13        266.53        311.87        13.41 o                         
  -3   7  13        590.83        629.74        32.30 o                         
  -1   7  13        340.84        376.57        18.20 o                         
   1   7  13        190.51        182.47        11.96 o                         
   3   7  13        428.01        471.62        20.63 o                         
   5   7  13        138.12        132.46        23.75 o                         
 -16   8  13          8.68         17.53         9.29 o                         
 -14   8  13        129.01        127.02         9.74 o                         
 -12   8  13         44.57         33.99         8.96 o                         
 -10   8  13        834.80        979.79        37.96 o                         
  -8   8  13       1290.96       1452.72       144.97 o                         
  -6   8  13         95.69         82.73         6.85 o                         
  -4   8  13        247.49        253.05        11.54 o                         
  -2   8  13        464.53        491.21        33.99 o                         
   0   8  13          7.64          8.64         5.52 o                         
   2   8  13         83.75         83.70        16.57 o                         
   4   8  13        671.69        471.26       225.64 o                         
 -15   9  13         10.96         32.95        14.80 o                         
 -13   9  13        135.25        158.89        11.02 o                         
 -11   9  13         50.77         41.63        11.47 o                         
  -9   9  13        940.54       1017.31        77.47 o                         
  -7   9  13        747.00        770.25        50.89 o                         
  -5   9  13        375.31        339.87        47.08 o                         
  -1   9  13         51.79         31.76         9.37 o                         
   1   9  13         11.00          2.78         4.37 o                         
   3   9  13        141.14         97.72        67.64 o                         
 -12  10  13        122.92        133.54        20.92 o                         
 -10  10  13        942.76        948.65        41.81 o                         
  -8  10  13         59.17         59.34        16.97 o                         
  -6  10  13        119.29         82.55         8.74 o                         
  -4  10  13         41.34         32.18        16.37 o                         
  -2  10  13         83.91         46.95        16.45 o                         
 -22   0  14        152.67        144.21        20.98 o                         
 -20   0  14          3.12          8.37        15.10 o                         
 -18   0  14       1409.13       1436.03       189.64 o                         
 -16   0  14       1121.18       1163.39       154.17 o                         
 -14   0  14       3300.43       3384.38       441.40 o                         
 -12   0  14       3414.88       3937.86       512.97 o                         
 -10   0  14        187.67        205.57        14.23 o                         
  -8   0  14         25.45          6.64         5.57 o                         
  -6   0  14       1303.14       1350.67        76.91 o                         
  -4   0  14        618.04        604.35        24.72 o                         
  -2   0  14        627.67        646.92        33.48 o                         
   0   0  14         57.01         36.66         4.53 o                         
   2   0  14         62.76         48.36         6.92 o                         
   4   0  14        172.34        140.10        13.29 o                         
   6   0  14        849.98        774.06       266.26 o                         
   8   0  14         23.94         14.04         7.26 o                         
 -23   1  14          8.72          5.73        10.18 o                         
 -21   1  14         11.88         15.81         9.54 o                         
 -19   1  14        483.41        593.35        57.51 o                         
 -17   1  14          9.53         23.18        10.65 o                         
 -15   1  14        175.72        230.20        26.94 o                         
 -13   1  14        280.44        386.09        31.12 o                         
 -11   1  14       5516.51       5441.71       441.39 o                         
  -9   1  14       3561.43       3524.78       135.53 o                         
  -7   1  14        766.00        745.45        30.79 o                         
  -5   1  14        120.67        143.90         7.22 o                         
  -3   1  14         44.12         77.43         3.39 o                         
  -1   1  14        852.29        818.97        28.92 o                         
   1   1  14        155.85        145.93         9.51 o                         
   3   1  14       1236.95       1384.00        73.87 o                         
   5   1  14        507.43        616.34        33.77 o                         
   7   1  14          3.74          3.99         4.86 o                         
   9   1  14         22.76         11.72         6.72 o                         
 -22   2  14         88.70         96.05        12.91 o                         
 -20   2  14         58.01         74.27        11.79 o                         
 -18   2  14         10.25         11.18         5.24 o                         
 -16   2  14        135.21        157.94        13.43 o                         
 -14   2  14          6.17          4.39         6.51 o                         
 -12   2  14        537.11        623.87        48.33 o                         
 -10   2  14         12.81         12.59         4.91 o                         
  -8   2  14         93.60         88.06         4.16 o                         
  -6   2  14       1021.36       1039.42        34.28 o                         
  -4   2  14        814.94        819.35        29.04 o                         
  -2   2  14        370.29        341.70        13.39 o                         
   0   2  14       2198.75       2292.98        93.52 o                         
   2   2  14        192.81        203.99        22.28 o                         
   4   2  14       1377.61       1717.83        92.03 o                         
   6   2  14          8.71          8.20         6.19 o                         
   8   2  14        103.61         77.59        28.23 o                         
 -21   3  14        445.46        592.69        48.05 o                         
 -19   3  14        235.13        298.60        20.18 o                         
 -17   3  14         73.25         58.97         6.25 o                         
 -15   3  14        202.57        215.15        19.97 o                         
 -13   3  14        204.50        188.01        19.11 o                         
 -11   3  14        493.42        554.99        36.48 o                         
  -9   3  14       1235.25       1300.43        48.67 o                         
  -7   3  14        910.90        884.94        29.72 o                         
  -5   3  14       1198.84       1276.11        40.66 o                         
  -3   3  14        837.08        872.62        29.95 o                         
  -1   3  14       1878.11       1856.29        69.25 o                         
   1   3  14        203.19        174.78        10.10 o                         
   3   3  14        324.90        379.79        33.09 o                         
   5   3  14          9.24          6.59         4.27 o                         
   7   3  14        195.49          5.46        15.21 o                         
 -20   4  14        994.06       1189.78        52.72 o                         
 -18   4  14         50.98         35.84         5.83 o                         
 -16   4  14       1123.27       1098.29        49.14 o                         
 -14   4  14       1394.84       1455.31        63.44 o                         
 -12   4  14         30.08         33.48         4.84 o                         
 -10   4  14       2009.00       2175.81       127.72 o                         
  -8   4  14        150.09        155.05         7.55 o                         
  -6   4  14        823.82        777.58        33.00 o                         
  -4   4  14        609.40        596.80        36.27 o                         
  -2   4  14       1757.56       1861.95        74.84 o                         
   0   4  14        617.81        777.56        32.82 o                         
   2   4  14         75.86         89.75         6.60 o                         
   4   4  14         37.51         22.08         4.33 o                         
   6   4  14          7.66          7.15         5.07 o                         
   8   4  14        187.53        153.33        96.58 o                         
 -21   5  14         15.64          2.83         8.96 o                         
 -19   5  14         37.04         26.70         6.57 o                         
 -17   5  14          0.00          2.99         4.43 o                         
 -15   5  14        304.14        288.67        14.77 o                         
 -13   5  14          6.30          5.04         4.93 o                         
 -11   5  14       1792.56       2130.71        95.13 o                         
  -9   5  14        414.44        396.67        19.49 o                         
  -7   5  14        114.36        137.17         8.17 o                         
  -5   5  14       1192.75       1200.19        59.48 o                         
  -3   5  14       2626.34       2760.70       122.49 o                         
  -1   5  14        201.33        249.98        12.42 o                         
   1   5  14        642.48        715.96        30.48 o                         
   3   5  14       1134.02       1205.56       129.64 o                         
   7   5  14          0.15          5.37         5.53 o                         
 -20   6  14         20.61         25.03        15.24 o                         
 -18   6  14          7.53          3.71         7.59 o                         
 -16   6  14         14.74          4.63         5.35 o                         
 -14   6  14        354.80        382.57        18.38 o                         
 -12   6  14          4.34          1.55         4.89 o                         
 -10   6  14          5.47          5.34         4.49 o                         
  -8   6  14       1114.46       1218.64        65.78 o                         
  -6   6  14        324.22        356.05        17.87 o                         
  -4   6  14         67.75         64.42         6.26 o                         
  -2   6  14         79.08         89.60         6.85 o                         
   0   6  14         24.83         48.10         6.42 o                         
   2   6  14        211.97        238.60        21.42 o                         
   4   6  14         32.44         17.86         7.79 o                         
   6   6  14         36.91          9.45         8.53 o                         
 -17   7  14        474.88        515.60        33.14 o                         
 -15   7  14        222.85        207.49        14.13 o                         
 -13   7  14         11.94         10.04         4.97 o                         
 -11   7  14        902.46        956.72        39.88 o                         
  -9   7  14       1873.35       2095.05        94.62 o                         
  -7   7  14        529.34        598.62        25.91 o                         
  -5   7  14          0.45          1.79         3.78 o                         
  -3   7  14        330.87        340.29        22.23 o                         
  -1   7  14        307.97        301.82        26.49 o                         
   1   7  14        428.66        436.09        25.96 o                         
   5   7  14         28.00          8.69         7.79 o                         
 -16   8  14         29.66          8.09         9.80 o                         
 -14   8  14         21.50          8.36         5.36 o                         
 -12   8  14          1.28          2.30         5.69 o                         
 -10   8  14        407.37        449.88        20.12 o                         
  -8   8  14         49.37         27.79         8.21 o                         
  -6   8  14        146.07        137.54        18.92 o                         
  -4   8  14        431.76        452.83        55.89 o                         
  -2   8  14        113.32          8.59         7.51 o                         
   2   8  14         71.67         41.98        20.31 o                         
 -15   9  14        508.19        430.84        44.18 o                         
 -13   9  14         65.04         80.30        15.32 o                         
 -11   9  14        134.69        107.09        23.84 o                         
  -9   9  14         42.33         21.83         6.20 o                         
  -7   9  14       1151.17       1175.66        57.42 o                         
  -5   9  14        214.72        212.26        15.98 o                         
  -3   9  14         50.33         19.66        10.11 o                         
  -1   9  14        145.64         29.73        46.79 o                         
 -10  10  14          2.20          4.49        11.92 o                         
  -8  10  14        840.79        781.79        57.18 o                         
  -6  10  14         43.36         32.87        13.27 o                         
  -4  10  14         31.15         18.84        18.51 o                         
 -21   1  15        859.15       1024.14        78.84 o                         
 -19   1  15         39.58         42.11        16.00 o                         
 -17   1  15        116.92        119.72        10.40 o                         
 -15   1  15       1108.94       1167.20        72.52 o                         
 -13   1  15       1014.92       1106.49        84.60 o                         
 -11   1  15       1364.57       1676.87       125.21 o                         
  -9   1  15       8154.23       8634.79       476.06 o                         
  -7   1  15         84.93         79.59         7.53 o                         
  -5   1  15        372.60        404.38        13.83 o                         
  -3   1  15         12.70         14.96         3.71 o                         
  -1   1  15          5.34          5.93         4.07 o                         
   1   1  15          2.85         -0.26         4.30 o                         
   3   1  15         22.28          7.40         4.64 o                         
   5   1  15         88.42         57.71        26.64 o                         
   7   1  15        145.32        100.16        38.61 o                         
 -22   2  15          9.59         17.73        10.67 o                         
 -20   2  15          1.39         -2.92         8.75 o                         
 -18   2  15        103.51        104.22        12.46 o                         
 -16   2  15        639.97        683.04        43.46 o                         
 -14   2  15       1320.19       1426.00       108.27 o                         
 -12   2  15       2746.53       2949.98       222.42 o                         
 -10   2  15        795.84        843.63        65.04 o                         
  -8   2  15       4836.31       5125.27       299.26 o                         
  -6   2  15         99.58        103.53         5.41 o                         
  -4   2  15       3003.26       3041.79       118.01 o                         
  -2   2  15       1059.44        944.41        43.04 o                         
   0   2  15         69.81         64.54         5.83 o                         
   2   2  15       3272.88       3775.23       197.86 o                         
   6   2  15         10.51         12.28         4.66 o                         
 -21   3  15         10.06         22.92        13.26 o                         
 -19   3  15         35.65         58.56         9.29 o                         
 -17   3  15        818.96        809.96        44.25 o                         
 -15   3  15        227.97        302.88        18.30 o                         
 -13   3  15        191.49        175.61        16.63 o                         
 -11   3  15       3313.01       3382.34       205.55 o                         
  -9   3  15        228.90        214.09        11.89 o                         
  -7   3  15        428.06        365.84        20.32 o                         
  -5   3  15        500.17        478.08        35.64 o                         
  -3   3  15         60.24         65.25         5.83 o                         
  -1   3  15         13.15          9.33         4.14 o                         
   1   3  15        141.37        179.98        14.36 o                         
   3   3  15        181.99         44.97        15.34 o                         
   5   3  15          9.61          1.83         5.44 o                         
   7   3  15          6.93          4.04         7.22 o                         
 -20   4  15        338.18        418.17        27.75 o                         
 -18   4  15        327.16        434.31        24.10 o                         
 -16   4  15        599.67        574.68        64.79 o                         
 -14   4  15       1138.88       1174.61        70.10 o                         
 -12   4  15          0.01         -1.08         5.30 o                         
 -10   4  15        742.74        772.86        39.53 o                         
  -8   4  15        406.82        503.94        28.03 o                         
  -6   4  15        245.18        254.76        18.97 o                         
  -4   4  15        395.06        537.04        32.42 o                         
  -2   4  15       1875.26       2112.94       107.15 o                         
   0   4  15        166.05        181.60        12.32 o                         
   2   4  15        917.94        867.02        87.02 o                         
   4   4  15        139.69        149.12        11.64 o                         
   6   4  15        232.40        182.01       119.31 o                         
 -19   5  15         79.80         81.72        10.29 o                         
 -17   5  15          4.53         15.77         7.23 o                         
 -15   5  15          0.28         -3.15         5.83 o                         
 -13   5  15        441.12        477.69        22.96 o                         
 -11   5  15        981.23       1052.19        47.42 o                         
  -9   5  15        628.59        650.41        27.45 o                         
  -7   5  15        629.59        707.38        38.58 o                         
  -5   5  15        811.54        980.17        57.66 o                         
  -3   5  15         22.07         39.23         5.82 o                         
  -1   5  15        229.62        239.15        12.37 o                         
   1   5  15        210.66        258.41        23.46 o                         
   3   5  15         37.03         15.86         7.76 o                         
   5   5  15        162.15         88.97        53.44 o                         
 -18   6  15        110.83         78.97        19.70 o                         
 -16   6  15        197.31        234.48        21.69 o                         
 -14   6  15          2.55         -0.57         5.23 o                         
 -12   6  15        703.44        658.46        58.19 o                         
 -10   6  15        785.33        799.38        33.78 o                         
  -8   6  15         44.65         46.03         6.35 o                         
  -6   6  15          0.38          4.31         5.15 o                         
  -4   6  15         54.53         66.61         7.15 o                         
  -2   6  15         77.55         65.09         8.12 o                         
   0   6  15          6.79          2.79         4.63 o                         
   2   6  15        168.27         35.85        27.93 o                         
   4   6  15          0.00         -0.67         6.64 o                         
 -17   7  15         73.46         52.65        18.00 o                         
 -15   7  15          6.47          6.20         7.70 o                         
 -13   7  15         25.88         30.77         8.36 o                         
 -11   7  15        441.23        437.13        19.94 o                         
  -9   7  15        106.45        120.31        10.54 o                         
  -7   7  15        714.76        732.24        40.35 o                         
  -5   7  15          0.34          0.70         5.73 o                         
  -3   7  15         13.05          9.48         5.19 o                         
  -1   7  15        275.90          8.07        10.41 o                         
   1   7  15         29.27         13.05         6.49 o                         
   3   7  15          5.29          1.08         6.78 o                         
 -16   8  15         81.84        105.20        16.61 o                         
 -14   8  15        854.76        934.52        58.58 o                         
 -12   8  15       2766.19       2851.39       161.05 o                         
 -10   8  15        157.74         95.50        26.70 o                         
  -8   8  15        114.24        147.73        18.44 o                         
  -6   8  15        205.69        244.41        16.20 o                         
  -4   8  15        208.22          6.75        12.07 o                         
  -2   8  15        378.66         75.45        67.50 o                         
   0   8  15         31.39         13.09        13.08 o                         
 -13   9  15         86.24        110.55        19.60 o                         
 -11   9  15       2928.08       3015.24       199.35 o                         
  -9   9  15          6.85          3.93        11.59 o                         
  -7   9  15         12.74          8.07         5.44 o                         
  -3   9  15          2.55         -7.91        16.40 o                         
 -22   0  16          0.09          0.86        19.01 o                         
 -20   0  16        216.32        244.17        38.14 o                         
 -18   0  16         58.88         60.42        18.47 o                         
 -16   0  16       2145.31       2548.91       333.69 o                         
 -14   0  16        743.12        915.48        86.02 o                         
 -12   0  16        942.76       1028.82        96.75 o                         
 -10   0  16       4499.11       5102.66       465.99 o                         
  -8   0  16         51.56         57.55        10.58 o                         
  -6   0  16          3.22          6.43         7.82 o                         
  -4   0  16        213.85        189.03        11.40 o                         
  -2   0  16        230.39        221.52        18.83 o                         
   0   0  16         53.86         37.15         8.16 o                         
   2   0  16         42.67         24.67         7.62 o                         
   4   0  16        229.54        179.04       112.46 o                         
   6   0  16        143.45         83.15        60.99 o                         
 -21   1  16        394.48        494.04        36.10 o                         
 -19   1  16        170.07        185.80        17.83 o                         
 -17   1  16         39.07         77.48        11.05 o                         
 -15   1  16        178.10        199.33        15.34 o                         
 -13   1  16         54.15         69.16        10.54 o                         
 -11   1  16       1604.28       1841.62       120.83 o                         
  -9   1  16        165.04        159.66        12.82 o                         
  -7   1  16        308.14        372.65        26.04 o                         
  -5   1  16        331.43        233.32        11.08 o                         
  -3   1  16        676.29        542.87        29.93 o                         
  -1   1  16        900.57        970.72        51.28 o                         
   1   1  16        649.97        669.27        47.61 o                         
   3   1  16        213.87        260.08        19.10 o                         
   5   1  16          0.08         -0.63         5.99 o                         
 -22   2  16          4.99          6.77        12.90 o                         
 -20   2  16          8.73          7.52         8.85 o                         
 -18   2  16        161.09        196.25        15.94 o                         
 -16   2  16         20.13         26.46         8.89 o                         
 -14   2  16          5.48         10.49         8.37 o                         
 -12   2  16        103.35        124.04        13.38 o                         
 -10   2  16        551.62        642.13        49.90 o                         
  -8   2  16         73.02         79.87         8.82 o                         
  -6   2  16        317.52        250.67        15.18 o                         
  -4   2  16        147.56        134.44         9.78 o                         
  -2   2  16        130.59        132.74         8.08 o                         
   0   2  16        224.15        194.81        24.28 o                         
   2   2  16        180.36        188.64        15.82 o                         
 -21   3  16         85.23         53.99        13.17 o                         
 -19   3  16          4.13         10.23         8.91 o                         
 -17   3  16          0.33         -5.57         8.84 o                         
 -15   3  16         95.14        117.16        13.36 o                         
 -13   3  16         84.59         84.11        11.68 o                         
 -11   3  16         90.01        141.25        14.34 o                         
  -9   3  16       1671.12       1617.94       176.73 o                         
  -7   3  16        545.26        499.36        29.33 o                         
  -5   3  16          4.50          1.69         5.25 o                         
  -3   3  16         49.31         61.75         7.37 o                         
  -1   3  16        299.18        264.61        15.57 o                         
   1   3  16       1443.51       1259.80       200.05 o                         
   3   3  16        206.97          5.83        15.99 o                         
   5   3  16          0.01          1.81         8.66 o                         
 -20   4  16        366.42        400.45        24.26 o                         
 -18   4  16         81.81        101.35        11.80 o                         
 -16   4  16         57.93         63.96         8.69 o                         
 -14   4  16        348.91        373.77        57.44 o                         
 -12   4  16        649.18        592.03        54.77 o                         
 -10   4  16       4396.27       5151.02       312.44 o                         
  -8   4  16         54.71         57.23         6.37 o                         
  -6   4  16          8.79         12.05         4.93 o                         
  -4   4  16        528.77        606.28        36.90 o                         
  -2   4  16       1711.76       1668.94       152.91 o                         
   0   4  16        330.77        283.72        21.16 o                         
   4   4  16        269.21        245.49       158.73 o                         
 -19   5  16         54.07         47.26        15.69 o                         
 -17   5  16         93.24         93.82        19.98 o                         
 -15   5  16        188.35        204.23        16.14 o                         
 -13   5  16          2.32          3.27         5.17 o                         
 -11   5  16        248.62        259.89        19.27 o                         
  -9   5  16          5.46          1.61         6.21 o                         
  -7   5  16        924.71       1061.41        62.74 o                         
  -5   5  16        394.09        401.65        24.85 o                         
  -3   5  16        391.20        319.55        36.49 o                         
  -1   5  16        292.87        149.91        72.26 o                         
   3   5  16          4.36          1.79         5.54 o                         
 -18   6  16         30.80          8.66        11.75 o                         
 -16   6  16        195.78        239.95        18.22 o                         
 -14   6  16         64.74         67.01         9.00 o                         
 -12   6  16        196.33        220.76        19.09 o                         
 -10   6  16         16.92          3.72         5.24 o                         
  -8   6  16          0.00          2.17         5.75 o                         
  -6   6  16         94.36        111.61        10.87 o                         
  -4   6  16        156.14         -1.00        11.56 o                         
  -2   6  16         73.07         21.93         7.37 o                         
   0   6  16        181.32         60.79        55.85 o                         
   2   6  16        511.50        332.28       207.87 o                         
 -17   7  16         24.15         23.80        15.03 o                         
 -15   7  16        418.74        439.09        44.69 o                         
 -13   7  16        941.53        874.31        59.06 o                         
 -11   7  16         36.21         37.29        10.00 o                         
  -9   7  16         88.84         81.85        17.63 o                         
  -7   7  16        166.78        173.87        13.02 o                         
  -5   7  16         51.84         28.06        16.79 o                         
  -3   7  16         13.91         11.51         6.53 o                         
  -1   7  16         46.95         21.78        16.62 o                         
 -14   8  16        214.26        240.92        28.15 o                         
 -12   8  16        410.09        458.27        35.97 o                         
 -10   8  16        257.27        258.32        28.05 o                         
  -8   8  16         24.93         14.20         6.54 o                         
  -6   8  16        136.00         75.01        35.37 o                         
  -4   8  16        107.58         -3.21         9.37 o                         
  -9   9  16         10.64         10.08        12.62 o                         
  -7   9  16         88.33         44.72        37.57 o                         
 -21   1  17        148.01        180.80        18.69 o                         
 -19   1  17        323.97        450.27        36.42 o                         
 -17   1  17        274.63        269.30        23.59 o                         
 -15   1  17         17.54         25.28         9.49 o                         
 -13   1  17        510.90        490.57        34.27 o                         
 -11   1  17        180.83        214.09        16.93 o                         
  -9   1  17        173.65        177.17        14.93 o                         
  -7   1  17         60.76         52.95        10.31 o                         
  -5   1  17        292.20        237.71        37.64 o                         
  -3   1  17        298.32        275.98        36.90 o                         
  -1   1  17         78.75         53.70         6.19 o                         
   1   1  17          9.90          4.24         5.78 o                         
   3   1  17        249.87         -1.89        13.94 o                         
 -20   2  17        206.16        276.40        26.44 o                         
 -18   2  17        136.20        123.07        12.67 o                         
 -16   2  17         74.02         71.19        11.11 o                         
 -14   2  17        107.53        115.10        14.34 o                         
 -12   2  17        109.87        116.94        15.19 o                         
 -10   2  17         26.51         20.30         7.40 o                         
  -8   2  17        309.71        334.64        24.35 o                         
  -6   2  17        326.98        220.30        24.66 o                         
  -4   2  17       2130.50       2025.67       139.30 o                         
  -2   2  17        485.08        587.49        79.21 o                         
   0   2  17        395.78        440.94        39.87 o                         
   2   2  17         36.52         40.28         7.27 o                         
 -19   3  17        104.57        130.44        14.64 o                         
 -17   3  17        579.12        699.38        55.13 o                         
 -15   3  17        525.85        594.82        32.57 o                         
 -13   3  17         77.15        111.82        13.33 o                         
 -11   3  17       2012.87       2187.65       163.72 o                         
  -9   3  17        164.06        168.16        17.03 o                         
  -7   3  17        577.14        478.33        69.86 o                         
  -5   3  17         40.81         46.99         8.47 o                         
  -3   3  17         48.56         39.64         6.99 o                         
  -1   3  17         80.15         29.07        11.58 o                         
   3   3  17        134.24         67.14        42.98 o                         
 -20   4  17         35.19         34.67        15.64 o                         
 -18   4  17        576.00        577.57        45.85 o                         
 -16   4  17        797.81        839.69        65.44 o                         
 -14   4  17        333.23        378.39        31.60 o                         
 -12   4  17        182.35        211.65        20.33 o                         
 -10   4  17       2370.79       2212.53       269.55 o                         
  -8   4  17       1034.12        954.05        82.53 o                         
  -6   4  17         30.79         38.08         7.54 o                         
  -4   4  17        270.91        223.11        18.32 o                         
  -2   4  17         51.78         33.56         8.83 o                         
   0   4  17       1050.01        901.65       553.86 o                         
   2   4  17         47.02         21.10        18.43 o                         
 -19   5  17         41.50         46.57        16.20 o                         
 -17   5  17        285.33        224.07        21.08 o                         
 -15   5  17         70.34         69.46        11.56 o                         
 -13   5  17        114.33        142.22        15.84 o                         
 -11   5  17        506.93        524.16        38.30 o                         
  -9   5  17        142.84        125.82        16.86 o                         
  -7   5  17         99.66        103.61        20.08 o                         
  -5   5  17         37.10         20.68         8.54 o                         
  -3   5  17         54.25         34.58         9.68 o                         
  -1   5  17        111.04         42.98        19.87 o                         
   1   5  17          3.78         -0.04        10.25 o                         
 -16   6  17         17.60         12.41        10.40 o                         
 -14   6  17        753.42        741.33        43.10 o                         
 -12   6  17        270.38        253.48        25.72 o                         
 -10   6  17        282.32        252.69        39.00 o                         
  -8   6  17         29.39         12.78         9.98 o                         
  -6   6  17         45.00          6.28         6.49 o                         
 -15   7  17        200.94        191.29        24.40 o                         
 -13   7  17        472.34        449.21        44.76 o                         
 -11   7  17        545.39        529.79        52.45 o                         
  -9   7  17        372.12        277.48       202.36 o                         
  -7   7  17          0.01          0.63         7.24 o                         
  -5   7  17          5.00          1.24         6.88 o                         
 -12   8  17        636.73        606.54        44.83 o                         
 -10   8  17          5.40         12.28        12.78 o                         
  -8   8  17          9.48          9.33        13.07 o                         
  -6   8  17         58.36         17.55        27.04 o                         
 -20   0  18        162.92        130.15        18.18 o                         
 -18   0  18        661.54        819.44        47.49 o                         
 -16   0  18        545.08        580.32        55.96 o                         
 -14   0  18       2838.84       3019.84       277.47 o                         
 -12   0  18       1489.61       1641.31       152.26 o                         
 -10   0  18       2161.10       2335.61       216.64 o                         
  -8   0  18        279.36        305.75        47.39 o                         
  -6   0  18          0.69          0.86        13.93 o                         
  -2   0  18        288.31        144.06        22.40 o                         
   0   0  18        682.74        261.43       159.69 o                         
 -19   1  18         39.78         44.76        10.92 o                         
 -17   1  18        125.78        138.90        13.36 o                         
 -15   1  18        312.09        297.19        51.57 o                         
 -13   1  18        294.77        344.23        28.62 o                         
 -11   1  18        275.51        292.57        22.30 o                         
  -9   1  18          1.36         10.95         7.43 o                         
  -7   1  18        261.38        198.90        19.27 o                         
  -5   1  18       1470.85        883.78        83.98 o                         
  -3   1  18          1.85          1.94         7.55 o                         
  -1   1  18         13.44         13.58         7.89 o                         
 -20   2  18        324.85        332.29        27.17 o                         
 -18   2  18         34.27         37.37        10.55 o                         
 -16   2  18          0.77          4.87        11.19 o                         
 -14   2  18        207.11        225.52        21.78 o                         
 -12   2  18         99.39         81.18        10.68 o                         
 -10   2  18        332.08        380.18        35.55 o                         
  -8   2  18        276.21        246.99        22.85 o                         
  -6   2  18          1.03          8.84        13.07 o                         
  -4   2  18         12.90         -2.53         7.01 o                         
  -2   2  18        316.05        249.13        22.51 o                         
   0   2  18          9.09         10.58         7.83 o                         
 -19   3  18         51.93         31.75        12.67 o                         
 -17   3  18        333.04        377.01        31.53 o                         
 -15   3  18          1.45         -2.19        11.51 o                         
 -13   3  18        444.43        470.79        37.63 o                         
 -11   3  18        118.27        127.92        18.34 o                         
  -9   3  18          0.78         -3.30        11.56 o                         
  -7   3  18        500.51        273.86        52.08 o                         
  -5   3  18         75.05         80.27         9.87 o                         
  -3   3  18          0.01         -1.99         6.61 o                         
  -1   3  18         41.22         29.89         9.15 o                         
 -18   4  18        243.42        306.47        27.70 o                         
 -16   4  18        301.11        288.00        18.49 o                         
 -14   4  18          0.60          8.04         9.95 o                         
 -12   4  18        212.54        223.58        30.86 o                         
 -10   4  18         47.23         38.34        11.64 o                         
  -8   4  18        681.77        241.66        54.73 o                         
  -6   4  18          4.60         -2.24         6.63 o                         
  -4   4  18        103.36         30.07        21.90 o                         
  -2   4  18         12.18          7.97         7.66 o                         
 -17   5  18         11.93          6.98        15.11 o                         
 -15   5  18         16.19          3.85         8.98 o                         
 -13   5  18        102.34         86.23        13.90 o                         
 -11   5  18         19.84          5.30        11.40 o                         
  -9   5  18        672.10        559.35       343.06 o                         
  -7   5  18         21.57          2.35         7.27 o                         
 -16   6  18        107.96         86.64        17.99 o                         
 -14   6  18        282.86        243.03        42.77 o                         
 -12   6  18        387.76        321.50       200.49 o                         
 -10   6  18        881.58        839.60       506.84 o                         
  -8   6  18       1350.15       1203.26       722.20 o                         
  -6   6  18        113.32         37.20        22.00 o                         
 -13   7  18        461.61        262.08       176.47 o                         
 -11   7  18        146.71        121.35        26.93 o                         
  -9   7  18         39.05         13.12        13.48 o                         
  -7   7  18        117.35         44.04        40.35 o                         
 -19   1  19         16.74         11.74         8.64 o                         
 -17   1  19        144.33         64.62        37.62 o                         
 -15   1  19        258.93         -1.09        16.77 o                         
 -11   1  19        148.48         73.07        35.21 o                         
  -9   1  19        104.60         69.99        18.80 o                         
  -7   1  19        383.17        150.96        21.10 o                         
 -18   2  19        191.34        202.80        20.79 o                         
 -16   2  19        165.53         78.38        33.96 o                         
 -14   2  19         32.49         18.81        11.25 o                         
 -10   2  19          0.36         -1.19         9.66 o                         
  -8   2  19         72.98         29.28        15.95 o                         
  -6   2  19         94.69         44.77        22.86 o                         
 -17   3  19         40.85         19.94        12.81 o                         
 -15   3  19         58.88         21.73        18.20 o                         
 -13   3  19          6.86          5.57         7.10 o                         
 -11   3  19         23.86         16.82        10.31 o                         
  -9   3  19        118.47         29.71        50.73 o                         
  -7   3  19        116.85         56.07        33.78 o                         
  -5   3  19         16.02         -0.31        21.36 o                         
 -16   4  19          8.07          6.02        11.31 o                         
 -14   4  19         25.83          9.23        20.11 o                         
 -12   4  19         12.70         15.02         9.61 o                         
 -10   4  19         14.79         98.12        79.15 o                         
  -8   4  19        393.40        334.25       195.52 o                         
  -6   4  19          4.89          0.75        16.30 o                         
 -15   5  19         24.36         11.32        13.78 o                         
 -13   5  19         32.86          0.37        13.25 o                         
 -11   5  19         70.61         51.65        45.94 o                         
  -9   5  19        287.45        174.39       122.43 o                         
  -7   5  19         59.13         17.22        20.27 o                         
 -12   6  19         81.71         24.27        34.09 o                         
 -10   6  19         68.24         17.43        29.94 o                         
 -16   0  20       1351.22       1201.55       722.66 o                         
 -12   0  20        183.04         -0.47        14.64 o                         
 -10   0  20         12.26         -3.91        19.72 o                         
 -17   1  20        117.36         43.24        48.26 o                         
 -13   1  20        100.87         59.60        28.45 o                         
 -11   1  20        128.20         47.43        48.58 o                         
  -9   1  20          4.66         15.48        15.78 o                         
 -16   2  20        119.30         74.53        62.27 o                         
 -14   2  20         72.22         11.01        12.16 o                         
 -12   2  20         82.87         35.77        15.88 o                         
 -10   2  20          7.33         -0.70        15.04 o                         
 -15   3  20          8.67          6.61        17.10 o                         
 -13   3  20         60.45         14.65        15.69 o                         
 -11   3  20         40.29         11.95        14.67 o                         
  -9   3  20         40.24          3.13        25.12 o                         
 -12   4  20         52.91         29.46        31.97 o                         
 -10   4  20        331.05        147.24        98.52 o                         
                                                                                
